# Supplementary material for: Escherichia coli has robust regulatory mechanisms against elevated peptidoglycan cleavage by lytic transglycosylases
Source: J Biol Chem. 2023 Mar 16;299(4):104615. doi: 10.1016/j.jbc.2023.104615 (PMC10139938; doi:10.1016/j.jbc.2023.104615)
Supplement: Supplemental data [file mmc2.xlsx]

## Sheet: Key
Status: indicates up- or down-regulation for each individual comparison, p-value < -0.05 and |log2FC| > 2
DEP: indicates differentially expressed protein i.e. protein has similar status for both comparisons
Up_GOBP and Down GO_BP generated from: http://bioinformatics.sdstate.edu/go/

## Sheet: Main
UniProt ID	log2FC | MltB LA vs MltB-Mut LA	log10p | MltB LA vs MltB-Mut LA	Status | MltB LA vs MltB-Mut LA	log2FC | MltB LA vs Sample UI	log10p | MltB LA vs Sample UI	Status | MltB LA vs Sample UI	DEP	DEP_mag	Entry Name	Gene Name	Protein names	Reviewed	KEGG	3-isopropylmalate dehydratase complex [GO_CC0009316]	ATP-binding cassette (ABC) transporter complex [GO_CC0043190]	ATP-binding cassette (ABC) transporter complex, substrate-binding subunit-containing [GO_CC0055052]	ATP-binding cassette (ABC) transporter complex, transmembrane substrate-binding subunit-containing [GO_CC0035796]	ATP-independent citrate lyase complex [GO_CC0009346]	ATPase complex [GO_CC1904949]	Bam protein complex [GO_CC1990063]	DNA gyrase complex [GO_CC0120217]	DNA helicase complex [GO_CC0033202]	DNA polymerase III complex [GO_CC0009360]	DNA polymerase III, clamp loader complex [GO_CC0043846]	DNA polymerase III, core complex [GO_CC0044776]	DNA repair complex [GO_CC1990391]	DNA topoisomerase type II (double strand cut, ATP-hydrolyzing) complex [GO_CC0009330]	DNA-directed RNA polymerase complex [GO_CC0000428]	DnaA-DiaA complex [GO_CC1990102]	DnaA-Dps complex [GO_CC1990084]	DnaA-HU complex [GO_CC1990103]	DnaA-L2 complex [GO_CC1990082]	DnaB-DnaC complex [GO_CC1990100]	DnaB-DnaC-DnaT-PriA-PriB complex [GO_CC1990158]	DnaB-DnaC-DnaT-PriA-PriC complex [GO_CC1990159]	DnaB-DnaC-Rep-PriC complex [GO_CC1990160]	DnaB-DnaG complex [GO_CC1990156]	EKC/KEOPS complex [GO_CC0000408]	Gram-negative-bacterium-type cell wall [GO_CC0009276]	GroEL-GroES complex [GO_CC1990220]	HU-DNA complex [GO_CC1990178]	Holliday junction helicase complex [GO_CC0009379]	Holliday junction resolvase complex [GO_CC0048476]	HslUV protease complex [GO_CC0009376]	IHF-DNA complex [GO_CC1990177]	IscS-IscU complex [GO_CC1990330]	IscS-TusA complex [GO_CC1990329]	L-cysteine desulfurase complex [GO_CC1990221]	MPT synthase complex [GO_CC1990140]
P0A7M2	-4.338	4.626	Down	-3.946	4.255	Down	Down	-8.28	RL28_ECOLI	rpmB	50S ribosomal protein L28 (Large ribosomal subunit protein bL28)	reviewed	ecj:JW3612;eco:b3637;	FALSE	FALSE	FALSE	FALSE	FALSE	FALSE	FALSE	FALSE	FALSE	FALSE	FALSE	FALSE	FALSE	FALSE	FALSE	FALSE	FALSE	FALSE	FALSE	FALSE	FALSE	FALSE	FALSE	FALSE	FALSE	FALSE	FALSE	FALSE	FALSE	FALSE	FALSE	FALSE	FALSE	FALSE	FALSE	FALSE
P0AG59	-4.421	3.937	Down	-3.84	3.179	Down	Down	-8.26	RS14_ECOLI	rpsN	30S ribosomal protein S14 (Small ribosomal subunit protein uS14)	reviewed	ecj:JW3269;eco:b3307;	FALSE	FALSE	FALSE	FALSE	FALSE	FALSE	FALSE	FALSE	FALSE	FALSE	FALSE	FALSE	FALSE	FALSE	FALSE	FALSE	FALSE	FALSE	FALSE	FALSE	FALSE	FALSE	FALSE	FALSE	FALSE	FALSE	FALSE	FALSE	FALSE	FALSE	FALSE	FALSE	FALSE	FALSE	FALSE	FALSE
P0A7U7	-4.428	4.492	Down	-3.571	3.809	Down	Down	-8	RS20_ECOLI	rpsT	30S ribosomal protein S20 (Small ribosomal subunit protein bS20)	reviewed	ecj:JW0022;eco:b0023;	FALSE	FALSE	FALSE	FALSE	FALSE	FALSE	FALSE	FALSE	FALSE	FALSE	FALSE	FALSE	FALSE	FALSE	FALSE	FALSE	FALSE	FALSE	FALSE	FALSE	FALSE	FALSE	FALSE	FALSE	FALSE	FALSE	FALSE	FALSE	FALSE	FALSE	FALSE	FALSE	FALSE	FALSE	FALSE	FALSE
P36995	-4.022	3.047	Down	-3.933	2.71	Down	Down	-7.96	CSPB_ECOLI	cspB	Cold shock-like protein CspB, CSP-B	reviewed	ecj:JW1549;eco:b1557;	FALSE	FALSE	FALSE	FALSE	FALSE	FALSE	FALSE	FALSE	FALSE	FALSE	FALSE	FALSE	FALSE	FALSE	FALSE	FALSE	FALSE	FALSE	FALSE	FALSE	FALSE	FALSE	FALSE	FALSE	FALSE	FALSE	FALSE	FALSE	FALSE	FALSE	FALSE	FALSE	FALSE	FALSE	FALSE	FALSE
P0A7U3	-3.857	3.705	Down	-3.857	3.373	Down	Down	-7.71	RS19_ECOLI	rpsS	30S ribosomal protein S19 (Small ribosomal subunit protein uS19)	reviewed	ecj:JW3278;eco:b3316;	FALSE	FALSE	FALSE	FALSE	FALSE	FALSE	FALSE	FALSE	FALSE	FALSE	FALSE	FALSE	FALSE	FALSE	FALSE	FALSE	FALSE	FALSE	FALSE	FALSE	FALSE	FALSE	FALSE	FALSE	FALSE	FALSE	FALSE	FALSE	FALSE	FALSE	FALSE	FALSE	FALSE	FALSE	FALSE	FALSE
P02359	-3.897	3.747	Down	-3.664	3.437	Down	Down	-7.56	RS7_ECOLI	rpsG	30S ribosomal protein S7 (Small ribosomal subunit protein uS7)	reviewed	ecj:JW3303;eco:b3341;	FALSE	FALSE	FALSE	FALSE	FALSE	FALSE	FALSE	FALSE	FALSE	FALSE	FALSE	FALSE	FALSE	FALSE	FALSE	FALSE	FALSE	FALSE	FALSE	FALSE	FALSE	FALSE	FALSE	FALSE	FALSE	FALSE	FALSE	FALSE	FALSE	FALSE	FALSE	FALSE	FALSE	FALSE	FALSE	FALSE
P0A7X3	-3.81	3.964	Down	-3.644	3.996	Down	Down	-7.45	RS9_ECOLI	rpsI	30S ribosomal protein S9 (Small ribosomal subunit protein uS9)	reviewed	ecj:JW3199;eco:b3230;	FALSE	FALSE	FALSE	FALSE	FALSE	FALSE	FALSE	FALSE	FALSE	FALSE	FALSE	FALSE	FALSE	FALSE	FALSE	FALSE	FALSE	FALSE	FALSE	FALSE	FALSE	FALSE	FALSE	FALSE	FALSE	FALSE	FALSE	FALSE	FALSE	FALSE	FALSE	FALSE	FALSE	FALSE	FALSE	FALSE
P0A8M6	-4.02	3.337	Down	-3.362	2.85	Down	Down	-7.38	YEEX_ECOLI	yeeX	UPF0265 protein YeeX	reviewed	ecj:JW1989;eco:b2007;	FALSE	FALSE	FALSE	FALSE	FALSE	FALSE	FALSE	FALSE	FALSE	FALSE	FALSE	FALSE	FALSE	FALSE	FALSE	FALSE	FALSE	FALSE	FALSE	FALSE	FALSE	FALSE	FALSE	FALSE	FALSE	FALSE	FALSE	FALSE	FALSE	FALSE	FALSE	FALSE	FALSE	FALSE	FALSE	FALSE
P0AA10	-3.796	2.683	Down	-3.485	2.44	Down	Down	-7.28	RL13_ECOLI	rplM	50S ribosomal protein L13 (Large ribosomal subunit protein uL13)	reviewed	ecj:JW3200;eco:b3231;	FALSE	FALSE	FALSE	FALSE	FALSE	FALSE	FALSE	FALSE	FALSE	FALSE	FALSE	FALSE	FALSE	FALSE	FALSE	FALSE	FALSE	FALSE	FALSE	FALSE	FALSE	FALSE	FALSE	FALSE	FALSE	FALSE	FALSE	FALSE	FALSE	FALSE	FALSE	FALSE	FALSE	FALSE	FALSE	FALSE
P68679	-4.454	3.906	Down	-2.811	2.593	Down	Down	-7.26	RS21_ECOLI	rpsU	30S ribosomal protein S21 (Small ribosomal subunit protein bS21)	reviewed	ecj:JW3037;eco:b3065;	FALSE	FALSE	FALSE	FALSE	FALSE	FALSE	FALSE	FALSE	FALSE	FALSE	FALSE	FALSE	FALSE	FALSE	FALSE	FALSE	FALSE	FALSE	FALSE	FALSE	FALSE	FALSE	FALSE	FALSE	FALSE	FALSE	FALSE	FALSE	FALSE	FALSE	FALSE	FALSE	FALSE	FALSE	FALSE	FALSE
P61175	-4.242	4.846	Down	-2.973	4.956	Down	Down	-7.22	RL22_ECOLI	rplV	50S ribosomal protein L22 (Large ribosomal subunit protein uL22)	reviewed	ecj:JW3277;eco:b3315;	FALSE	FALSE	FALSE	FALSE	FALSE	FALSE	FALSE	FALSE	FALSE	FALSE	FALSE	FALSE	FALSE	FALSE	FALSE	FALSE	FALSE	FALSE	FALSE	FALSE	FALSE	FALSE	FALSE	FALSE	FALSE	FALSE	FALSE	FALSE	FALSE	FALSE	FALSE	FALSE	FALSE	FALSE	FALSE	FALSE
P0A7R9	-3.887	4.688	Down	-3.229	4.142	Down	Down	-7.12	RS11_ECOLI	rpsK	30S ribosomal protein S11 (Small ribosomal subunit protein uS11)	reviewed	ecj:JW3259;eco:b3297;	FALSE	FALSE	FALSE	FALSE	FALSE	FALSE	FALSE	FALSE	FALSE	FALSE	FALSE	FALSE	FALSE	FALSE	FALSE	FALSE	FALSE	FALSE	FALSE	FALSE	FALSE	FALSE	FALSE	FALSE	FALSE	FALSE	FALSE	FALSE	FALSE	FALSE	FALSE	FALSE	FALSE	FALSE	FALSE	FALSE
P0A9X9	-3.577	2.393	Down	-3.441	2.311	Down	Down	-7.02	CSPA_ECOLI	cspA	Cold shock protein CspA, CSP-A (7.4 kDa cold shock protein) (CS7.4)	reviewed	ecj:JW3525;eco:b3556;	FALSE	FALSE	FALSE	FALSE	FALSE	FALSE	FALSE	FALSE	FALSE	FALSE	FALSE	FALSE	FALSE	FALSE	FALSE	FALSE	FALSE	FALSE	FALSE	FALSE	FALSE	FALSE	FALSE	FALSE	FALSE	FALSE	FALSE	FALSE	FALSE	FALSE	FALSE	FALSE	FALSE	FALSE	FALSE	FALSE
P0ADZ0	-3.714	3.347	Down	-2.837	2.682	Down	Down	-6.55	RL23_ECOLI	rplW	50S ribosomal protein L23 (Large ribosomal subunit protein uL23)	reviewed	ecj:JW3280;eco:b3318;	FALSE	FALSE	FALSE	FALSE	FALSE	FALSE	FALSE	FALSE	FALSE	FALSE	FALSE	FALSE	FALSE	FALSE	FALSE	FALSE	FALSE	FALSE	FALSE	FALSE	FALSE	FALSE	FALSE	FALSE	FALSE	FALSE	FALSE	FALSE	FALSE	FALSE	FALSE	FALSE	FALSE	FALSE	FALSE	FALSE
P62399	-3.368	3.63	Down	-3.049	3.547	Down	Down	-6.42	RL5_ECOLI	rplE	50S ribosomal protein L5 (Large ribosomal subunit protein uL5)	reviewed	ecj:JW3270;eco:b3308;	FALSE	FALSE	FALSE	FALSE	FALSE	FALSE	FALSE	FALSE	FALSE	FALSE	FALSE	FALSE	FALSE	FALSE	FALSE	FALSE	FALSE	FALSE	FALSE	FALSE	FALSE	FALSE	FALSE	FALSE	FALSE	FALSE	FALSE	FALSE	FALSE	FALSE	FALSE	FALSE	FALSE	FALSE	FALSE	FALSE
P0A7V3	-3.478	3.914	Down	-2.937	3.414	Down	Down	-6.42	RS3_ECOLI	rpsC	30S ribosomal protein S3 (Small ribosomal subunit protein uS3)	reviewed	ecj:JW3276;eco:b3314;	FALSE	FALSE	FALSE	FALSE	FALSE	FALSE	FALSE	FALSE	FALSE	FALSE	FALSE	FALSE	FALSE	FALSE	FALSE	FALSE	FALSE	FALSE	FALSE	FALSE	FALSE	FALSE	FALSE	FALSE	FALSE	FALSE	FALSE	FALSE	FALSE	FALSE	FALSE	FALSE	FALSE	FALSE	FALSE	FALSE
P0A7R5	-3.252	3.293	Down	-3.162	3.313	Down	Down	-6.41	RS10_ECOLI	rpsJ	30S ribosomal protein S10 (Small ribosomal subunit protein uS10) (Transcription termination/antitermination protein NusE)	reviewed	ecj:JW3283;eco:b3321;	FALSE	FALSE	FALSE	FALSE	FALSE	FALSE	FALSE	FALSE	FALSE	FALSE	FALSE	FALSE	FALSE	FALSE	FALSE	FALSE	FALSE	FALSE	FALSE	FALSE	FALSE	FALSE	FALSE	FALSE	FALSE	FALSE	FALSE	FALSE	FALSE	FALSE	FALSE	FALSE	FALSE	FALSE	FALSE	FALSE
P37662	-2.86	1.506	Down	-3.454	1.982	Down	Down	-6.31	YHJX_ECOLI	yhjX	Uncharacterized MFS-type transporter YhjX	reviewed	ecj:JW3516;eco:b3547;	FALSE	FALSE	FALSE	FALSE	FALSE	FALSE	FALSE	FALSE	FALSE	FALSE	FALSE	FALSE	FALSE	FALSE	FALSE	FALSE	FALSE	FALSE	FALSE	FALSE	FALSE	FALSE	FALSE	FALSE	FALSE	FALSE	FALSE	FALSE	FALSE	FALSE	FALSE	FALSE	FALSE	FALSE	FALSE	FALSE
P0AG63	-3.292	4.36	Down	-2.993	4.379	Down	Down	-6.28	RS17_ECOLI	rpsQ	30S ribosomal protein S17 (Small ribosomal subunit protein uS17)	reviewed	ecj:JW3273;eco:b3311;	FALSE	FALSE	FALSE	FALSE	FALSE	FALSE	FALSE	FALSE	FALSE	FALSE	FALSE	FALSE	FALSE	FALSE	FALSE	FALSE	FALSE	FALSE	FALSE	FALSE	FALSE	FALSE	FALSE	FALSE	FALSE	FALSE	FALSE	FALSE	FALSE	FALSE	FALSE	FALSE	FALSE	FALSE	FALSE	FALSE
P0AG55	-3.249	4.519	Down	-3.013	4.158	Down	Down	-6.26	RL6_ECOLI	rplF	50S ribosomal protein L6 (Large ribosomal subunit protein uL6)	reviewed	ecj:JW3267;eco:b3305;	FALSE	FALSE	FALSE	FALSE	FALSE	FALSE	FALSE	FALSE	FALSE	FALSE	FALSE	FALSE	FALSE	FALSE	FALSE	FALSE	FALSE	FALSE	FALSE	FALSE	FALSE	FALSE	FALSE	FALSE	FALSE	FALSE	FALSE	FALSE	FALSE	FALSE	FALSE	FALSE	FALSE	FALSE	FALSE	FALSE
P68919	-2.934	2.252	Down	-3.288	2.507	Down	Down	-6.22	RL25_ECOLI	rplY	50S ribosomal protein L25 (Large ribosomal subunit protein bL25)	reviewed	ecj:JW2173;eco:b2185;	FALSE	FALSE	FALSE	FALSE	FALSE	FALSE	FALSE	FALSE	FALSE	FALSE	FALSE	FALSE	FALSE	FALSE	FALSE	FALSE	FALSE	FALSE	FALSE	FALSE	FALSE	FALSE	FALSE	FALSE	FALSE	FALSE	FALSE	FALSE	FALSE	FALSE	FALSE	FALSE	FALSE	FALSE	FALSE	FALSE
P0A7M6	-3.571	3.806	Down	-2.638	3.099	Down	Down	-6.21	RL29_ECOLI	rpmC	50S ribosomal protein L29 (Large ribosomal subunit protein uL29)	reviewed	ecj:JW3274;eco:b3312;	FALSE	FALSE	FALSE	FALSE	FALSE	FALSE	FALSE	FALSE	FALSE	FALSE	FALSE	FALSE	FALSE	FALSE	FALSE	FALSE	FALSE	FALSE	FALSE	FALSE	FALSE	FALSE	FALSE	FALSE	FALSE	FALSE	FALSE	FALSE	FALSE	FALSE	FALSE	FALSE	FALSE	FALSE	FALSE	FALSE
P0A9H3	-2.794	2.658	Down	-3.369	4.912	Down	Down	-6.16	LDCI_ECOLI	cadA	Inducible lysine decarboxylase, LDCI, EC 4.1.1.18	reviewed	ecj:JW4092;eco:b4131;	FALSE	FALSE	FALSE	FALSE	FALSE	FALSE	FALSE	FALSE	FALSE	FALSE	FALSE	FALSE	FALSE	FALSE	FALSE	FALSE	FALSE	FALSE	FALSE	FALSE	FALSE	FALSE	FALSE	FALSE	FALSE	FALSE	FALSE	FALSE	FALSE	FALSE	FALSE	FALSE	FALSE	FALSE	FALSE	FALSE
P0A7W1	-3.206	3.761	Down	-2.95	3.389	Down	Down	-6.16	RS5_ECOLI	rpsE	30S ribosomal protein S5 (Small ribosomal subunit protein uS5)	reviewed	ecj:JW3265;eco:b3303;	FALSE	FALSE	FALSE	FALSE	FALSE	FALSE	FALSE	FALSE	FALSE	FALSE	FALSE	FALSE	FALSE	FALSE	FALSE	FALSE	FALSE	FALSE	FALSE	FALSE	FALSE	FALSE	FALSE	FALSE	FALSE	FALSE	FALSE	FALSE	FALSE	FALSE	FALSE	FALSE	FALSE	FALSE	FALSE	FALSE
P0A9P6	-3.116	3.736	Down	-2.9	3.621	Down	Down	-6.02	DEAD_ECOLI	deaD	ATP-dependent RNA helicase DeaD, EC 3.6.4.13 (Cold-shock DEAD box protein A) (Translation factor W2)	reviewed	ecj:JW5531;eco:b3162;	FALSE	FALSE	FALSE	FALSE	FALSE	FALSE	FALSE	FALSE	FALSE	FALSE	FALSE	FALSE	FALSE	FALSE	FALSE	FALSE	FALSE	FALSE	FALSE	FALSE	FALSE	FALSE	FALSE	FALSE	FALSE	FALSE	FALSE	FALSE	FALSE	FALSE	FALSE	FALSE	FALSE	FALSE	FALSE	FALSE
P0A7L8	-3.129	3.457	Down	-2.89	2.959	Down	Down	-6.02	RL27_ECOLI	rpmA	50S ribosomal protein L27 (Large ribosomal subunit protein bL27)	reviewed	ecj:JW3152;eco:b3185;	FALSE	FALSE	FALSE	FALSE	FALSE	FALSE	FALSE	FALSE	FALSE	FALSE	FALSE	FALSE	FALSE	FALSE	FALSE	FALSE	FALSE	FALSE	FALSE	FALSE	FALSE	FALSE	FALSE	FALSE	FALSE	FALSE	FALSE	FALSE	FALSE	FALSE	FALSE	FALSE	FALSE	FALSE	FALSE	FALSE
P60723	-3.382	3.689	Down	-2.641	3.619	Down	Down	-6.02	RL4_ECOLI	rplD	50S ribosomal protein L4 (Large ribosomal subunit protein uL4)	reviewed	ecj:JW3281;eco:b3319;	FALSE	FALSE	FALSE	FALSE	FALSE	FALSE	FALSE	FALSE	FALSE	FALSE	FALSE	FALSE	FALSE	FALSE	FALSE	FALSE	FALSE	FALSE	FALSE	FALSE	FALSE	FALSE	FALSE	FALSE	FALSE	FALSE	FALSE	FALSE	FALSE	FALSE	FALSE	FALSE	FALSE	FALSE	FALSE	FALSE
P0A7T7	-2.966	2.794	Down	-2.96	2.927	Down	Down	-5.93	RS18_ECOLI	rpsR	30S ribosomal protein S18 (Small ribosomal subunit protein bS18)	reviewed	ecj:JW4160;eco:b4202;	FALSE	FALSE	FALSE	FALSE	FALSE	FALSE	FALSE	FALSE	FALSE	FALSE	FALSE	FALSE	FALSE	FALSE	FALSE	FALSE	FALSE	FALSE	FALSE	FALSE	FALSE	FALSE	FALSE	FALSE	FALSE	FALSE	FALSE	FALSE	FALSE	FALSE	FALSE	FALSE	FALSE	FALSE	FALSE	FALSE
P0A7J3	-3.01	5.445	Down	-2.83	4.726	Down	Down	-5.84	RL10_ECOLI	rplJ	50S ribosomal protein L10 (50S ribosomal protein L8) (Large ribosomal subunit protein uL10)	reviewed	ecj:JW3948;eco:b3985;	FALSE	FALSE	FALSE	FALSE	FALSE	FALSE	FALSE	FALSE	FALSE	FALSE	FALSE	FALSE	FALSE	FALSE	FALSE	FALSE	FALSE	FALSE	FALSE	FALSE	FALSE	FALSE	FALSE	FALSE	FALSE	FALSE	FALSE	FALSE	FALSE	FALSE	FALSE	FALSE	FALSE	FALSE	FALSE	FALSE
P60624	-3.169	2.71	Down	-2.581	2.375	Down	Down	-5.75	RL24_ECOLI	rplX	50S ribosomal protein L24 (Large ribosomal subunit protein uL24)	reviewed	ecj:JW3271;eco:b3309;	FALSE	FALSE	FALSE	FALSE	FALSE	FALSE	FALSE	FALSE	FALSE	FALSE	FALSE	FALSE	FALSE	FALSE	FALSE	FALSE	FALSE	FALSE	FALSE	FALSE	FALSE	FALSE	FALSE	FALSE	FALSE	FALSE	FALSE	FALSE	FALSE	FALSE	FALSE	FALSE	FALSE	FALSE	FALSE	FALSE
P0AG44	-2.98	3.354	Down	-2.714	3.215	Down	Down	-5.69	RL17_ECOLI	rplQ	50S ribosomal protein L17 (Large ribosomal subunit protein bL17)	reviewed	ecj:JW3256;eco:b3294;	FALSE	FALSE	FALSE	FALSE	FALSE	FALSE	FALSE	FALSE	FALSE	FALSE	FALSE	FALSE	FALSE	FALSE	FALSE	FALSE	FALSE	FALSE	FALSE	FALSE	FALSE	FALSE	FALSE	FALSE	FALSE	FALSE	FALSE	FALSE	FALSE	FALSE	FALSE	FALSE	FALSE	FALSE	FALSE	FALSE
P0ABD8	-3.096	2.677	Down	-2.581	2.412	Down	Down	-5.68	BCCP_ECOLI	accB	Biotin carboxyl carrier protein of acetyl-CoA carboxylase, BCCP	reviewed	ecj:JW3223;eco:b3255;	FALSE	FALSE	FALSE	FALSE	FALSE	FALSE	FALSE	FALSE	FALSE	FALSE	FALSE	FALSE	FALSE	FALSE	FALSE	FALSE	FALSE	FALSE	FALSE	FALSE	FALSE	FALSE	FALSE	FALSE	FALSE	FALSE	FALSE	FALSE	FALSE	FALSE	FALSE	FALSE	FALSE	FALSE	FALSE	FALSE
P0A7J7	-2.953	3.961	Down	-2.711	3.601	Down	Down	-5.66	RL11_ECOLI	rplK	50S ribosomal protein L11 (Large ribosomal subunit protein uL11)	reviewed	ecj:JW3946;eco:b3983;	FALSE	FALSE	FALSE	FALSE	FALSE	FALSE	FALSE	FALSE	FALSE	FALSE	FALSE	FALSE	FALSE	FALSE	FALSE	FALSE	FALSE	FALSE	FALSE	FALSE	FALSE	FALSE	FALSE	FALSE	FALSE	FALSE	FALSE	FALSE	FALSE	FALSE	FALSE	FALSE	FALSE	FALSE	FALSE	FALSE
P0C018	-3.089	2.861	Down	-2.562	2.432	Down	Down	-5.65	RL18_ECOLI	rplR	50S ribosomal protein L18 (Large ribosomal subunit protein uL18)	reviewed	ecj:JW3266;eco:b3304;	FALSE	FALSE	FALSE	FALSE	FALSE	FALSE	FALSE	FALSE	FALSE	FALSE	FALSE	FALSE	FALSE	FALSE	FALSE	FALSE	FALSE	FALSE	FALSE	FALSE	FALSE	FALSE	FALSE	FALSE	FALSE	FALSE	FALSE	FALSE	FALSE	FALSE	FALSE	FALSE	FALSE	FALSE	FALSE	FALSE
P0A7K6	-2.837	4.179	Down	-2.757	3.791	Down	Down	-5.59	RL19_ECOLI	rplS	50S ribosomal protein L19 (Large ribosomal subunit protein bL19)	reviewed	ecj:JW2587;eco:b2606;	FALSE	FALSE	FALSE	FALSE	FALSE	FALSE	FALSE	FALSE	FALSE	FALSE	FALSE	FALSE	FALSE	FALSE	FALSE	FALSE	FALSE	FALSE	FALSE	FALSE	FALSE	FALSE	FALSE	FALSE	FALSE	FALSE	FALSE	FALSE	FALSE	FALSE	FALSE	FALSE	FALSE	FALSE	FALSE	FALSE
P0ADY7	-2.98	2.493	Down	-2.594	2.361	Down	Down	-5.57	RL16_ECOLI	rplP	50S ribosomal protein L16 (Large ribosomal subunit protein uL16)	reviewed	ecj:JW3275;eco:b3313;	FALSE	FALSE	FALSE	FALSE	FALSE	FALSE	FALSE	FALSE	FALSE	FALSE	FALSE	FALSE	FALSE	FALSE	FALSE	FALSE	FALSE	FALSE	FALSE	FALSE	FALSE	FALSE	FALSE	FALSE	FALSE	FALSE	FALSE	FALSE	FALSE	FALSE	FALSE	FALSE	FALSE	FALSE	FALSE	FALSE
P0A6R3	-3.249	3.415	Down	-2.315	2.909	Down	Down	-5.56	FIS_ECOLI	fis	DNA-binding protein Fis (Factor-for-inversion stimulation protein) (Hin recombinational enhancer-binding protein)	reviewed	ecj:JW3229;eco:b3261;	FALSE	FALSE	FALSE	FALSE	FALSE	FALSE	FALSE	FALSE	FALSE	FALSE	FALSE	FALSE	FALSE	FALSE	FALSE	FALSE	FALSE	FALSE	FALSE	FALSE	FALSE	FALSE	FALSE	FALSE	FALSE	FALSE	FALSE	FALSE	FALSE	FALSE	FALSE	FALSE	FALSE	FALSE	FALSE	FALSE
P0A7T3	-2.907	3.004	Down	-2.628	2.615	Down	Down	-5.54	RS16_ECOLI	rpsP	30S ribosomal protein S16 (Small ribosomal subunit protein bS16)	reviewed	ecj:JW2590;eco:b2609;	FALSE	FALSE	FALSE	FALSE	FALSE	FALSE	FALSE	FALSE	FALSE	FALSE	FALSE	FALSE	FALSE	FALSE	FALSE	FALSE	FALSE	FALSE	FALSE	FALSE	FALSE	FALSE	FALSE	FALSE	FALSE	FALSE	FALSE	FALSE	FALSE	FALSE	FALSE	FALSE	FALSE	FALSE	FALSE	FALSE
P0A6N4	-2.877	2.514	Down	-2.585	2.331	Down	Down	-5.46	EFP_ECOLI	efp	Elongation factor P, EF-P	reviewed	ecj:JW4107;eco:b4147;	FALSE	FALSE	FALSE	FALSE	FALSE	FALSE	FALSE	FALSE	FALSE	FALSE	FALSE	FALSE	FALSE	FALSE	FALSE	FALSE	FALSE	FALSE	FALSE	FALSE	FALSE	FALSE	FALSE	FALSE	FALSE	FALSE	FALSE	FALSE	FALSE	FALSE	FALSE	FALSE	FALSE	FALSE	FALSE	FALSE
P0A7Q1	-2.98	3.354	Down	-2.472	2.785	Down	Down	-5.45	RL35_ECOLI	rpmI	50S ribosomal protein L35 (Large ribosomal subunit protein bL35) (Ribosomal protein A)	reviewed	ecj:JW1707;eco:b1717;	FALSE	FALSE	FALSE	FALSE	FALSE	FALSE	FALSE	FALSE	FALSE	FALSE	FALSE	FALSE	FALSE	FALSE	FALSE	FALSE	FALSE	FALSE	FALSE	FALSE	FALSE	FALSE	FALSE	FALSE	FALSE	FALSE	FALSE	FALSE	FALSE	FALSE	FALSE	FALSE	FALSE	FALSE	FALSE	FALSE
P14407	-2.372	3.311	Down	-3.043	3.847	Down	Down	-5.42	FUMB_ECOLI	fumB	Fumarate hydratase class I, anaerobic, EC 4.2.1.2 (D-tartrate dehydratase, EC 4.2.1.81) (Fumarase B)	reviewed	ecj:JW4083;eco:b4122;	FALSE	FALSE	FALSE	FALSE	FALSE	FALSE	FALSE	FALSE	FALSE	FALSE	FALSE	FALSE	FALSE	FALSE	FALSE	FALSE	FALSE	FALSE	FALSE	FALSE	FALSE	FALSE	FALSE	FALSE	FALSE	FALSE	FALSE	FALSE	FALSE	FALSE	FALSE	FALSE	FALSE	FALSE	FALSE	FALSE
P0A996	-2.169	3.904	Down	-3.229	4.219	Down	Down	-5.4	GLPC_ECOLI	glpC	Anaerobic glycerol-3-phosphate dehydrogenase subunit C, G-3-P dehydrogenase	reviewed	ecj:JW2237;eco:b2243;	FALSE	FALSE	FALSE	FALSE	FALSE	FALSE	FALSE	FALSE	FALSE	FALSE	FALSE	FALSE	FALSE	FALSE	FALSE	FALSE	FALSE	FALSE	FALSE	FALSE	FALSE	FALSE	FALSE	FALSE	FALSE	FALSE	FALSE	FALSE	FALSE	FALSE	FALSE	FALSE	FALSE	FALSE	FALSE	FALSE
P0A7L3	-2.94	5.84	Down	-2.448	4.878	Down	Down	-5.39	RL20_ECOLI	rplT	50S ribosomal protein L20 (Large ribosomal subunit protein bL20)	reviewed	ecj:JW1706;eco:b1716;	FALSE	FALSE	FALSE	FALSE	FALSE	FALSE	FALSE	FALSE	FALSE	FALSE	FALSE	FALSE	FALSE	FALSE	FALSE	FALSE	FALSE	FALSE	FALSE	FALSE	FALSE	FALSE	FALSE	FALSE	FALSE	FALSE	FALSE	FALSE	FALSE	FALSE	FALSE	FALSE	FALSE	FALSE	FALSE	FALSE
P0ADY3	-2.96	4.777	Down	-2.412	6.217	Down	Down	-5.37	RL14_ECOLI	rplN	50S ribosomal protein L14 (Large ribosomal subunit protein uL14)	reviewed	ecj:JW3272;eco:b3310;	FALSE	FALSE	FALSE	FALSE	FALSE	FALSE	FALSE	FALSE	FALSE	FALSE	FALSE	FALSE	FALSE	FALSE	FALSE	FALSE	FALSE	FALSE	FALSE	FALSE	FALSE	FALSE	FALSE	FALSE	FALSE	FALSE	FALSE	FALSE	FALSE	FALSE	FALSE	FALSE	FALSE	FALSE	FALSE	FALSE
P02413	-2.85	4.539	Down	-2.465	4.138	Down	Down	-5.32	RL15_ECOLI	rplO	50S ribosomal protein L15 (Large ribosomal subunit protein uL15)	reviewed	ecj:JW3263;eco:b3301;	FALSE	FALSE	FALSE	FALSE	FALSE	FALSE	FALSE	FALSE	FALSE	FALSE	FALSE	FALSE	FALSE	FALSE	FALSE	FALSE	FALSE	FALSE	FALSE	FALSE	FALSE	FALSE	FALSE	FALSE	FALSE	FALSE	FALSE	FALSE	FALSE	FALSE	FALSE	FALSE	FALSE	FALSE	FALSE	FALSE
P28903	-2.83	3.193	Down	-2.478	4.151	Down	Down	-5.31	NRDD_ECOLI	nrdD	Anaerobic ribonucleoside-triphosphate reductase, EC 1.1.98.6 (Class III ribonucleoside-triphosphate reductase)	reviewed	ecj:JW4197;eco:b4238;	FALSE	FALSE	FALSE	FALSE	FALSE	FALSE	FALSE	FALSE	FALSE	FALSE	FALSE	FALSE	FALSE	FALSE	FALSE	FALSE	FALSE	FALSE	FALSE	FALSE	FALSE	FALSE	FALSE	FALSE	FALSE	FALSE	FALSE	FALSE	FALSE	FALSE	FALSE	FALSE	FALSE	FALSE	FALSE	FALSE
P0A7S3	-2.79	3.624	Down	-2.511	3.19	Down	Down	-5.3	RS12_ECOLI	rpsL	30S ribosomal protein S12 (Small ribosomal subunit protein uS12)	reviewed	ecj:JW3304;eco:b3342;	FALSE	FALSE	FALSE	FALSE	FALSE	FALSE	FALSE	FALSE	FALSE	FALSE	FALSE	FALSE	FALSE	FALSE	FALSE	FALSE	FALSE	FALSE	FALSE	FALSE	FALSE	FALSE	FALSE	FALSE	FALSE	FALSE	FALSE	FALSE	FALSE	FALSE	FALSE	FALSE	FALSE	FALSE	FALSE	FALSE
P0A972	-2.455	3.089	Down	-2.804	3.216	Down	Down	-5.26	CSPE_ECOLI	cspE	Cold shock-like protein CspE, CSP-E	reviewed	ecj:JW0618;eco:b0623;	FALSE	FALSE	FALSE	FALSE	FALSE	FALSE	FALSE	FALSE	FALSE	FALSE	FALSE	FALSE	FALSE	FALSE	FALSE	FALSE	FALSE	FALSE	FALSE	FALSE	FALSE	FALSE	FALSE	FALSE	FALSE	FALSE	FALSE	FALSE	FALSE	FALSE	FALSE	FALSE	FALSE	FALSE	FALSE	FALSE
P0A9I8	-2.648	1.908	Down	-2.607	2.001	Down	Down	-5.26	NIRD_ECOLI	nirD	Nitrite reductase (NADH) small subunit, EC 1.7.1.15	reviewed	ecj:JW3329;eco:b3366;	FALSE	FALSE	FALSE	FALSE	FALSE	FALSE	FALSE	FALSE	FALSE	FALSE	FALSE	FALSE	FALSE	FALSE	FALSE	FALSE	FALSE	FALSE	FALSE	FALSE	FALSE	FALSE	FALSE	FALSE	FALSE	FALSE	FALSE	FALSE	FALSE	FALSE	FALSE	FALSE	FALSE	FALSE	FALSE	FALSE
P0A7E5	-2.677	5.316	Down	-2.571	4.684	Down	Down	-5.25	PYRG_ECOLI	pyrG	CTP synthase, EC 6.3.4.2 (Cytidine 5'-triphosphate synthase) (Cytidine triphosphate synthetase, CTP synthetase, CTPS) (UTP--ammonia ligase)	reviewed	ecj:JW2751;eco:b2780;	FALSE	FALSE	FALSE	FALSE	FALSE	FALSE	FALSE	FALSE	FALSE	FALSE	FALSE	FALSE	FALSE	FALSE	FALSE	FALSE	FALSE	FALSE	FALSE	FALSE	FALSE	FALSE	FALSE	FALSE	FALSE	FALSE	FALSE	FALSE	FALSE	FALSE	FALSE	FALSE	FALSE	FALSE	FALSE	FALSE
P0AAN1	-2.787	2.72	Down	-2.422	2.053	Down	Down	-5.21	HYBE_ECOLI	hybE	Hydrogenase-2 operon protein HybE	reviewed	ecj:JW2960;eco:b2992;	FALSE	FALSE	FALSE	FALSE	FALSE	FALSE	FALSE	FALSE	FALSE	FALSE	FALSE	FALSE	FALSE	FALSE	FALSE	FALSE	FALSE	FALSE	FALSE	FALSE	FALSE	FALSE	FALSE	FALSE	FALSE	FALSE	FALSE	FALSE	FALSE	FALSE	FALSE	FALSE	FALSE	FALSE	FALSE	FALSE
P0A7V8	-2.847	3.225	Down	-2.289	2.892	Down	Down	-5.14	RS4_ECOLI	rpsD	30S ribosomal protein S4 (Small ribosomal subunit protein uS4)	reviewed	ecj:JW3258;eco:b3296;	FALSE	FALSE	FALSE	FALSE	FALSE	FALSE	FALSE	FALSE	FALSE	FALSE	FALSE	FALSE	FALSE	FALSE	FALSE	FALSE	FALSE	FALSE	FALSE	FALSE	FALSE	FALSE	FALSE	FALSE	FALSE	FALSE	FALSE	FALSE	FALSE	FALSE	FALSE	FALSE	FALSE	FALSE	FALSE	FALSE
P0A7S9	-2.727	4.801	Down	-2.342	4.575	Down	Down	-5.07	RS13_ECOLI	rpsM	30S ribosomal protein S13 (Small ribosomal subunit protein uS13)	reviewed	ecj:JW3260;eco:b3298;	FALSE	FALSE	FALSE	FALSE	FALSE	FALSE	FALSE	FALSE	FALSE	FALSE	FALSE	FALSE	FALSE	FALSE	FALSE	FALSE	FALSE	FALSE	FALSE	FALSE	FALSE	FALSE	FALSE	FALSE	FALSE	FALSE	FALSE	FALSE	FALSE	FALSE	FALSE	FALSE	FALSE	FALSE	FALSE	FALSE
P0A7M9	-2.578	2.218	Down	-2.482	2.096	Down	Down	-5.06	RL31_ECOLI	rpmE	50S ribosomal protein L31 (Large ribosomal subunit protein bL31-A)	reviewed	ecj:JW3907;eco:b3936;	FALSE	FALSE	FALSE	FALSE	FALSE	FALSE	FALSE	FALSE	FALSE	FALSE	FALSE	FALSE	FALSE	FALSE	FALSE	FALSE	FALSE	FALSE	FALSE	FALSE	FALSE	FALSE	FALSE	FALSE	FALSE	FALSE	FALSE	FALSE	FALSE	FALSE	FALSE	FALSE	FALSE	FALSE	FALSE	FALSE
P0AG51	-2.804	2.122	Down	-2.246	1.78	Down	Down	-5.05	RL30_ECOLI	rpmD	50S ribosomal protein L30 (Large ribosomal subunit protein uL30)	reviewed	ecj:JW3264;eco:b3302;	FALSE	FALSE	FALSE	FALSE	FALSE	FALSE	FALSE	FALSE	FALSE	FALSE	FALSE	FALSE	FALSE	FALSE	FALSE	FALSE	FALSE	FALSE	FALSE	FALSE	FALSE	FALSE	FALSE	FALSE	FALSE	FALSE	FALSE	FALSE	FALSE	FALSE	FALSE	FALSE	FALSE	FALSE	FALSE	FALSE
P0A850	-2.628	4.576	Down	-2.409	4.842	Down	Down	-5.04	TIG_ECOLI	tig	Trigger factor, TF, EC 5.2.1.8 (PPIase)	reviewed	ecj:JW0426;eco:b0436;	FALSE	FALSE	FALSE	FALSE	FALSE	FALSE	FALSE	FALSE	FALSE	FALSE	FALSE	FALSE	FALSE	FALSE	FALSE	FALSE	FALSE	FALSE	FALSE	FALSE	FALSE	FALSE	FALSE	FALSE	FALSE	FALSE	FALSE	FALSE	FALSE	FALSE	FALSE	FALSE	FALSE	FALSE	FALSE	FALSE
P0ADG4	-2.495	3.377	Down	-2.508	3.518	Down	Down	-5	SUHB_ECOLI	suhB	Nus factor SuhB (Inositol-1-monophosphatase, I-1-Pase, IMPase, Inositol-1-phosphatase, EC 3.1.3.25)	reviewed	ecj:JW2517;eco:b2533;	FALSE	FALSE	FALSE	FALSE	FALSE	FALSE	FALSE	FALSE	FALSE	FALSE	FALSE	FALSE	FALSE	FALSE	FALSE	FALSE	FALSE	FALSE	FALSE	FALSE	FALSE	FALSE	FALSE	FALSE	FALSE	FALSE	FALSE	FALSE	FALSE	FALSE	FALSE	FALSE	FALSE	FALSE	FALSE	FALSE
P0AGM5	-2.568	1.968	Down	-2.398	1.639	Down	Down	-4.97	SIRB1_ECOLI	ychA	UPF0162 protein YchA (Protein SirB1)	reviewed	ecj:JW1205;eco:b1214;	FALSE	FALSE	FALSE	FALSE	FALSE	FALSE	FALSE	FALSE	FALSE	FALSE	FALSE	FALSE	FALSE	FALSE	FALSE	FALSE	FALSE	FALSE	FALSE	FALSE	FALSE	FALSE	FALSE	FALSE	FALSE	FALSE	FALSE	FALSE	FALSE	FALSE	FALSE	FALSE	FALSE	FALSE	FALSE	FALSE
P69811	-2.329	2.201	Down	-2.591	4.157	Down	Down	-4.92	PTFAH_ECOLI	fruB	Multiphosphoryl transfer protein, MTP (Diphosphoryl transfer protein, DTP) (Phosphotransferase FPr protein) (Pseudo-HPr) [Includes: Phosphocarrier protein HPr, Protein H; PTS system fructose-specific EIIA component (EIIA-Fru) (EIII-Fru) (Fructose-specific phosphotransferase enzyme IIA component) ]	reviewed	ecj:JW2156;eco:b2169;	FALSE	FALSE	FALSE	FALSE	FALSE	FALSE	FALSE	FALSE	FALSE	FALSE	FALSE	FALSE	FALSE	FALSE	FALSE	FALSE	FALSE	FALSE	FALSE	FALSE	FALSE	FALSE	FALSE	FALSE	FALSE	FALSE	FALSE	FALSE	FALSE	FALSE	FALSE	FALSE	FALSE	FALSE	FALSE	FALSE
P0ADZ4	-2.737	3.245	Down	-2.153	3.149	Down	Down	-4.89	RS15_ECOLI	rpsO	30S ribosomal protein S15 (Small ribosomal subunit protein uS15)	reviewed	ecj:JW3134;eco:b3165;	FALSE	FALSE	FALSE	FALSE	FALSE	FALSE	FALSE	FALSE	FALSE	FALSE	FALSE	FALSE	FALSE	FALSE	FALSE	FALSE	FALSE	FALSE	FALSE	FALSE	FALSE	FALSE	FALSE	FALSE	FALSE	FALSE	FALSE	FALSE	FALSE	FALSE	FALSE	FALSE	FALSE	FALSE	FALSE	FALSE
P0A7Q6	-2.222	2.214	Down	-2.578	2.414	Down	Down	-4.8	RL36_ECOLI	rpmJ	50S ribosomal protein L36 (Large ribosomal subunit protein bL36-A) (Ribosomal protein B)	reviewed	ecj:JW3261;eco:b3299;	FALSE	FALSE	FALSE	FALSE	FALSE	FALSE	FALSE	FALSE	FALSE	FALSE	FALSE	FALSE	FALSE	FALSE	FALSE	FALSE	FALSE	FALSE	FALSE	FALSE	FALSE	FALSE	FALSE	FALSE	FALSE	FALSE	FALSE	FALSE	FALSE	FALSE	FALSE	FALSE	FALSE	FALSE	FALSE	FALSE
P0AG30	-2.418	3.448	Down	-2.319	3.553	Down	Down	-4.74	RHO_ECOLI	rho	Transcription termination factor Rho, EC 3.6.4.- (ATP-dependent helicase Rho)	reviewed	ecj:JW3756;eco:b3783;	FALSE	FALSE	FALSE	FALSE	FALSE	FALSE	FALSE	FALSE	FALSE	FALSE	FALSE	FALSE	FALSE	FALSE	FALSE	FALSE	FALSE	FALSE	FALSE	FALSE	FALSE	FALSE	FALSE	FALSE	FALSE	FALSE	FALSE	FALSE	FALSE	FALSE	FALSE	FALSE	FALSE	FALSE	FALSE	FALSE
P36771	-2.349	2.459	Down	-2.272	2.23	Down	Down	-4.62	LRHA_ECOLI	lrhA	Probable HTH-type transcriptional regulator LrhA	reviewed	ecj:JW2284;eco:b2289;	FALSE	FALSE	FALSE	FALSE	FALSE	FALSE	FALSE	FALSE	FALSE	FALSE	FALSE	FALSE	FALSE	FALSE	FALSE	FALSE	FALSE	FALSE	FALSE	FALSE	FALSE	FALSE	FALSE	FALSE	FALSE	FALSE	FALSE	FALSE	FALSE	FALSE	FALSE	FALSE	FALSE	FALSE	FALSE	FALSE
P0A8V6	-2.063	1.763	Down	-2.482	3.116	Down	Down	-4.54	FADR_ECOLI	fadR	Fatty acid metabolism regulator protein	reviewed	ecj:JW1176;eco:b1187;	FALSE	FALSE	FALSE	FALSE	FALSE	FALSE	FALSE	FALSE	FALSE	FALSE	FALSE	FALSE	FALSE	FALSE	FALSE	FALSE	FALSE	FALSE	FALSE	FALSE	FALSE	FALSE	FALSE	FALSE	FALSE	FALSE	FALSE	FALSE	FALSE	FALSE	FALSE	FALSE	FALSE	FALSE	FALSE	FALSE
P0A9L5	-2.249	2.969	Down	-2.295	3.147	Down	Down	-4.54	PPIC_ECOLI	ppiC	Peptidyl-prolyl cis-trans isomerase C, PPIase C, EC 5.2.1.8 (Par10) (Parvulin) (Rotamase C)	reviewed	ecj:JW3748;eco:b3775;	FALSE	FALSE	FALSE	FALSE	FALSE	FALSE	FALSE	FALSE	FALSE	FALSE	FALSE	FALSE	FALSE	FALSE	FALSE	FALSE	FALSE	FALSE	FALSE	FALSE	FALSE	FALSE	FALSE	FALSE	FALSE	FALSE	FALSE	FALSE	FALSE	FALSE	FALSE	FALSE	FALSE	FALSE	FALSE	FALSE
P0CG19	-2.246	2.03	Down	-2.243	2.608	Down	Down	-4.49	RNPH_ECOLI	rph	Truncated inactive ribonuclease PH, Truncated inactive RNase PH (Inactive RNase PH) (Truncated RNase PH)	reviewed		FALSE	FALSE	FALSE	FALSE	FALSE	FALSE	FALSE	FALSE	FALSE	FALSE	FALSE	FALSE	FALSE	FALSE	FALSE	FALSE	FALSE	FALSE	FALSE	FALSE	FALSE	FALSE	FALSE	FALSE	FALSE	FALSE	FALSE	FALSE	FALSE	FALSE	FALSE	FALSE	FALSE	FALSE	FALSE	FALSE
P0A6A3	-2.043	1.885	Down	-2.388	2.71	Down	Down	-4.43	ACKA_ECOLI	ackA	Acetate kinase, EC 2.7.2.1 (Acetokinase)	reviewed	ecj:JW2293;eco:b2296;	FALSE	FALSE	FALSE	FALSE	FALSE	FALSE	FALSE	FALSE	FALSE	FALSE	FALSE	FALSE	FALSE	FALSE	FALSE	FALSE	FALSE	FALSE	FALSE	FALSE	FALSE	FALSE	FALSE	FALSE	FALSE	FALSE	FALSE	FALSE	FALSE	FALSE	FALSE	FALSE	FALSE	FALSE	FALSE	FALSE
P0A6Q6	-2.302	2.579	Down	-2.126	2.772	Down	Down	-4.43	FABZ_ECOLI	fabZ	3-hydroxyacyl-[acyl-carrier-protein] dehydratase FabZ, EC 4.2.1.59 ((3R)-hydroxymyristoyl-[acyl-carrier-protein] dehydratase, (3R)-hydroxymyristoyl-ACP dehydrase) (17 kDa actomyosin component) (Beta-hydroxyacyl-ACP dehydratase)	reviewed	ecj:JW0175;eco:b0180;	FALSE	FALSE	FALSE	FALSE	FALSE	FALSE	FALSE	FALSE	FALSE	FALSE	FALSE	FALSE	FALSE	FALSE	FALSE	FALSE	FALSE	FALSE	FALSE	FALSE	FALSE	FALSE	FALSE	FALSE	FALSE	FALSE	FALSE	FALSE	FALSE	FALSE	FALSE	FALSE	FALSE	FALSE	FALSE	FALSE
P0ABU2	-2.143	1.7	Down	-2.236	1.724	Down	Down	-4.38	YCHF_ECOLI	ychF	Ribosome-binding ATPase YchF	reviewed	ecj:JW1194;eco:b1203;	FALSE	FALSE	FALSE	FALSE	FALSE	FALSE	FALSE	FALSE	FALSE	FALSE	FALSE	FALSE	FALSE	FALSE	FALSE	FALSE	FALSE	FALSE	FALSE	FALSE	FALSE	FALSE	FALSE	FALSE	FALSE	FALSE	FALSE	FALSE	FALSE	FALSE	FALSE	FALSE	FALSE	FALSE	FALSE	FALSE
P0A7W7	-2.206	2.783	Down	-2.113	2.86	Down	Down	-4.32	RS8_ECOLI	rpsH	30S ribosomal protein S8 (Small ribosomal subunit protein uS8)	reviewed	ecj:JW3268;eco:b3306;	FALSE	FALSE	FALSE	FALSE	FALSE	FALSE	FALSE	FALSE	FALSE	FALSE	FALSE	FALSE	FALSE	FALSE	FALSE	FALSE	FALSE	FALSE	FALSE	FALSE	FALSE	FALSE	FALSE	FALSE	FALSE	FALSE	FALSE	FALSE	FALSE	FALSE	FALSE	FALSE	FALSE	FALSE	FALSE	FALSE
P03841	-2.01	3.48	Down	-2.299	4.398	Down	Down	-4.31	MALM_ECOLI	malM	Maltose operon periplasmic protein	reviewed	ecj:JW3997;eco:b4037;	FALSE	FALSE	FALSE	FALSE	FALSE	FALSE	FALSE	FALSE	FALSE	FALSE	FALSE	FALSE	FALSE	FALSE	FALSE	FALSE	FALSE	FALSE	FALSE	FALSE	FALSE	FALSE	FALSE	FALSE	FALSE	FALSE	FALSE	FALSE	FALSE	FALSE	FALSE	FALSE	FALSE	FALSE	FALSE	FALSE
P0CF12	5.401	2.279	Up	-0.233	0.103	NIL	NIL	0	INSA6_ECOLI	insA6	Insertion element IS1 6 protein InsA (IS1e)	reviewed	ecj:JW3408;eco:b0022;eco:b1894;eco:b3444;	FALSE	FALSE	FALSE	FALSE	FALSE	FALSE	FALSE	FALSE	FALSE	FALSE	FALSE	FALSE	FALSE	FALSE	FALSE	FALSE	FALSE	FALSE	FALSE	FALSE	FALSE	FALSE	FALSE	FALSE	FALSE	FALSE	FALSE	FALSE	FALSE	FALSE	FALSE	FALSE	FALSE	FALSE	FALSE	FALSE
P32125	4.309	1.436	Up	-0.515	0.265	NIL	NIL	0	MOBB_ECOLI	mobB	Molybdopterin-guanine dinucleotide biosynthesis adapter protein, MGD biosynthesis adapter protein (Molybdenum cofactor biosynthesis adapter protein, Moco biosynthesis adapter protein) (Molybdopterin-guanine dinucleotide biosynthesis protein B)	reviewed	ecj:JW5575;eco:b3856;	FALSE	FALSE	FALSE	FALSE	FALSE	FALSE	FALSE	FALSE	FALSE	FALSE	FALSE	FALSE	FALSE	FALSE	FALSE	FALSE	FALSE	FALSE	FALSE	FALSE	FALSE	FALSE	FALSE	FALSE	FALSE	FALSE	FALSE	FALSE	FALSE	FALSE	FALSE	FALSE	FALSE	FALSE	FALSE	FALSE
P0A8Z7	4.309	4.029	Up	0.704	2.057	NIL	NIL	0	YQIA_ECOLI	yqiA	Esterase YqiA, EC 3.1.-.-	reviewed	ecj:JW2999;eco:b3031;	FALSE	FALSE	FALSE	FALSE	FALSE	FALSE	FALSE	FALSE	FALSE	FALSE	FALSE	FALSE	FALSE	FALSE	FALSE	FALSE	FALSE	FALSE	FALSE	FALSE	FALSE	FALSE	FALSE	FALSE	FALSE	FALSE	FALSE	FALSE	FALSE	FALSE	FALSE	FALSE	FALSE	FALSE	FALSE	FALSE
P00448	4.212	6.03	Up	0.086	0.336	NIL	NIL	0	SODM_ECOLI	sodA	Superoxide dismutase [Mn], EC 1.15.1.1 (MnSOD)	reviewed	ecj:JW3879;eco:b3908;	FALSE	FALSE	FALSE	FALSE	FALSE	FALSE	FALSE	FALSE	FALSE	FALSE	FALSE	FALSE	FALSE	FALSE	FALSE	FALSE	FALSE	FALSE	FALSE	FALSE	FALSE	FALSE	FALSE	FALSE	FALSE	FALSE	FALSE	FALSE	FALSE	FALSE	FALSE	FALSE	FALSE	FALSE	FALSE	FALSE
P0A6F3	4.039	4.289	Up	0.93	2.663	NIL	NIL	0	GLPK_ECOLI	glpK	Glycerol kinase, EC 2.7.1.30 (ATP:glycerol 3-phosphotransferase) (Glycerokinase, GK)	reviewed	ecj:JW3897;eco:b3926;	FALSE	FALSE	FALSE	FALSE	FALSE	FALSE	FALSE	FALSE	FALSE	FALSE	FALSE	FALSE	FALSE	FALSE	FALSE	FALSE	FALSE	FALSE	FALSE	FALSE	FALSE	FALSE	FALSE	FALSE	FALSE	FALSE	FALSE	FALSE	FALSE	FALSE	FALSE	FALSE	FALSE	FALSE	FALSE	FALSE
P0ABJ1	3.784	2.868	Up	1.219	1.322	NIL	NIL	0	CYOA_ECOLI	cyoA	Cytochrome bo(3) ubiquinol oxidase subunit 2 (Cytochrome b562-o complex subunit II) (Cytochrome o ubiquinol oxidase subunit 2, Cytochrome o subunit 2) (Oxidase bo(3) subunit 2) (Ubiquinol oxidase chain B) (Ubiquinol oxidase polypeptide II) (Ubiquinol oxidase subunit 2)	reviewed	ecj:JW0422;eco:b0432;	FALSE	FALSE	FALSE	FALSE	FALSE	FALSE	FALSE	FALSE	FALSE	FALSE	FALSE	FALSE	FALSE	FALSE	FALSE	FALSE	FALSE	FALSE	FALSE	FALSE	FALSE	FALSE	FALSE	FALSE	FALSE	FALSE	FALSE	FALSE	FALSE	FALSE	FALSE	FALSE	FALSE	FALSE	FALSE	FALSE
P19926	3.621	3.78	Up	0.568	1.563	NIL	NIL	0	AGP_ECOLI	agp	Glucose-1-phosphatase, G1Pase, EC 3.1.3.10	reviewed	ecj:JW0987;eco:b1002;	FALSE	FALSE	FALSE	FALSE	FALSE	FALSE	FALSE	FALSE	FALSE	FALSE	FALSE	FALSE	FALSE	FALSE	FALSE	FALSE	FALSE	FALSE	FALSE	FALSE	FALSE	FALSE	FALSE	FALSE	FALSE	FALSE	FALSE	FALSE	FALSE	FALSE	FALSE	FALSE	FALSE	FALSE	FALSE	FALSE
P39359	3.445	0.848	NIL	0.093	0.168	NIL	NIL	0	YJHH_ECOLI	yjhH	Probable 2-dehydro-3-deoxy-D-pentonate aldolase YjhH, EC 4.1.2.28	reviewed	ecj:JW5775;eco:b4298;	FALSE	FALSE	FALSE	FALSE	FALSE	FALSE	FALSE	FALSE	FALSE	FALSE	FALSE	FALSE	FALSE	FALSE	FALSE	FALSE	FALSE	FALSE	FALSE	FALSE	FALSE	FALSE	FALSE	FALSE	FALSE	FALSE	FALSE	FALSE	FALSE	FALSE	FALSE	FALSE	FALSE	FALSE	FALSE	FALSE
P0ACW6	3.392	3.649	Up	-1.472	2.052	NIL	NIL	0	YDCH_ECOLI	ydcH	Uncharacterized protein YdcH	reviewed	ecj:JW5823;eco:b1426;	FALSE	FALSE	FALSE	FALSE	FALSE	FALSE	FALSE	FALSE	FALSE	FALSE	FALSE	FALSE	FALSE	FALSE	FALSE	FALSE	FALSE	FALSE	FALSE	FALSE	FALSE	FALSE	FALSE	FALSE	FALSE	FALSE	FALSE	FALSE	FALSE	FALSE	FALSE	FALSE	FALSE	FALSE	FALSE	FALSE
P00963	3.352	2.232	Up	1.92	1.644	NIL	NIL	0	ASNA_ECOLI	asnA	Aspartate--ammonia ligase, EC 6.3.1.1 (Asparagine synthetase A)	reviewed	ecj:JW3722;eco:b3744;	FALSE	FALSE	FALSE	FALSE	FALSE	FALSE	FALSE	FALSE	FALSE	FALSE	FALSE	FALSE	FALSE	FALSE	FALSE	FALSE	FALSE	FALSE	FALSE	FALSE	FALSE	FALSE	FALSE	FALSE	FALSE	FALSE	FALSE	FALSE	FALSE	FALSE	FALSE	FALSE	FALSE	FALSE	FALSE	FALSE
P23857	3.302	3.256	Up	0.658	2.079	NIL	NIL	0	PSPE_ECOLI	pspE	Thiosulfate sulfurtransferase PspE, TST, EC 2.8.1.1 (Phage shock protein E)	reviewed	ecj:JW1301;eco:b1308;	FALSE	FALSE	FALSE	FALSE	FALSE	FALSE	FALSE	FALSE	FALSE	FALSE	FALSE	FALSE	FALSE	FALSE	FALSE	FALSE	FALSE	FALSE	FALSE	FALSE	FALSE	FALSE	FALSE	FALSE	FALSE	FALSE	FALSE	FALSE	FALSE	FALSE	FALSE	FALSE	FALSE	FALSE	FALSE	FALSE
P02925	3.299	3.012	Up	0.85	4.007	NIL	NIL	0	RBSB_ECOLI	rbsB	Ribose import binding protein RbsB	reviewed	ecj:JW3730;eco:b3751;	FALSE	FALSE	TRUE	FALSE	FALSE	FALSE	FALSE	FALSE	FALSE	FALSE	FALSE	FALSE	FALSE	FALSE	FALSE	FALSE	FALSE	FALSE	FALSE	FALSE	FALSE	FALSE	FALSE	FALSE	FALSE	FALSE	FALSE	FALSE	FALSE	FALSE	FALSE	FALSE	FALSE	FALSE	FALSE	FALSE
P09394	3.179	4.499	Up	-0.379	1.293	NIL	NIL	0	GLPQ_ECOLI	glpQ	Glycerophosphodiester phosphodiesterase, periplasmic, Glycerophosphoryl diester phosphodiesterase, periplasmic, EC 3.1.4.46	reviewed	ecj:JW2233;eco:b2239;	FALSE	FALSE	FALSE	FALSE	FALSE	FALSE	FALSE	FALSE	FALSE	FALSE	FALSE	FALSE	FALSE	FALSE	FALSE	FALSE	FALSE	FALSE	FALSE	FALSE	FALSE	FALSE	FALSE	FALSE	FALSE	FALSE	FALSE	FALSE	FALSE	FALSE	FALSE	FALSE	FALSE	FALSE	FALSE	FALSE
P0A901	3.143	1.568	Up	1.073	2.432	NIL	NIL	0	BLC_ECOLI	blc	Outer membrane lipoprotein Blc	reviewed	ecj:JW4110;eco:b4149;	FALSE	FALSE	FALSE	FALSE	FALSE	FALSE	FALSE	FALSE	FALSE	FALSE	FALSE	FALSE	FALSE	FALSE	FALSE	FALSE	FALSE	FALSE	FALSE	FALSE	FALSE	FALSE	FALSE	FALSE	FALSE	FALSE	FALSE	FALSE	FALSE	FALSE	FALSE	FALSE	FALSE	FALSE	FALSE	FALSE
P0C8J6	3.143	3.584	Up	0.355	0.801	NIL	NIL	0	GATY_ECOLI	gatY	D-tagatose-1,6-bisphosphate aldolase subunit GatY, TBPA, TagBP aldolase, EC 4.1.2.40 (D-tagatose-bisphosphate aldolase class II) (Tagatose-bisphosphate aldolase)	reviewed	ecj:JW5343;eco:b2096;	FALSE	FALSE	FALSE	FALSE	FALSE	FALSE	FALSE	FALSE	FALSE	FALSE	FALSE	FALSE	FALSE	FALSE	FALSE	FALSE	FALSE	FALSE	FALSE	FALSE	FALSE	FALSE	FALSE	FALSE	FALSE	FALSE	FALSE	FALSE	FALSE	FALSE	FALSE	FALSE	FALSE	FALSE	FALSE	FALSE
P13035	3.083	4.253	Up	1.03	2.437	NIL	NIL	0	GLPD_ECOLI	glpD	Aerobic glycerol-3-phosphate dehydrogenase, EC 1.1.5.3	reviewed	ecj:JW3389;eco:b3426;	FALSE	FALSE	FALSE	FALSE	FALSE	FALSE	FALSE	FALSE	FALSE	FALSE	FALSE	FALSE	FALSE	FALSE	FALSE	FALSE	FALSE	FALSE	FALSE	FALSE	FALSE	FALSE	FALSE	FALSE	FALSE	FALSE	FALSE	FALSE	FALSE	FALSE	FALSE	FALSE	FALSE	FALSE	FALSE	FALSE
P30860	3.059	5.501	Up	1.957	2.132	NIL	NIL	0	ARTJ_ECOLI	artJ	ABC transporter arginine-binding protein 1	reviewed	ecj:JW0844;eco:b0860;	FALSE	FALSE	TRUE	FALSE	FALSE	FALSE	FALSE	FALSE	FALSE	FALSE	FALSE	FALSE	FALSE	FALSE	FALSE	FALSE	FALSE	FALSE	FALSE	FALSE	FALSE	FALSE	FALSE	FALSE	FALSE	FALSE	FALSE	FALSE	FALSE	FALSE	FALSE	FALSE	FALSE	FALSE	FALSE	FALSE
P32689	3.056	1.643	Up	1.196	3.969	NIL	NIL	0	YJBH_ECOLI	yjbH	Uncharacterized lipoprotein YjbH	reviewed	ecj:JW3989;eco:b4029;	FALSE	FALSE	FALSE	FALSE	FALSE	FALSE	FALSE	FALSE	FALSE	FALSE	FALSE	FALSE	FALSE	FALSE	FALSE	FALSE	FALSE	FALSE	FALSE	FALSE	FALSE	FALSE	FALSE	FALSE	FALSE	FALSE	FALSE	FALSE	FALSE	FALSE	FALSE	FALSE	FALSE	FALSE	FALSE	FALSE
P32670	3	0.641	NIL	-0.03	0.023	NIL	NIL	0	PTFX2_ECOLI	ptsA	Multiphosphoryl transfer protein 2, MTP 2 (Triphosphoryl transfer protein 2, TTP 2) [Includes: Phosphoenolpyruvate-protein phosphotransferase, EC 2.7.3.9 (Enzyme I-Ani) (Phosphotransferase system enzyme I); Phosphocarrier protein HPr, Protein H; PTS system fructose-like EIIA component, EC 2.7.1.202 (Fructose-like phosphotransferase enzyme IIA component) ]	reviewed	ecj:JW5555;eco:b3947;	FALSE	FALSE	FALSE	FALSE	FALSE	FALSE	FALSE	FALSE	FALSE	FALSE	FALSE	FALSE	FALSE	FALSE	FALSE	FALSE	FALSE	FALSE	FALSE	FALSE	FALSE	FALSE	FALSE	FALSE	FALSE	FALSE	FALSE	FALSE	FALSE	FALSE	FALSE	FALSE	FALSE	FALSE	FALSE	FALSE
P25906	2.996	3.462	Up	0.296	0.54	NIL	NIL	0	PDXI_ECOLI	pdxI	Pyridoxine 4-dehydrogenase, EC 1.1.1.65	reviewed	ecj:JW1403;eco:b1406;	FALSE	FALSE	FALSE	FALSE	FALSE	FALSE	FALSE	FALSE	FALSE	FALSE	FALSE	FALSE	FALSE	FALSE	FALSE	FALSE	FALSE	FALSE	FALSE	FALSE	FALSE	FALSE	FALSE	FALSE	FALSE	FALSE	FALSE	FALSE	FALSE	FALSE	FALSE	FALSE	FALSE	FALSE	FALSE	FALSE
Q46808	2.98	0.592	NIL	-2.159	2.12	Down	NIL	0	YQEB_ECOLI	yqeB	Uncharacterized protein YqeB	reviewed	ecj:JW2843;eco:b2875;	FALSE	FALSE	FALSE	FALSE	FALSE	FALSE	FALSE	FALSE	FALSE	FALSE	FALSE	FALSE	FALSE	FALSE	FALSE	FALSE	FALSE	FALSE	FALSE	FALSE	FALSE	FALSE	FALSE	FALSE	FALSE	FALSE	FALSE	FALSE	FALSE	FALSE	FALSE	FALSE	FALSE	FALSE	FALSE	FALSE
P09546	2.93	1.989	Up	1.664	1.863	NIL	NIL	0	PUTA_ECOLI	putA	Bifunctional protein PutA [Includes: Proline dehydrogenase, EC 1.5.5.2 (Proline oxidase); Delta-1-pyrroline-5-carboxylate dehydrogenase, P5C dehydrogenase, EC 1.2.1.88 (L-glutamate gamma-semialdehyde dehydrogenase) ]	reviewed	ecj:JW0999;eco:b1014;	FALSE	FALSE	FALSE	FALSE	FALSE	FALSE	FALSE	FALSE	FALSE	FALSE	FALSE	FALSE	FALSE	FALSE	FALSE	FALSE	FALSE	FALSE	FALSE	FALSE	FALSE	FALSE	FALSE	FALSE	FALSE	FALSE	FALSE	FALSE	FALSE	FALSE	FALSE	FALSE	FALSE	FALSE	FALSE	FALSE
P0AFH0	2.873	3.605	Up	4.166	1.211	NIL	NIL	0	OGT_ECOLI	ogt	Methylated-DNA--protein-cysteine methyltransferase, EC 2.1.1.63 (6-O-methylguanine-DNA methyltransferase, MGMT) (O-6-methylguanine-DNA-alkyltransferase)	reviewed	ecj:JW1329;eco:b1335;	FALSE	FALSE	FALSE	FALSE	FALSE	FALSE	FALSE	FALSE	FALSE	FALSE	FALSE	FALSE	FALSE	FALSE	FALSE	FALSE	FALSE	FALSE	FALSE	FALSE	FALSE	FALSE	FALSE	FALSE	FALSE	FALSE	FALSE	FALSE	FALSE	FALSE	FALSE	FALSE	FALSE	FALSE	FALSE	FALSE
P60872	2.824	0.572	NIL	1.465	1.186	NIL	NIL	0	YIDE_ECOLI	yidE	Putative transport protein YidE	reviewed	ecj:JW3662;eco:b3685;	FALSE	FALSE	FALSE	FALSE	FALSE	FALSE	FALSE	FALSE	FALSE	FALSE	FALSE	FALSE	FALSE	FALSE	FALSE	FALSE	FALSE	FALSE	FALSE	FALSE	FALSE	FALSE	FALSE	FALSE	FALSE	FALSE	FALSE	FALSE	FALSE	FALSE	FALSE	FALSE	FALSE	FALSE	FALSE	FALSE
P31825	2.787	3.64	Up	0.429	0.672	NIL	NIL	0	TRMN6_ECOLI	yfiC	tRNA1(Val) (adenine(37)-N6)-methyltransferase, EC 2.1.1.223 (tRNA m6A37 methyltransferase)	reviewed	ecj:JW2559;eco:b2575;	FALSE	FALSE	FALSE	FALSE	FALSE	FALSE	FALSE	FALSE	FALSE	FALSE	FALSE	FALSE	FALSE	FALSE	FALSE	FALSE	FALSE	FALSE	FALSE	FALSE	FALSE	FALSE	FALSE	FALSE	FALSE	FALSE	FALSE	FALSE	FALSE	FALSE	FALSE	FALSE	FALSE	FALSE	FALSE	FALSE
P76108	2.787	3.177	Up	0.85	2.225	NIL	NIL	0	YDCS_ECOLI	ydcS	Bifunctional polyhydroxybutyrate synthase / ABC transporter periplasmic binding protein (Poly-3-hydroxybutyrate synthase, PHB synthase, EC 2.3.1.-) (cPHB synthase)	reviewed	ecj:JW1435;eco:b1440;	FALSE	FALSE	TRUE	FALSE	FALSE	FALSE	FALSE	FALSE	FALSE	FALSE	FALSE	FALSE	FALSE	FALSE	FALSE	FALSE	FALSE	FALSE	FALSE	FALSE	FALSE	FALSE	FALSE	FALSE	FALSE	FALSE	FALSE	FALSE	FALSE	FALSE	FALSE	FALSE	FALSE	FALSE	FALSE	FALSE
P67127	2.767	0.843	NIL	-0.625	0.881	NIL	NIL	0	YGDQ_ECOLI	ygdQ	UPF0053 inner membrane protein YgdQ	reviewed	ecj:JW2800;eco:b2832;	FALSE	FALSE	FALSE	FALSE	FALSE	FALSE	FALSE	FALSE	FALSE	FALSE	FALSE	FALSE	FALSE	FALSE	FALSE	FALSE	FALSE	FALSE	FALSE	FALSE	FALSE	FALSE	FALSE	FALSE	FALSE	FALSE	FALSE	FALSE	FALSE	FALSE	FALSE	FALSE	FALSE	FALSE	FALSE	FALSE
P0A862	2.754	2.885	Up	0.728	1.998	NIL	NIL	0	TPX_ECOLI	tpx	Thiol peroxidase, Tpx, EC 1.11.1.24 (Peroxiredoxin tpx, Prx) (Scavengase p20) (Thioredoxin peroxidase) (Thioredoxin-dependent peroxiredoxin)	reviewed	ecj:JW1317;eco:b1324;	FALSE	FALSE	FALSE	FALSE	FALSE	FALSE	FALSE	FALSE	FALSE	FALSE	FALSE	FALSE	FALSE	FALSE	FALSE	FALSE	FALSE	FALSE	FALSE	FALSE	FALSE	FALSE	FALSE	FALSE	FALSE	FALSE	FALSE	FALSE	FALSE	FALSE	FALSE	FALSE	FALSE	FALSE	FALSE	FALSE
P22259	2.737	2.726	Up	-1.05	2.82	NIL	NIL	0	PCKA_ECOLI	pckA	Phosphoenolpyruvate carboxykinase (ATP), PCK, PEP carboxykinase, PEPCK, EC 4.1.1.49	reviewed	ecj:JW3366;eco:b3403;	FALSE	FALSE	FALSE	FALSE	FALSE	FALSE	FALSE	FALSE	FALSE	FALSE	FALSE	FALSE	FALSE	FALSE	FALSE	FALSE	FALSE	FALSE	FALSE	FALSE	FALSE	FALSE	FALSE	FALSE	FALSE	FALSE	FALSE	FALSE	FALSE	FALSE	FALSE	FALSE	FALSE	FALSE	FALSE	FALSE
P39180	2.737	4.481	Up	1.385	2.547	NIL	NIL	0	AG43_ECOLI	flu	Antigen 43, AG43 (Fluffing protein) [Cleaved into: Antigen 43 alpha chain; Antigen 43 beta chain ]	reviewed	ecj:JW1982;eco:b2000;	FALSE	FALSE	FALSE	FALSE	FALSE	FALSE	FALSE	FALSE	FALSE	FALSE	FALSE	FALSE	FALSE	FALSE	FALSE	FALSE	FALSE	FALSE	FALSE	FALSE	FALSE	FALSE	FALSE	FALSE	FALSE	FALSE	FALSE	FALSE	FALSE	FALSE	FALSE	FALSE	FALSE	FALSE	FALSE	FALSE
P0AB14	2.727	1.985	Up	1.847	2.557	NIL	NIL	0	YCCJ_ECOLI	yccJ	Uncharacterized protein YccJ	reviewed	ecj:JW0988;eco:b1003;	FALSE	FALSE	FALSE	FALSE	FALSE	FALSE	FALSE	FALSE	FALSE	FALSE	FALSE	FALSE	FALSE	FALSE	FALSE	FALSE	FALSE	FALSE	FALSE	FALSE	FALSE	FALSE	FALSE	FALSE	FALSE	FALSE	FALSE	FALSE	FALSE	FALSE	FALSE	FALSE	FALSE	FALSE	FALSE	FALSE
P0A6L4	2.707	3.147	Up	-1.674	2.94	NIL	NIL	0	NANA_ECOLI	nanA	N-acetylneuraminate lyase, NAL, Neu5Ac lyase, EC 4.1.3.3 (N-acetylneuraminate pyruvate-lyase) (N-acetylneuraminic acid aldolase) (NALase) (Sialate lyase) (Sialic acid aldolase) (Sialic acid lyase)	reviewed	ecj:JW3194;eco:b3225;	FALSE	FALSE	FALSE	FALSE	FALSE	FALSE	FALSE	FALSE	FALSE	FALSE	FALSE	FALSE	FALSE	FALSE	FALSE	FALSE	FALSE	FALSE	FALSE	FALSE	FALSE	FALSE	FALSE	FALSE	FALSE	FALSE	FALSE	FALSE	FALSE	FALSE	FALSE	FALSE	FALSE	FALSE	FALSE	FALSE
P21362	2.704	1.229	NIL	0.163	0.16	NIL	NIL	0	YCIF_ECOLI	yciF	Protein YciF	reviewed	ecj:JW1250;eco:b1258;	FALSE	FALSE	FALSE	FALSE	FALSE	FALSE	FALSE	FALSE	FALSE	FALSE	FALSE	FALSE	FALSE	FALSE	FALSE	FALSE	FALSE	FALSE	FALSE	FALSE	FALSE	FALSE	FALSE	FALSE	FALSE	FALSE	FALSE	FALSE	FALSE	FALSE	FALSE	FALSE	FALSE	FALSE	FALSE	FALSE
P56262	2.701	2.71	Up	1.186	1.258	NIL	NIL	0	DLHH_ECOLI	ysgA	Putative carboxymethylenebutenolidase, EC 3.1.1.45 (Dienelactone hydrolase, DLH)	reviewed	ecj:JW5853;eco:b3830;	FALSE	FALSE	FALSE	FALSE	FALSE	FALSE	FALSE	FALSE	FALSE	FALSE	FALSE	FALSE	FALSE	FALSE	FALSE	FALSE	FALSE	FALSE	FALSE	FALSE	FALSE	FALSE	FALSE	FALSE	FALSE	FALSE	FALSE	FALSE	FALSE	FALSE	FALSE	FALSE	FALSE	FALSE	FALSE	FALSE
P23827	2.661	4.068	Up	1.791	2.554	NIL	NIL	0	ECOT_ECOLI	eco	Ecotin	reviewed	ecj:JW2197;eco:b2209;	FALSE	FALSE	FALSE	FALSE	FALSE	FALSE	FALSE	FALSE	FALSE	FALSE	FALSE	FALSE	FALSE	FALSE	FALSE	FALSE	FALSE	FALSE	FALSE	FALSE	FALSE	FALSE	FALSE	FALSE	FALSE	FALSE	FALSE	FALSE	FALSE	FALSE	FALSE	FALSE	FALSE	FALSE	FALSE	FALSE
P0A968	2.654	2.529	Up	-0.525	1.233	NIL	NIL	0	CSPD_ECOLI	cspD	Cold shock-like protein CspD, CSP-D	reviewed	ecj:JW0864;eco:b0880;	FALSE	FALSE	FALSE	FALSE	FALSE	FALSE	FALSE	FALSE	FALSE	FALSE	FALSE	FALSE	FALSE	FALSE	FALSE	FALSE	FALSE	FALSE	FALSE	FALSE	FALSE	FALSE	FALSE	FALSE	FALSE	FALSE	FALSE	FALSE	FALSE	FALSE	FALSE	FALSE	FALSE	FALSE	FALSE	FALSE
P27859	2.611	2.655	Up	0.033	0.1	NIL	NIL	0	TATD_ECOLI	tatD	3'-5' ssDNA/RNA exonuclease TatD, EC 3.1.11.-, EC 3.1.13.- (DNase TatD)	reviewed	ecj:JW5931;eco:b4483;	FALSE	FALSE	FALSE	FALSE	FALSE	FALSE	FALSE	FALSE	FALSE	FALSE	FALSE	FALSE	FALSE	FALSE	FALSE	FALSE	FALSE	FALSE	FALSE	FALSE	FALSE	FALSE	FALSE	FALSE	FALSE	FALSE	FALSE	FALSE	FALSE	FALSE	FALSE	FALSE	FALSE	FALSE	FALSE	FALSE
P0A8X2	2.591	2.087	Up	0.963	0.962	NIL	NIL	0	YCEI_ECOLI	yceI	Protein YceI	reviewed	ecj:JW1043;eco:b1056;	FALSE	FALSE	FALSE	FALSE	FALSE	FALSE	FALSE	FALSE	FALSE	FALSE	FALSE	FALSE	FALSE	FALSE	FALSE	FALSE	FALSE	FALSE	FALSE	FALSE	FALSE	FALSE	FALSE	FALSE	FALSE	FALSE	FALSE	FALSE	FALSE	FALSE	FALSE	FALSE	FALSE	FALSE	FALSE	FALSE
P0ACY3	2.581	2.189	Up	0.821	3.974	NIL	NIL	0	YEAG_ECOLI	yeaG	Uncharacterized protein YeaG	reviewed	ecj:JW1772;eco:b1783;	FALSE	FALSE	FALSE	FALSE	FALSE	FALSE	FALSE	FALSE	FALSE	FALSE	FALSE	FALSE	FALSE	FALSE	FALSE	FALSE	FALSE	FALSE	FALSE	FALSE	FALSE	FALSE	FALSE	FALSE	FALSE	FALSE	FALSE	FALSE	FALSE	FALSE	FALSE	FALSE	FALSE	FALSE	FALSE	FALSE
P29012	2.561	2.8	Up	1.983	1.489	NIL	NIL	0	ALR2_ECOLI	dadX	Alanine racemase, catabolic, EC 5.1.1.1	reviewed	ecj:JW1179;eco:b1190;	FALSE	FALSE	FALSE	FALSE	FALSE	FALSE	FALSE	FALSE	FALSE	FALSE	FALSE	FALSE	FALSE	FALSE	FALSE	FALSE	FALSE	FALSE	FALSE	FALSE	FALSE	FALSE	FALSE	FALSE	FALSE	FALSE	FALSE	FALSE	FALSE	FALSE	FALSE	FALSE	FALSE	FALSE	FALSE	FALSE
Q46845	2.555	2.859	Up	1.634	4.142	NIL	NIL	0	YGHU_ECOLI	yghU	Disulfide-bond oxidoreductase YghU, EC 1.8.4.- (GSH-dependent disulfide-bond oxidoreductase YghU) (GST N2-2) (Organic hydroperoxidase, EC 1.11.1.-)	reviewed	ecj:JW5492;eco:b2989;	FALSE	FALSE	FALSE	FALSE	FALSE	FALSE	FALSE	FALSE	FALSE	FALSE	FALSE	FALSE	FALSE	FALSE	FALSE	FALSE	FALSE	FALSE	FALSE	FALSE	FALSE	FALSE	FALSE	FALSE	FALSE	FALSE	FALSE	FALSE	FALSE	FALSE	FALSE	FALSE	FALSE	FALSE	FALSE	FALSE
P06149	2.548	3.63	Up	1.731	2.962	NIL	NIL	0	DLD_ECOLI	dld	Quinone-dependent D-lactate dehydrogenase, EC 1.1.5.12 ((R)-lactate:quinone 2-oxidoreductase) (D-lactate dehydrogenase, D-LDH) (Respiratory D-lactate dehydrogenase)	reviewed	ecj:JW2121;eco:b2133;	FALSE	FALSE	FALSE	FALSE	FALSE	FALSE	FALSE	FALSE	FALSE	FALSE	FALSE	FALSE	FALSE	FALSE	FALSE	FALSE	FALSE	FALSE	FALSE	FALSE	FALSE	FALSE	FALSE	FALSE	FALSE	FALSE	FALSE	FALSE	FALSE	FALSE	FALSE	FALSE	FALSE	FALSE	FALSE	FALSE
P0AET8	2.531	3.843	Up	1.575	2.772	NIL	NIL	0	HDHA_ECOLI	hdhA	7alpha-hydroxysteroid dehydrogenase, 7alpha-HSDH, EC 1.1.1.159 (NAD-dependent 7alpha-hydroxysteroid dehydrogenase)	reviewed	ag:BAA01384;ecj:JW1611;eco:b1619;	FALSE	FALSE	FALSE	FALSE	FALSE	FALSE	FALSE	FALSE	FALSE	FALSE	FALSE	FALSE	FALSE	FALSE	FALSE	FALSE	FALSE	FALSE	FALSE	FALSE	FALSE	FALSE	FALSE	FALSE	FALSE	FALSE	FALSE	FALSE	FALSE	FALSE	FALSE	FALSE	FALSE	FALSE	FALSE	FALSE
Q46851	2.485	3.23	Up	-0.179	0.681	NIL	NIL	0	GPR_ECOLI	gpr	L-glyceraldehyde 3-phosphate reductase, GAP reductase, EC 1.1.1.-	reviewed	ecj:JW2970;eco:b3001;	FALSE	FALSE	FALSE	FALSE	FALSE	FALSE	FALSE	FALSE	FALSE	FALSE	FALSE	FALSE	FALSE	FALSE	FALSE	FALSE	FALSE	FALSE	FALSE	FALSE	FALSE	FALSE	FALSE	FALSE	FALSE	FALSE	FALSE	FALSE	FALSE	FALSE	FALSE	FALSE	FALSE	FALSE	FALSE	FALSE
P25526	2.481	4.507	Up	1.784	2.733	NIL	NIL	0	GABD_ECOLI	gabD	Succinate-semialdehyde dehydrogenase [NADP(+)] GabD, SSDH, EC 1.2.1.79 (Glutarate-semialdehyde dehydrogenase, EC 1.2.1.-)	reviewed	ecj:JW2636;eco:b2661;	FALSE	FALSE	FALSE	FALSE	FALSE	FALSE	FALSE	FALSE	FALSE	FALSE	FALSE	FALSE	FALSE	FALSE	FALSE	FALSE	FALSE	FALSE	FALSE	FALSE	FALSE	FALSE	FALSE	FALSE	FALSE	FALSE	FALSE	FALSE	FALSE	FALSE	FALSE	FALSE	FALSE	FALSE	FALSE	FALSE
P27306	2.468	2.601	Up	1.671	1.968	NIL	NIL	0	STHA_ECOLI	sthA	Soluble pyridine nucleotide transhydrogenase, STH, EC 1.6.1.1 (NAD(P)(+) transhydrogenase [B-specific])	reviewed	ecj:JW5551;eco:b3962;	FALSE	FALSE	FALSE	FALSE	FALSE	FALSE	FALSE	FALSE	FALSE	FALSE	FALSE	FALSE	FALSE	FALSE	FALSE	FALSE	FALSE	FALSE	FALSE	FALSE	FALSE	FALSE	FALSE	FALSE	FALSE	FALSE	FALSE	FALSE	FALSE	FALSE	FALSE	FALSE	FALSE	FALSE	FALSE	FALSE
P71297	2.452	1.064	NIL	-0.093	0.097	NIL	NIL	0	YAGN_ECOLI	yagN	Uncharacterized protein YagN	reviewed	ecj:JW0274;eco:b0280;	FALSE	FALSE	FALSE	FALSE	FALSE	FALSE	FALSE	FALSE	FALSE	FALSE	FALSE	FALSE	FALSE	FALSE	FALSE	FALSE	FALSE	FALSE	FALSE	FALSE	FALSE	FALSE	FALSE	FALSE	FALSE	FALSE	FALSE	FALSE	FALSE	FALSE	FALSE	FALSE	FALSE	FALSE	FALSE	FALSE
P37902	2.435	3.18	Up	1.634	2.478	NIL	NIL	0	GLTI_ECOLI	gltI	Glutamate/aspartate import solute-binding protein	reviewed	ecj:JW5092;eco:b0655;	FALSE	FALSE	TRUE	FALSE	FALSE	FALSE	FALSE	FALSE	FALSE	FALSE	FALSE	FALSE	FALSE	FALSE	FALSE	FALSE	FALSE	FALSE	FALSE	FALSE	FALSE	FALSE	FALSE	FALSE	FALSE	FALSE	FALSE	FALSE	FALSE	FALSE	FALSE	FALSE	FALSE	FALSE	FALSE	FALSE
P60757	2.402	1.506	Up	0.585	1.768	NIL	NIL	0	HIS1_ECOLI	hisG	ATP phosphoribosyltransferase, ATP-PRT, ATP-PRTase, EC 2.4.2.17	reviewed	ecj:JW2001;eco:b2019;	FALSE	FALSE	FALSE	FALSE	FALSE	FALSE	FALSE	FALSE	FALSE	FALSE	FALSE	FALSE	FALSE	FALSE	FALSE	FALSE	FALSE	FALSE	FALSE	FALSE	FALSE	FALSE	FALSE	FALSE	FALSE	FALSE	FALSE	FALSE	FALSE	FALSE	FALSE	FALSE	FALSE	FALSE	FALSE	FALSE
P66899	2.388	0.866	NIL	1.02	0.885	NIL	NIL	0	DPAL_ECOLI	ygeX	Diaminopropionate ammonia-lyase, DAPAL, EC 4.3.1.15 (2,3-diaminopropionate ammonia-lyase) (Alpha,beta-diaminopropionate ammonia-lyase) (Diaminopropionatase)	reviewed	ecj:JW2839;eco:b2871;	FALSE	FALSE	FALSE	FALSE	FALSE	FALSE	FALSE	FALSE	FALSE	FALSE	FALSE	FALSE	FALSE	FALSE	FALSE	FALSE	FALSE	FALSE	FALSE	FALSE	FALSE	FALSE	FALSE	FALSE	FALSE	FALSE	FALSE	FALSE	FALSE	FALSE	FALSE	FALSE	FALSE	FALSE	FALSE	FALSE
P0AER0	2.385	2.111	Up	1.219	1.332	NIL	NIL	0	GLPF_ECOLI	glpF	Glycerol uptake facilitator protein (Aquaglyceroporin) (Glycerol facilitator)	reviewed	ecj:JW3898;eco:b3927;	FALSE	FALSE	FALSE	FALSE	FALSE	FALSE	FALSE	FALSE	FALSE	FALSE	FALSE	FALSE	FALSE	FALSE	FALSE	FALSE	FALSE	FALSE	FALSE	FALSE	FALSE	FALSE	FALSE	FALSE	FALSE	FALSE	FALSE	FALSE	FALSE	FALSE	FALSE	FALSE	FALSE	FALSE	FALSE	FALSE
P08331	2.382	2.767	Up	0.149	0.426	NIL	NIL	0	CPDB_ECOLI	cpdB	2',3'-cyclic-nucleotide 2'-phosphodiesterase/3'-nucleotidase, EC 3.1.3.6, EC 3.1.4.16	reviewed	ecj:JW4171;eco:b4213;	FALSE	FALSE	FALSE	FALSE	FALSE	FALSE	FALSE	FALSE	FALSE	FALSE	FALSE	FALSE	FALSE	FALSE	FALSE	FALSE	FALSE	FALSE	FALSE	FALSE	FALSE	FALSE	FALSE	FALSE	FALSE	FALSE	FALSE	FALSE	FALSE	FALSE	FALSE	FALSE	FALSE	FALSE	FALSE	FALSE
P0AEU0	2.379	2.237	Up	0.977	3.399	NIL	NIL	0	HISJ_ECOLI	hisJ	Histidine-binding periplasmic protein, HBP	reviewed	ecj:JW2306;eco:b2309;	FALSE	FALSE	TRUE	FALSE	FALSE	FALSE	FALSE	FALSE	FALSE	FALSE	FALSE	FALSE	FALSE	FALSE	FALSE	FALSE	FALSE	FALSE	FALSE	FALSE	FALSE	FALSE	FALSE	FALSE	FALSE	FALSE	FALSE	FALSE	FALSE	FALSE	FALSE	FALSE	FALSE	FALSE	FALSE	FALSE
P0A9S3	2.352	3.11	Up	-0.668	1.747	NIL	NIL	0	GATD_ECOLI	gatD	Galactitol 1-phosphate 5-dehydrogenase, EC 1.1.1.251	reviewed	ecj:JW2075;eco:b2091;	FALSE	FALSE	FALSE	FALSE	FALSE	FALSE	FALSE	FALSE	FALSE	FALSE	FALSE	FALSE	FALSE	FALSE	FALSE	FALSE	FALSE	FALSE	FALSE	FALSE	FALSE	FALSE	FALSE	FALSE	FALSE	FALSE	FALSE	FALSE	FALSE	FALSE	FALSE	FALSE	FALSE	FALSE	FALSE	FALSE
P61517	2.352	3.842	Up	1.133	2.513	NIL	NIL	0	CAN_ECOLI	can	Carbonic anhydrase 2, EC 4.2.1.1 (Carbonate dehydratase 2)	reviewed	ecj:JW0122;eco:b0126;	FALSE	FALSE	FALSE	FALSE	FALSE	FALSE	FALSE	FALSE	FALSE	FALSE	FALSE	FALSE	FALSE	FALSE	FALSE	FALSE	FALSE	FALSE	FALSE	FALSE	FALSE	FALSE	FALSE	FALSE	FALSE	FALSE	FALSE	FALSE	FALSE	FALSE	FALSE	FALSE	FALSE	FALSE	FALSE	FALSE
P16676	2.349	1.927	Up	1.113	1.196	NIL	NIL	0	CYSA_ECOLI	cysA	Sulfate/thiosulfate import ATP-binding protein CysA, EC 7.3.2.3 (Sulfate-transporting ATPase)	reviewed	ecj:JW2415;eco:b2422;	FALSE	FALSE	FALSE	TRUE	FALSE	FALSE	FALSE	FALSE	FALSE	FALSE	FALSE	FALSE	FALSE	FALSE	FALSE	FALSE	FALSE	FALSE	FALSE	FALSE	FALSE	FALSE	FALSE	FALSE	FALSE	FALSE	FALSE	FALSE	FALSE	FALSE	FALSE	FALSE	FALSE	FALSE	FALSE	FALSE
P08194	2.349	2.088	Up	-0.804	0.894	NIL	NIL	0	GLPT_ECOLI	glpT	Glycerol-3-phosphate transporter, G-3-P transporter (G-3-P permease)	reviewed	ecj:JW2234;eco:b2240;	FALSE	FALSE	FALSE	FALSE	FALSE	FALSE	FALSE	FALSE	FALSE	FALSE	FALSE	FALSE	FALSE	FALSE	FALSE	FALSE	FALSE	FALSE	FALSE	FALSE	FALSE	FALSE	FALSE	FALSE	FALSE	FALSE	FALSE	FALSE	FALSE	FALSE	FALSE	FALSE	FALSE	FALSE	FALSE	FALSE
P0AE22	2.329	2.423	Up	-0.462	1.15	NIL	NIL	0	APHA_ECOLI	aphA	Class B acid phosphatase, CBAP, EC 3.1.3.2	reviewed	ecj:JW4015;eco:b4055;	FALSE	FALSE	FALSE	FALSE	FALSE	FALSE	FALSE	FALSE	FALSE	FALSE	FALSE	FALSE	FALSE	FALSE	FALSE	FALSE	FALSE	FALSE	FALSE	FALSE	FALSE	FALSE	FALSE	FALSE	FALSE	FALSE	FALSE	FALSE	FALSE	FALSE	FALSE	FALSE	FALSE	FALSE	FALSE	FALSE
P0ACJ0	2.276	3.328	Up	1.385	2.352	NIL	NIL	0	LRP_ECOLI	lrp	Leucine-responsive regulatory protein	reviewed	ecj:JW0872;eco:b0889;	FALSE	FALSE	FALSE	FALSE	FALSE	FALSE	FALSE	FALSE	FALSE	FALSE	FALSE	FALSE	FALSE	FALSE	FALSE	FALSE	FALSE	FALSE	FALSE	FALSE	FALSE	FALSE	FALSE	FALSE	FALSE	FALSE	FALSE	FALSE	FALSE	FALSE	FALSE	FALSE	FALSE	FALSE	FALSE	FALSE
P04391	2.259	1.739	Up	1.418	1.801	NIL	NIL	0	OTC1_ECOLI	argI	Ornithine carbamoyltransferase subunit I, OTCase-1, EC 2.1.3.3	reviewed	ecj:JW4211;eco:b4254;	FALSE	FALSE	FALSE	FALSE	FALSE	FALSE	FALSE	FALSE	FALSE	FALSE	FALSE	FALSE	FALSE	FALSE	FALSE	FALSE	FALSE	FALSE	FALSE	FALSE	FALSE	FALSE	FALSE	FALSE	FALSE	FALSE	FALSE	FALSE	FALSE	FALSE	FALSE	FALSE	FALSE	FALSE	FALSE	FALSE
P00914	2.226	1.617	Up	1.734	0.965	NIL	NIL	0	PHR_ECOLI	phrB	Deoxyribodipyrimidine photo-lyase, EC 4.1.99.3 (DNA photolyase) (Photoreactivating enzyme)	reviewed	ecj:JW0698;eco:b0708;	FALSE	FALSE	FALSE	FALSE	FALSE	FALSE	FALSE	FALSE	FALSE	FALSE	FALSE	FALSE	FALSE	FALSE	FALSE	FALSE	FALSE	FALSE	FALSE	FALSE	FALSE	FALSE	FALSE	FALSE	FALSE	FALSE	FALSE	FALSE	FALSE	FALSE	FALSE	FALSE	FALSE	FALSE	FALSE	FALSE
P0A9H5	2.199	1.26	NIL	0.342	1.356	NIL	NIL	0	BTUR_ECOLI	btuR	Corrinoid adenosyltransferase, EC 2.5.1.17 (Cob(II)alamin adenosyltransferase) (Cob(II)yrinic acid a,c-diamide adenosyltransferase) (Cobinamide/cobalamin adenosyltransferase)	reviewed	ecj:JW1262;eco:b1270;	FALSE	FALSE	FALSE	FALSE	FALSE	FALSE	FALSE	FALSE	FALSE	FALSE	FALSE	FALSE	FALSE	FALSE	FALSE	FALSE	FALSE	FALSE	FALSE	FALSE	FALSE	FALSE	FALSE	FALSE	FALSE	FALSE	FALSE	FALSE	FALSE	FALSE	FALSE	FALSE	FALSE	FALSE	FALSE	FALSE
P00509	2.199	3.631	Up	0.761	2.324	NIL	NIL	0	AAT_ECOLI	aspC	Aspartate aminotransferase, AspAT, EC 2.6.1.1 (Transaminase A)	reviewed	ecj:JW0911;eco:b0928;	FALSE	FALSE	FALSE	FALSE	FALSE	FALSE	FALSE	FALSE	FALSE	FALSE	FALSE	FALSE	FALSE	FALSE	FALSE	FALSE	FALSE	FALSE	FALSE	FALSE	FALSE	FALSE	FALSE	FALSE	FALSE	FALSE	FALSE	FALSE	FALSE	FALSE	FALSE	FALSE	FALSE	FALSE	FALSE	FALSE
P0AFL3	2.192	2.317	Up	1.664	3.664	NIL	NIL	0	PPIA_ECOLI	ppiA	Peptidyl-prolyl cis-trans isomerase A, PPIase A, EC 5.2.1.8 (Cyclophilin A) (Rotamase A)	reviewed	ecj:JW3326;eco:b3363;	FALSE	FALSE	FALSE	FALSE	FALSE	FALSE	FALSE	FALSE	FALSE	FALSE	FALSE	FALSE	FALSE	FALSE	FALSE	FALSE	FALSE	FALSE	FALSE	FALSE	FALSE	FALSE	FALSE	FALSE	FALSE	FALSE	FALSE	FALSE	FALSE	FALSE	FALSE	FALSE	FALSE	FALSE	FALSE	FALSE
P0A6F9	2.163	1.949	Up	0.399	1.592	NIL	NIL	0	CH10_ECOLI	groES	Co-chaperonin GroES (10 kDa chaperonin) (Chaperonin-10, Cpn10)	reviewed	ecj:JW4102;eco:b4142;	FALSE	FALSE	FALSE	FALSE	FALSE	FALSE	FALSE	FALSE	FALSE	FALSE	FALSE	FALSE	FALSE	FALSE	FALSE	FALSE	FALSE	FALSE	FALSE	FALSE	FALSE	FALSE	FALSE	FALSE	FALSE	FALSE	TRUE	FALSE	FALSE	FALSE	FALSE	FALSE	FALSE	FALSE	FALSE	FALSE
P25516	2.143	2.478	Up	1.558	2.228	NIL	NIL	0	ACNA_ECOLI	acnA	Aconitate hydratase A, ACN, Aconitase, EC 4.2.1.3 (Iron-responsive protein-like, IRP-like) (RNA-binding protein) (Stationary phase enzyme)	reviewed	ecj:JW1268;eco:b1276;	FALSE	FALSE	FALSE	FALSE	FALSE	FALSE	FALSE	FALSE	FALSE	FALSE	FALSE	FALSE	FALSE	FALSE	FALSE	FALSE	FALSE	FALSE	FALSE	FALSE	FALSE	FALSE	FALSE	FALSE	FALSE	FALSE	FALSE	FALSE	FALSE	FALSE	FALSE	FALSE	FALSE	FALSE	FALSE	FALSE
P0AB26	2.123	1.869	Up	1.83	2.38	NIL	NIL	0	YCEB_ECOLI	yceB	Uncharacterized lipoprotein YceB	reviewed	ecj:JW1050;eco:b1063;	FALSE	FALSE	FALSE	FALSE	FALSE	FALSE	FALSE	FALSE	FALSE	FALSE	FALSE	FALSE	FALSE	FALSE	FALSE	FALSE	FALSE	FALSE	FALSE	FALSE	FALSE	FALSE	FALSE	FALSE	FALSE	FALSE	FALSE	FALSE	FALSE	FALSE	FALSE	FALSE	FALSE	FALSE	FALSE	FALSE
P0A746	2.123	2.092	Up	1.418	2.817	NIL	NIL	0	MSRB_ECOLI	msrB	Peptide methionine sulfoxide reductase MsrB, EC 1.8.4.12 (Peptide-methionine (R)-S-oxide reductase)	reviewed	ecj:JW1767;eco:b1778;	FALSE	FALSE	FALSE	FALSE	FALSE	FALSE	FALSE	FALSE	FALSE	FALSE	FALSE	FALSE	FALSE	FALSE	FALSE	FALSE	FALSE	FALSE	FALSE	FALSE	FALSE	FALSE	FALSE	FALSE	FALSE	FALSE	FALSE	FALSE	FALSE	FALSE	FALSE	FALSE	FALSE	FALSE	FALSE	FALSE
P25741	2.119	1.321	Up	0.123	0.15	NIL	NIL	0	RFAP_ECOLI	rfaP	Lipopolysaccharide core heptose(I) kinase RfaP, EC 2.7.1.-	reviewed	ecj:JW3605;eco:b3630;	FALSE	FALSE	FALSE	FALSE	FALSE	FALSE	FALSE	FALSE	FALSE	FALSE	FALSE	FALSE	FALSE	FALSE	FALSE	FALSE	FALSE	FALSE	FALSE	FALSE	FALSE	FALSE	FALSE	FALSE	FALSE	FALSE	FALSE	FALSE	FALSE	FALSE	FALSE	FALSE	FALSE	FALSE	FALSE	FALSE
P77318	2.116	3.353	Up	-1.229	2.38	NIL	NIL	0	YDEN_ECOLI	ydeN	Uncharacterized sulfatase YdeN, EC 3.1.6.-	reviewed	ecj:JW5243;eco:b1498;	FALSE	FALSE	FALSE	FALSE	FALSE	FALSE	FALSE	FALSE	FALSE	FALSE	FALSE	FALSE	FALSE	FALSE	FALSE	FALSE	FALSE	FALSE	FALSE	FALSE	FALSE	FALSE	FALSE	FALSE	FALSE	FALSE	FALSE	FALSE	FALSE	FALSE	FALSE	FALSE	FALSE	FALSE	FALSE	FALSE
P33218	2.103	1.358	Up	0.801	0.932	NIL	NIL	0	YEBE_ECOLI	yebE	Inner membrane protein YebE	reviewed	ecj:JW1835;eco:b1846;	FALSE	FALSE	FALSE	FALSE	FALSE	FALSE	FALSE	FALSE	FALSE	FALSE	FALSE	FALSE	FALSE	FALSE	FALSE	FALSE	FALSE	FALSE	FALSE	FALSE	FALSE	FALSE	FALSE	FALSE	FALSE	FALSE	FALSE	FALSE	FALSE	FALSE	FALSE	FALSE	FALSE	FALSE	FALSE	FALSE
P64540	2.09	1.148	NIL	1.232	0.866	NIL	NIL	0	YFCL_ECOLI	yfcL	Uncharacterized protein YfcL	reviewed	ecj:JW2322;eco:b2325;	FALSE	FALSE	FALSE	FALSE	FALSE	FALSE	FALSE	FALSE	FALSE	FALSE	FALSE	FALSE	FALSE	FALSE	FALSE	FALSE	FALSE	FALSE	FALSE	FALSE	FALSE	FALSE	FALSE	FALSE	FALSE	FALSE	FALSE	FALSE	FALSE	FALSE	FALSE	FALSE	FALSE	FALSE	FALSE	FALSE
P39265	2.086	1.568	Up	-0.98	2.204	NIL	NIL	0	ALSB_ECOLI	alsB	D-allose-binding periplasmic protein, ALBP	reviewed	ecj:JW4049;eco:b4088;	FALSE	FALSE	TRUE	FALSE	FALSE	FALSE	FALSE	FALSE	FALSE	FALSE	FALSE	FALSE	FALSE	FALSE	FALSE	FALSE	FALSE	FALSE	FALSE	FALSE	FALSE	FALSE	FALSE	FALSE	FALSE	FALSE	FALSE	FALSE	FALSE	FALSE	FALSE	FALSE	FALSE	FALSE	FALSE	FALSE
P0AGD3	2.076	1.683	Up	1.505	2.67	NIL	NIL	0	SODF_ECOLI	sodB	Superoxide dismutase [Fe], EC 1.15.1.1	reviewed	ecj:JW1648;eco:b1656;	FALSE	FALSE	FALSE	FALSE	FALSE	FALSE	FALSE	FALSE	FALSE	FALSE	FALSE	FALSE	FALSE	FALSE	FALSE	FALSE	FALSE	FALSE	FALSE	FALSE	FALSE	FALSE	FALSE	FALSE	FALSE	FALSE	FALSE	FALSE	FALSE	FALSE	FALSE	FALSE	FALSE	FALSE	FALSE	FALSE
P0AEG4	2.07	2.65	Up	1.688	3.5	NIL	NIL	0	DSBA_ECOLI	dsbA	Thiol:disulfide interchange protein DsbA	reviewed	ecj:JW3832;eco:b3860;	FALSE	FALSE	FALSE	FALSE	FALSE	FALSE	FALSE	FALSE	FALSE	FALSE	FALSE	FALSE	FALSE	FALSE	FALSE	FALSE	FALSE	FALSE	FALSE	FALSE	FALSE	FALSE	FALSE	FALSE	FALSE	FALSE	FALSE	FALSE	FALSE	FALSE	FALSE	FALSE	FALSE	FALSE	FALSE	FALSE
P0A8G3	2.043	3.437	Up	-0.179	0.571	NIL	NIL	0	UXAC_ECOLI	uxaC	Uronate isomerase, EC 5.3.1.12 (Glucuronate isomerase) (Uronic isomerase)	reviewed	ecj:JW3063;eco:b3092;	FALSE	FALSE	FALSE	FALSE	FALSE	FALSE	FALSE	FALSE	FALSE	FALSE	FALSE	FALSE	FALSE	FALSE	FALSE	FALSE	FALSE	FALSE	FALSE	FALSE	FALSE	FALSE	FALSE	FALSE	FALSE	FALSE	FALSE	FALSE	FALSE	FALSE	FALSE	FALSE	FALSE	FALSE	FALSE	FALSE
P0A8K5	2.036	2.008	Up	-0.11	0.122	NIL	NIL	0	YAEP_ECOLI	yaeP	UPF0253 protein YaeP	reviewed	ecj:JW0185;eco:b4406;	FALSE	FALSE	FALSE	FALSE	FALSE	FALSE	FALSE	FALSE	FALSE	FALSE	FALSE	FALSE	FALSE	FALSE	FALSE	FALSE	FALSE	FALSE	FALSE	FALSE	FALSE	FALSE	FALSE	FALSE	FALSE	FALSE	FALSE	FALSE	FALSE	FALSE	FALSE	FALSE	FALSE	FALSE	FALSE	FALSE
P76594	2	1.493	NIL	0.532	0.597	NIL	NIL	0	LYSAC_ECOLI	patZ	Peptidyl-lysine N-acetyltransferase PatZ, EC 2.3.1.- (Protein lysine acetyltransferase)	reviewed	ecj:JW2568;eco:b2584;	FALSE	FALSE	FALSE	FALSE	FALSE	FALSE	FALSE	FALSE	FALSE	FALSE	FALSE	FALSE	FALSE	FALSE	FALSE	FALSE	FALSE	FALSE	FALSE	FALSE	FALSE	FALSE	FALSE	FALSE	FALSE	FALSE	FALSE	FALSE	FALSE	FALSE	FALSE	FALSE	FALSE	FALSE	FALSE	FALSE
P0A9Q9	1.99	3.087	NIL	0.957	5.348	NIL	NIL	0	DHAS_ECOLI	asd	Aspartate-semialdehyde dehydrogenase, ASA dehydrogenase, ASADH, EC 1.2.1.11 (Aspartate-beta-semialdehyde dehydrogenase)	reviewed	ecj:JW3396;eco:b3433;	FALSE	FALSE	FALSE	FALSE	FALSE	FALSE	FALSE	FALSE	FALSE	FALSE	FALSE	FALSE	FALSE	FALSE	FALSE	FALSE	FALSE	FALSE	FALSE	FALSE	FALSE	FALSE	FALSE	FALSE	FALSE	FALSE	FALSE	FALSE	FALSE	FALSE	FALSE	FALSE	FALSE	FALSE	FALSE	FALSE
P0A9D2	1.983	3.067	NIL	0.173	2.059	NIL	NIL	0	GSTA_ECOLI	gstA	Glutathione S-transferase GstA, EC 2.5.1.18 (GST B1-1)	reviewed	ecj:JW1627;eco:b1635;	FALSE	FALSE	FALSE	FALSE	FALSE	FALSE	FALSE	FALSE	FALSE	FALSE	FALSE	FALSE	FALSE	FALSE	FALSE	FALSE	FALSE	FALSE	FALSE	FALSE	FALSE	FALSE	FALSE	FALSE	FALSE	FALSE	FALSE	FALSE	FALSE	FALSE	FALSE	FALSE	FALSE	FALSE	FALSE	FALSE
P33012	1.967	5.903	NIL	0.721	1.24	NIL	NIL	0	SBMC_ECOLI	sbmC	DNA gyrase inhibitor	reviewed	ecj:JW1991;eco:b2009;	FALSE	FALSE	FALSE	FALSE	FALSE	FALSE	FALSE	FALSE	FALSE	FALSE	FALSE	FALSE	FALSE	FALSE	FALSE	FALSE	FALSE	FALSE	FALSE	FALSE	FALSE	FALSE	FALSE	FALSE	FALSE	FALSE	FALSE	FALSE	FALSE	FALSE	FALSE	FALSE	FALSE	FALSE	FALSE	FALSE
P37685	1.943	3.356	NIL	0.751	1.363	NIL	NIL	0	ALDB_ECOLI	aldB	Aldehyde dehydrogenase B, EC 1.2.1.4 (Acetaldehyde dehydrogenase)	reviewed	ecj:JW3561;eco:b3588;	FALSE	FALSE	FALSE	FALSE	FALSE	FALSE	FALSE	FALSE	FALSE	FALSE	FALSE	FALSE	FALSE	FALSE	FALSE	FALSE	FALSE	FALSE	FALSE	FALSE	FALSE	FALSE	FALSE	FALSE	FALSE	FALSE	FALSE	FALSE	FALSE	FALSE	FALSE	FALSE	FALSE	FALSE	FALSE	FALSE
P63235	1.943	2.469	NIL	3.229	2.451	Up	NIL	0	GADC_ECOLI	gadC	Glutamate/gamma-aminobutyrate antiporter, Glu/GABA antiporter (Extreme acid sensitivity protein)	reviewed	ecj:JW1487;eco:b1492;	FALSE	FALSE	FALSE	FALSE	FALSE	FALSE	FALSE	FALSE	FALSE	FALSE	FALSE	FALSE	FALSE	FALSE	FALSE	FALSE	FALSE	FALSE	FALSE	FALSE	FALSE	FALSE	FALSE	FALSE	FALSE	FALSE	FALSE	FALSE	FALSE	FALSE	FALSE	FALSE	FALSE	FALSE	FALSE	FALSE
P39401	1.94	1.653	NIL	1.485	2.053	NIL	NIL	0	OPGB_ECOLI	mdoB	Phosphoglycerol transferase I, EC 2.7.8.20 (Phosphatidylglycerol--membrane-oligosaccharide glycerophosphotransferase)	reviewed	ecj:JW5794;eco:b4359;	FALSE	FALSE	FALSE	FALSE	FALSE	FALSE	FALSE	FALSE	FALSE	FALSE	FALSE	FALSE	FALSE	FALSE	FALSE	FALSE	FALSE	FALSE	FALSE	FALSE	FALSE	FALSE	FALSE	FALSE	FALSE	FALSE	FALSE	FALSE	FALSE	FALSE	FALSE	FALSE	FALSE	FALSE	FALSE	FALSE
P39838	1.94	1.935	NIL	-0.914	0.971	NIL	NIL	0	RCSD_ECOLI	rcsD	Phosphotransferase RcsD, EC 2.7.2.- (Phosphotransfer intermediate RcsD)	reviewed	ecj:JW2204;eco:b2216;	FALSE	FALSE	FALSE	FALSE	FALSE	FALSE	FALSE	FALSE	FALSE	FALSE	FALSE	FALSE	FALSE	FALSE	FALSE	FALSE	FALSE	FALSE	FALSE	FALSE	FALSE	FALSE	FALSE	FALSE	FALSE	FALSE	FALSE	FALSE	FALSE	FALSE	FALSE	FALSE	FALSE	FALSE	FALSE	FALSE
P0A8R7	1.93	0.277	NIL	-0.97	0.848	NIL	NIL	0	YCJF_ECOLI	ycjF	UPF0283 membrane protein YcjF	reviewed	ecj:JW1315;eco:b1322;	FALSE	FALSE	FALSE	FALSE	FALSE	FALSE	FALSE	FALSE	FALSE	FALSE	FALSE	FALSE	FALSE	FALSE	FALSE	FALSE	FALSE	FALSE	FALSE	FALSE	FALSE	FALSE	FALSE	FALSE	FALSE	FALSE	FALSE	FALSE	FALSE	FALSE	FALSE	FALSE	FALSE	FALSE	FALSE	FALSE
P08395	1.903	2.112	NIL	0.827	1.232	NIL	NIL	0	SPPA_ECOLI	sppA	Protease 4, EC 3.4.21.- (Endopeptidase IV) (Protease IV) (Signal peptide peptidase)	reviewed	ecj:JW1755;eco:b1766;	FALSE	FALSE	FALSE	FALSE	FALSE	FALSE	FALSE	FALSE	FALSE	FALSE	FALSE	FALSE	FALSE	FALSE	FALSE	FALSE	FALSE	FALSE	FALSE	FALSE	FALSE	FALSE	FALSE	FALSE	FALSE	FALSE	FALSE	FALSE	FALSE	FALSE	FALSE	FALSE	FALSE	FALSE	FALSE	FALSE
P76116	1.897	2.672	NIL	-0.585	1.462	NIL	NIL	0	YNCE_ECOLI	yncE	Uncharacterized protein YncE	reviewed	ecj:JW1447;eco:b1452;	FALSE	FALSE	FALSE	FALSE	FALSE	FALSE	FALSE	FALSE	FALSE	FALSE	FALSE	FALSE	FALSE	FALSE	FALSE	FALSE	FALSE	FALSE	FALSE	FALSE	FALSE	FALSE	FALSE	FALSE	FALSE	FALSE	FALSE	FALSE	FALSE	FALSE	FALSE	FALSE	FALSE	FALSE	FALSE	FALSE
P02931	1.893	2.313	NIL	-0.714	1.629	NIL	NIL	0	OMPF_ECOLI	ompF	Outer membrane porin F (Outer membrane protein 1A) (Outer membrane protein B) (Outer membrane protein F) (Outer membrane protein IA) (Porin OmpF)	reviewed	ecj:JW0912;eco:b0929;	FALSE	FALSE	FALSE	FALSE	FALSE	FALSE	FALSE	FALSE	FALSE	FALSE	FALSE	FALSE	FALSE	FALSE	FALSE	FALSE	FALSE	FALSE	FALSE	FALSE	FALSE	FALSE	FALSE	FALSE	FALSE	FALSE	FALSE	FALSE	FALSE	FALSE	FALSE	FALSE	FALSE	FALSE	FALSE	FALSE
P69828	1.893	2.68	NIL	-0.12	0.204	NIL	NIL	0	PTKA_ECOLI	gatA	PTS system galactitol-specific EIIA component (EIIB-Gat) (Galactitol-specific phosphotransferase enzyme IIA component)	reviewed	ecj:JW2078;ecj:JW2081;eco:b2094;	FALSE	FALSE	FALSE	FALSE	FALSE	FALSE	FALSE	FALSE	FALSE	FALSE	FALSE	FALSE	FALSE	FALSE	FALSE	FALSE	FALSE	FALSE	FALSE	FALSE	FALSE	FALSE	FALSE	FALSE	FALSE	FALSE	FALSE	FALSE	FALSE	FALSE	FALSE	FALSE	FALSE	FALSE	FALSE	FALSE
P39099	1.89	3.332	NIL	1.359	2.369	NIL	NIL	0	DEGQ_ECOLI	degQ	Periplasmic pH-dependent serine endoprotease DegQ, EC 3.4.21.107 (Protease Do)	reviewed	ecj:JW3203;eco:b3234;	FALSE	FALSE	FALSE	FALSE	FALSE	FALSE	FALSE	FALSE	FALSE	FALSE	FALSE	FALSE	FALSE	FALSE	FALSE	FALSE	FALSE	FALSE	FALSE	FALSE	FALSE	FALSE	FALSE	FALSE	FALSE	FALSE	FALSE	FALSE	FALSE	FALSE	FALSE	FALSE	FALSE	FALSE	FALSE	FALSE
P0AF50	1.89	1.41	NIL	0.983	2.703	NIL	NIL	0	YJBR_ECOLI	yjbR	Uncharacterized protein YjbR	reviewed	ecj:JW4018;eco:b4057;	FALSE	FALSE	FALSE	FALSE	FALSE	FALSE	FALSE	FALSE	FALSE	FALSE	FALSE	FALSE	FALSE	FALSE	FALSE	FALSE	FALSE	FALSE	FALSE	FALSE	FALSE	FALSE	FALSE	FALSE	FALSE	FALSE	FALSE	FALSE	FALSE	FALSE	FALSE	FALSE	FALSE	FALSE	FALSE	FALSE
P0ADI7	1.89	2.498	NIL	1.83	2.18	NIL	NIL	0	YECD_ECOLI	yecD	Isochorismatase family protein YecD, EC 3.-.-.-	reviewed	ecj:JW5307;eco:b1867;	FALSE	FALSE	FALSE	FALSE	FALSE	FALSE	FALSE	FALSE	FALSE	FALSE	FALSE	FALSE	FALSE	FALSE	FALSE	FALSE	FALSE	FALSE	FALSE	FALSE	FALSE	FALSE	FALSE	FALSE	FALSE	FALSE	FALSE	FALSE	FALSE	FALSE	FALSE	FALSE	FALSE	FALSE	FALSE	FALSE
P63201	1.887	3.541	NIL	-0.309	0.497	NIL	NIL	0	GADW_ECOLI	gadW	HTH-type transcriptional regulator GadW	reviewed	ecj:JW3483;eco:b3515;	FALSE	FALSE	FALSE	FALSE	FALSE	FALSE	FALSE	FALSE	FALSE	FALSE	FALSE	FALSE	FALSE	FALSE	FALSE	FALSE	FALSE	FALSE	FALSE	FALSE	FALSE	FALSE	FALSE	FALSE	FALSE	FALSE	FALSE	FALSE	FALSE	FALSE	FALSE	FALSE	FALSE	FALSE	FALSE	FALSE
P77674	1.88	1.13	NIL	1.076	1.88	NIL	NIL	0	ABDH_ECOLI	patD	Gamma-aminobutyraldehyde dehydrogenase, ABALDH, EC 1.2.1.19 (1-pyrroline dehydrogenase) (4-aminobutanal dehydrogenase) (5-aminopentanal dehydrogenase, EC 1.2.1.-)	reviewed	ecj:JW1439;eco:b1444;	FALSE	FALSE	FALSE	FALSE	FALSE	FALSE	FALSE	FALSE	FALSE	FALSE	FALSE	FALSE	FALSE	FALSE	FALSE	FALSE	FALSE	FALSE	FALSE	FALSE	FALSE	FALSE	FALSE	FALSE	FALSE	FALSE	FALSE	FALSE	FALSE	FALSE	FALSE	FALSE	FALSE	FALSE	FALSE	FALSE
P0AF16	1.88	1.822	NIL	0.256	0.483	NIL	NIL	0	MURJ_ECOLI	murJ	Lipid II flippase MurJ (Peptidoglycan biosynthesis protein MurJ)	reviewed	ecj:JW1056;eco:b1069;	FALSE	FALSE	FALSE	FALSE	FALSE	FALSE	FALSE	FALSE	FALSE	FALSE	FALSE	FALSE	FALSE	FALSE	FALSE	FALSE	FALSE	FALSE	FALSE	FALSE	FALSE	FALSE	FALSE	FALSE	FALSE	FALSE	FALSE	FALSE	FALSE	FALSE	FALSE	FALSE	FALSE	FALSE	FALSE	FALSE
P12994	1.874	1.767	NIL	1.462	1.054	NIL	NIL	0	YBHB_ECOLI	ybhB	UPF0098 protein YbhB	reviewed	ecj:JW0756;eco:b0773;	FALSE	FALSE	FALSE	FALSE	FALSE	FALSE	FALSE	FALSE	FALSE	FALSE	FALSE	FALSE	FALSE	FALSE	FALSE	FALSE	FALSE	FALSE	FALSE	FALSE	FALSE	FALSE	FALSE	FALSE	FALSE	FALSE	FALSE	FALSE	FALSE	FALSE	FALSE	FALSE	FALSE	FALSE	FALSE	FALSE
P0AF93	1.87	1.816	NIL	-0.326	0.645	NIL	NIL	0	RIDA_ECOLI	ridA	2-iminobutanoate/2-iminopropanoate deaminase, EC 3.5.99.10 (Enamine/imine deaminase)	reviewed	ecj:JW5755;eco:b4243;	FALSE	FALSE	FALSE	FALSE	FALSE	FALSE	FALSE	FALSE	FALSE	FALSE	FALSE	FALSE	FALSE	FALSE	FALSE	FALSE	FALSE	FALSE	FALSE	FALSE	FALSE	FALSE	FALSE	FALSE	FALSE	FALSE	FALSE	FALSE	FALSE	FALSE	FALSE	FALSE	FALSE	FALSE	FALSE	FALSE
P76113	1.87	3.299	NIL	0.927	2.209	NIL	NIL	0	CURA_ECOLI	curA	NADPH-dependent curcumin reductase, EC 1.3.1.n3 (NADPH-dependent curcumin/dihydrocurcumin reductase)	reviewed	ecj:JW5907;eco:b1449;	FALSE	FALSE	FALSE	FALSE	FALSE	FALSE	FALSE	FALSE	FALSE	FALSE	FALSE	FALSE	FALSE	FALSE	FALSE	FALSE	FALSE	FALSE	FALSE	FALSE	FALSE	FALSE	FALSE	FALSE	FALSE	FALSE	FALSE	FALSE	FALSE	FALSE	FALSE	FALSE	FALSE	FALSE	FALSE	FALSE
P45748	1.87	0.965	NIL	0.392	1.021	NIL	NIL	0	TSAC_ECOLI	tsaC	Threonylcarbamoyl-AMP synthase, TC-AMP synthase, EC 2.7.7.87 (L-threonylcarbamoyladenylate synthase) (Ribosome maturation factor TsaC) (t(6)A37 threonylcarbamoyladenosine biosynthesis protein TsaC) (tRNA threonylcarbamoyladenosine biosynthesis protein TsaC)	reviewed	ecj:JW3243;eco:b3282;	FALSE	FALSE	FALSE	FALSE	FALSE	FALSE	FALSE	FALSE	FALSE	FALSE	FALSE	FALSE	FALSE	FALSE	FALSE	FALSE	FALSE	FALSE	FALSE	FALSE	FALSE	FALSE	FALSE	FALSE	FALSE	FALSE	FALSE	FALSE	FALSE	FALSE	FALSE	FALSE	FALSE	FALSE	FALSE	FALSE
P08506	1.864	2.884	NIL	1.754	2.432	NIL	NIL	0	DACC_ECOLI	dacC	D-alanyl-D-alanine carboxypeptidase DacC, DD-carboxypeptidase, DD-peptidase, EC 3.4.16.4 (Penicillin-binding protein 6, PBP-6)	reviewed	ecj:JW0823;eco:b0839;	FALSE	FALSE	FALSE	FALSE	FALSE	FALSE	FALSE	FALSE	FALSE	FALSE	FALSE	FALSE	FALSE	FALSE	FALSE	FALSE	FALSE	FALSE	FALSE	FALSE	FALSE	FALSE	FALSE	FALSE	FALSE	FALSE	FALSE	FALSE	FALSE	FALSE	FALSE	FALSE	FALSE	FALSE	FALSE	FALSE
P77596	1.86	2.178	NIL	0.867	0.967	NIL	NIL	0	YAGF_ECOLI	yagF	D-xylonate dehydratase YagF, EC 4.2.1.82	reviewed	ecj:JW0262;eco:b0269;	FALSE	FALSE	FALSE	FALSE	FALSE	FALSE	FALSE	FALSE	FALSE	FALSE	FALSE	FALSE	FALSE	FALSE	FALSE	FALSE	FALSE	FALSE	FALSE	FALSE	FALSE	FALSE	FALSE	FALSE	FALSE	FALSE	FALSE	FALSE	FALSE	FALSE	FALSE	FALSE	FALSE	FALSE	FALSE	FALSE
P31806	1.857	0.722	NIL	0.027	0.018	NIL	NIL	0	NNR_ECOLI	nnr	Bifunctional NAD(P)H-hydrate repair enzyme Nnr (Nicotinamide nucleotide repair protein) [Includes: ADP-dependent (S)-NAD(P)H-hydrate dehydratase, EC 4.2.1.136 (ADP-dependent NAD(P)HX dehydratase); NAD(P)H-hydrate epimerase, EC 5.1.99.6 (NAD(P)HX epimerase) ]	reviewed	ecj:JW4125;eco:b4167;	FALSE	FALSE	FALSE	FALSE	FALSE	FALSE	FALSE	FALSE	FALSE	FALSE	FALSE	FALSE	FALSE	FALSE	FALSE	FALSE	FALSE	FALSE	FALSE	FALSE	FALSE	FALSE	FALSE	FALSE	FALSE	FALSE	FALSE	FALSE	FALSE	FALSE	FALSE	FALSE	FALSE	FALSE	FALSE	FALSE
P39172	1.854	2.101	NIL	0.15	0.245	NIL	NIL	0	ZNUA_ECOLI	znuA	High-affinity zinc uptake system protein ZnuA	reviewed	ecj:JW5831;eco:b1857;	FALSE	FALSE	TRUE	FALSE	FALSE	FALSE	FALSE	FALSE	FALSE	FALSE	FALSE	FALSE	FALSE	FALSE	FALSE	FALSE	FALSE	FALSE	FALSE	FALSE	FALSE	FALSE	FALSE	FALSE	FALSE	FALSE	FALSE	FALSE	FALSE	FALSE	FALSE	FALSE	FALSE	FALSE	FALSE	FALSE
P0AGD1	1.847	1.487	NIL	2.382	1.881	Up	NIL	0	SODC_ECOLI	sodC	Superoxide dismutase [Cu-Zn], EC 1.15.1.1 (Bacteriocuprein)	reviewed	ecj:JW1638;eco:b1646;	FALSE	FALSE	FALSE	FALSE	FALSE	FALSE	FALSE	FALSE	FALSE	FALSE	FALSE	FALSE	FALSE	FALSE	FALSE	FALSE	FALSE	FALSE	FALSE	FALSE	FALSE	FALSE	FALSE	FALSE	FALSE	FALSE	FALSE	FALSE	FALSE	FALSE	FALSE	FALSE	FALSE	FALSE	FALSE	FALSE
P77748	1.834	1.126	NIL	1.332	2.739	NIL	NIL	0	YDIJ_ECOLI	ydiJ	Uncharacterized protein YdiJ	reviewed	ecj:JW1677;eco:b1687;	FALSE	FALSE	FALSE	FALSE	FALSE	FALSE	FALSE	FALSE	FALSE	FALSE	FALSE	FALSE	FALSE	FALSE	FALSE	FALSE	FALSE	FALSE	FALSE	FALSE	FALSE	FALSE	FALSE	FALSE	FALSE	FALSE	FALSE	FALSE	FALSE	FALSE	FALSE	FALSE	FALSE	FALSE	FALSE	FALSE
P0A910	1.834	2.747	NIL	2.222	2.908	Up	NIL	0	OMPA_ECOLI	ompA	Outer membrane protein A, OmpA (Outer membrane porin A) (Outer membrane protein 3A) (Outer membrane protein B) (Outer membrane protein II*) (Outer membrane protein d)	reviewed	ecj:JW0940;eco:b0957;	FALSE	FALSE	FALSE	FALSE	FALSE	FALSE	FALSE	FALSE	FALSE	FALSE	FALSE	FALSE	FALSE	FALSE	FALSE	FALSE	FALSE	FALSE	FALSE	FALSE	FALSE	FALSE	FALSE	FALSE	FALSE	FALSE	FALSE	FALSE	FALSE	FALSE	FALSE	FALSE	FALSE	FALSE	FALSE	FALSE
P60955	1.83	1.489	NIL	0.438	2.52	NIL	NIL	0	LGT_ECOLI	lgt	Phosphatidylglycerol--prolipoprotein diacylglyceryl transferase, EC 2.5.1.145 (Prolipoprotein diacylglyceryl transferase)	reviewed	ecj:JW2796;eco:b2828;	FALSE	FALSE	FALSE	FALSE	FALSE	FALSE	FALSE	FALSE	FALSE	FALSE	FALSE	FALSE	FALSE	FALSE	FALSE	FALSE	FALSE	FALSE	FALSE	FALSE	FALSE	FALSE	FALSE	FALSE	FALSE	FALSE	FALSE	FALSE	FALSE	FALSE	FALSE	FALSE	FALSE	FALSE	FALSE	FALSE
P39187	1.83	2.07	NIL	1.698	1.892	NIL	NIL	0	YTFJ_ECOLI	ytfJ	Uncharacterized protein YtfJ	reviewed	ecj:JW4175;eco:b4216;	FALSE	FALSE	FALSE	FALSE	FALSE	FALSE	FALSE	FALSE	FALSE	FALSE	FALSE	FALSE	FALSE	FALSE	FALSE	FALSE	FALSE	FALSE	FALSE	FALSE	FALSE	FALSE	FALSE	FALSE	FALSE	FALSE	FALSE	FALSE	FALSE	FALSE	FALSE	FALSE	FALSE	FALSE	FALSE	FALSE
P0AAT9	1.827	2.641	NIL	0.352	1.298	NIL	NIL	0	YBEL_ECOLI	ybeL	Uncharacterized protein YbeL	reviewed	ecj:JW0638;eco:b0643;	FALSE	FALSE	FALSE	FALSE	FALSE	FALSE	FALSE	FALSE	FALSE	FALSE	FALSE	FALSE	FALSE	FALSE	FALSE	FALSE	FALSE	FALSE	FALSE	FALSE	FALSE	FALSE	FALSE	FALSE	FALSE	FALSE	FALSE	FALSE	FALSE	FALSE	FALSE	FALSE	FALSE	FALSE	FALSE	FALSE
P0AD27	1.827	1.071	NIL	1.538	0.529	NIL	NIL	0	YEJM_ECOLI	yejM	Inner membrane protein YejM	reviewed	ecj:JW2176;eco:b2188;	FALSE	FALSE	FALSE	FALSE	FALSE	FALSE	FALSE	FALSE	FALSE	FALSE	FALSE	FALSE	FALSE	FALSE	FALSE	FALSE	FALSE	FALSE	FALSE	FALSE	FALSE	FALSE	FALSE	FALSE	FALSE	FALSE	FALSE	FALSE	FALSE	FALSE	FALSE	FALSE	FALSE	FALSE	FALSE	FALSE
P0C0V0	1.814	3.324	NIL	2.282	4.025	Up	NIL	0	DEGP_ECOLI	degP	Periplasmic serine endoprotease DegP, EC 3.4.21.107 (Heat shock protein DegP) (Protease Do)	reviewed	ecj:JW0157;eco:b0161;	FALSE	FALSE	FALSE	FALSE	FALSE	FALSE	FALSE	FALSE	FALSE	FALSE	FALSE	FALSE	FALSE	FALSE	FALSE	FALSE	FALSE	FALSE	FALSE	FALSE	FALSE	FALSE	FALSE	FALSE	FALSE	FALSE	FALSE	FALSE	FALSE	FALSE	FALSE	FALSE	FALSE	FALSE	FALSE	FALSE
P16700	1.814	3.884	NIL	3.897	2.535	Up	NIL	0	CYSP_ECOLI	cysP	Thiosulfate-binding protein	reviewed	ecj:JW2418;eco:b2425;	FALSE	FALSE	FALSE	TRUE	FALSE	FALSE	FALSE	FALSE	FALSE	FALSE	FALSE	FALSE	FALSE	FALSE	FALSE	FALSE	FALSE	FALSE	FALSE	FALSE	FALSE	FALSE	FALSE	FALSE	FALSE	FALSE	FALSE	FALSE	FALSE	FALSE	FALSE	FALSE	FALSE	FALSE	FALSE	FALSE
P76143	1.814	1.797	NIL	1.674	1.592	NIL	NIL	0	LSRF_ECOLI	lsrF	3-hydroxy-5-phosphonooxypentane-2,4-dione thiolase, EC 2.3.1.245	reviewed	ecj:JW1510;eco:b1517;	FALSE	FALSE	FALSE	FALSE	FALSE	FALSE	FALSE	FALSE	FALSE	FALSE	FALSE	FALSE	FALSE	FALSE	FALSE	FALSE	FALSE	FALSE	FALSE	FALSE	FALSE	FALSE	FALSE	FALSE	FALSE	FALSE	FALSE	FALSE	FALSE	FALSE	FALSE	FALSE	FALSE	FALSE	FALSE	FALSE
P0A742	1.814	1.02	NIL	-0.233	0.157	NIL	NIL	0	MSCL_ECOLI	mscL	Large-conductance mechanosensitive channel	reviewed	ecj:JW3252;eco:b3291;	FALSE	FALSE	FALSE	FALSE	FALSE	FALSE	FALSE	FALSE	FALSE	FALSE	FALSE	FALSE	FALSE	FALSE	FALSE	FALSE	FALSE	FALSE	FALSE	FALSE	FALSE	FALSE	FALSE	FALSE	FALSE	FALSE	FALSE	FALSE	FALSE	FALSE	FALSE	FALSE	FALSE	FALSE	FALSE	FALSE
P77245	1.807	2.177	NIL	1.05	0.4	NIL	NIL	0	MURR_ECOLI	murR	HTH-type transcriptional regulator MurR (MurPQ operon repressor)	reviewed	ecj:JW2420;eco:b2427;	FALSE	FALSE	FALSE	FALSE	FALSE	FALSE	FALSE	FALSE	FALSE	FALSE	FALSE	FALSE	FALSE	FALSE	FALSE	FALSE	FALSE	FALSE	FALSE	FALSE	FALSE	FALSE	FALSE	FALSE	FALSE	FALSE	FALSE	FALSE	FALSE	FALSE	FALSE	FALSE	FALSE	FALSE	FALSE	FALSE
P30178	1.8	3.82	NIL	2.256	2.323	Up	NIL	0	HCXB_ECOLI	hcxB	Hydroxycarboxylate dehydrogenase B, EC 1.1.1.- (2-oxoglutarate reductase) (Hydroxyphenylpyruvate reductase, EC 1.1.1.237) (Phenylpyruvate reductase)	reviewed	ecj:JW0786;eco:b0801;	FALSE	FALSE	FALSE	FALSE	FALSE	FALSE	FALSE	FALSE	FALSE	FALSE	FALSE	FALSE	FALSE	FALSE	FALSE	FALSE	FALSE	FALSE	FALSE	FALSE	FALSE	FALSE	FALSE	FALSE	FALSE	FALSE	FALSE	FALSE	FALSE	FALSE	FALSE	FALSE	FALSE	FALSE	FALSE	FALSE
P17445	1.791	2.044	NIL	0.448	0.496	NIL	NIL	0	BETB_ECOLI	betB	Betaine aldehyde dehydrogenase, BADH, EC 1.2.1.8	reviewed	ecj:JW0304;eco:b0312;	FALSE	FALSE	FALSE	FALSE	FALSE	FALSE	FALSE	FALSE	FALSE	FALSE	FALSE	FALSE	FALSE	FALSE	FALSE	FALSE	FALSE	FALSE	FALSE	FALSE	FALSE	FALSE	FALSE	FALSE	FALSE	FALSE	FALSE	FALSE	FALSE	FALSE	FALSE	FALSE	FALSE	FALSE	FALSE	FALSE
P45955	1.787	2.088	NIL	1.335	2.398	NIL	NIL	0	CPOB_ECOLI	cpoB	Cell division coordinator CpoB	reviewed	ecj:JW0732;eco:b0742;	FALSE	FALSE	FALSE	FALSE	FALSE	FALSE	FALSE	FALSE	FALSE	FALSE	FALSE	FALSE	FALSE	FALSE	FALSE	FALSE	FALSE	FALSE	FALSE	FALSE	FALSE	FALSE	FALSE	FALSE	FALSE	FALSE	FALSE	FALSE	FALSE	FALSE	FALSE	FALSE	FALSE	FALSE	FALSE	FALSE
P33363	1.781	3.319	NIL	1.511	3.024	NIL	NIL	0	BGLX_ECOLI	bglX	Periplasmic beta-glucosidase, EC 3.2.1.21 (Beta-D-glucoside glucohydrolase) (Cellobiase) (Gentiobiase)	reviewed	ecj:JW2120;eco:b2132;	FALSE	FALSE	FALSE	FALSE	FALSE	FALSE	FALSE	FALSE	FALSE	FALSE	FALSE	FALSE	FALSE	FALSE	FALSE	FALSE	FALSE	FALSE	FALSE	FALSE	FALSE	FALSE	FALSE	FALSE	FALSE	FALSE	FALSE	FALSE	FALSE	FALSE	FALSE	FALSE	FALSE	FALSE	FALSE	FALSE
P76027	1.777	1.633	NIL	1.04	1.362	NIL	NIL	0	OPPD_ECOLI	oppD	Oligopeptide transport ATP-binding protein OppD	reviewed	ecj:JW1238;eco:b1246;	FALSE	FALSE	TRUE	FALSE	FALSE	FALSE	FALSE	FALSE	FALSE	FALSE	FALSE	FALSE	FALSE	FALSE	FALSE	FALSE	FALSE	FALSE	FALSE	FALSE	FALSE	FALSE	FALSE	FALSE	FALSE	FALSE	FALSE	FALSE	FALSE	FALSE	FALSE	FALSE	FALSE	FALSE	FALSE	FALSE
P0A8P3	1.777	1.077	NIL	1.369	4.034	NIL	NIL	0	FETP_ECOLI	yggX	Probable Fe(2+)-trafficking protein	reviewed	ecj:JW2929;eco:b2962;	FALSE	FALSE	FALSE	FALSE	FALSE	FALSE	FALSE	FALSE	FALSE	FALSE	FALSE	FALSE	FALSE	FALSE	FALSE	FALSE	FALSE	FALSE	FALSE	FALSE	FALSE	FALSE	FALSE	FALSE	FALSE	FALSE	FALSE	FALSE	FALSE	FALSE	FALSE	FALSE	FALSE	FALSE	FALSE	FALSE
P0AG82	1.774	2.536	NIL	2.369	2.699	Up	NIL	0	PSTS_ECOLI	pstS	Phosphate-binding protein PstS, PBP	reviewed	ecj:JW3706;eco:b3728;	FALSE	FALSE	TRUE	FALSE	FALSE	FALSE	FALSE	FALSE	FALSE	FALSE	FALSE	FALSE	FALSE	FALSE	FALSE	FALSE	FALSE	FALSE	FALSE	FALSE	FALSE	FALSE	FALSE	FALSE	FALSE	FALSE	FALSE	FALSE	FALSE	FALSE	FALSE	FALSE	FALSE	FALSE	FALSE	FALSE
P0A9S5	1.771	2.617	NIL	0.279	1.84	NIL	NIL	0	GLDA_ECOLI	gldA	Glycerol dehydrogenase, GDH, GLDH, EC 1.1.1.6	reviewed	ecj:JW5556;eco:b3945;	FALSE	FALSE	FALSE	FALSE	FALSE	FALSE	FALSE	FALSE	FALSE	FALSE	FALSE	FALSE	FALSE	FALSE	FALSE	FALSE	FALSE	FALSE	FALSE	FALSE	FALSE	FALSE	FALSE	FALSE	FALSE	FALSE	FALSE	FALSE	FALSE	FALSE	FALSE	FALSE	FALSE	FALSE	FALSE	FALSE
P27298	1.767	2.37	NIL	0.993	1.189	NIL	NIL	0	OPDA_ECOLI	prlC	Oligopeptidase A, EC 3.4.24.70	reviewed	ecj:JW3465;eco:b3498;	FALSE	FALSE	FALSE	FALSE	FALSE	FALSE	FALSE	FALSE	FALSE	FALSE	FALSE	FALSE	FALSE	FALSE	FALSE	FALSE	FALSE	FALSE	FALSE	FALSE	FALSE	FALSE	FALSE	FALSE	FALSE	FALSE	FALSE	FALSE	FALSE	FALSE	FALSE	FALSE	FALSE	FALSE	FALSE	FALSE
P31677	1.767	1.824	NIL	2.531	2.682	Up	NIL	0	OTSA_ECOLI	otsA	Trehalose-6-phosphate synthase, TPS, EC 2.4.1.15 (Alpha,alpha-trehalose-phosphate synthase [UDP-forming]) (Osmoregulatory trehalose synthesis protein A, OtsA) (UDP-glucose-glucosephosphate glucosyltransferase)	reviewed	ecj:JW5312;eco:b1896;	FALSE	FALSE	FALSE	FALSE	FALSE	FALSE	FALSE	FALSE	FALSE	FALSE	FALSE	FALSE	FALSE	FALSE	FALSE	FALSE	FALSE	FALSE	FALSE	FALSE	FALSE	FALSE	FALSE	FALSE	FALSE	FALSE	FALSE	FALSE	FALSE	FALSE	FALSE	FALSE	FALSE	FALSE	FALSE	FALSE
P0A6G3	1.751	2.016	NIL	1.585	1.772	NIL	NIL	0	PNCC_ECOLI	pncC	Nicotinamide-nucleotide amidohydrolase PncC, NMN amidohydrolase PncC, EC 3.5.1.42 (NMN deamidase) (Nicotinamide-nucleotide amidase)	reviewed	ecj:JW2670;eco:b2700;	FALSE	FALSE	FALSE	FALSE	FALSE	FALSE	FALSE	FALSE	FALSE	FALSE	FALSE	FALSE	FALSE	FALSE	FALSE	FALSE	FALSE	FALSE	FALSE	FALSE	FALSE	FALSE	FALSE	FALSE	FALSE	FALSE	FALSE	FALSE	FALSE	FALSE	FALSE	FALSE	FALSE	FALSE	FALSE	FALSE
P0AGG2	1.744	3.881	NIL	1.239	2.309	NIL	NIL	0	TESB_ECOLI	tesB	Acyl-CoA thioesterase 2, EC 3.1.2.20 (Thioesterase II, TEII)	reviewed	ecj:JW0442;eco:b0452;	FALSE	FALSE	FALSE	FALSE	FALSE	FALSE	FALSE	FALSE	FALSE	FALSE	FALSE	FALSE	FALSE	FALSE	FALSE	FALSE	FALSE	FALSE	FALSE	FALSE	FALSE	FALSE	FALSE	FALSE	FALSE	FALSE	FALSE	FALSE	FALSE	FALSE	FALSE	FALSE	FALSE	FALSE	FALSE	FALSE
P77569	1.741	0.989	NIL	4.415	1.375	Up	NIL	0	MHPR_ECOLI	mhpR	DNA-binding transcriptional activator MhpR (mhp operon transcriptional activator)	reviewed	ecj:JW0337;eco:b0346;	FALSE	FALSE	FALSE	FALSE	FALSE	FALSE	FALSE	FALSE	FALSE	FALSE	FALSE	FALSE	FALSE	FALSE	FALSE	FALSE	FALSE	FALSE	FALSE	FALSE	FALSE	FALSE	FALSE	FALSE	FALSE	FALSE	FALSE	FALSE	FALSE	FALSE	FALSE	FALSE	FALSE	FALSE	FALSE	FALSE
P06986	1.737	3.103	NIL	1	1.262	NIL	NIL	0	HIS8_ECOLI	hisC	Histidinol-phosphate aminotransferase, EC 2.6.1.9 (Imidazole acetol-phosphate transaminase, HPAT, HspAT)	reviewed	ecj:JW2003;eco:b2021;	FALSE	FALSE	FALSE	FALSE	FALSE	FALSE	FALSE	FALSE	FALSE	FALSE	FALSE	FALSE	FALSE	FALSE	FALSE	FALSE	FALSE	FALSE	FALSE	FALSE	FALSE	FALSE	FALSE	FALSE	FALSE	FALSE	FALSE	FALSE	FALSE	FALSE	FALSE	FALSE	FALSE	FALSE	FALSE	FALSE
P28304	1.731	1.819	NIL	0.874	1.471	NIL	NIL	0	QOR1_ECOLI	qorA	Quinone oxidoreductase 1, EC 1.6.5.5 (NADPH:quinone reductase 1) (Zeta-crystallin homolog protein)	reviewed	ecj:JW4011;eco:b4051;	FALSE	FALSE	FALSE	FALSE	FALSE	FALSE	FALSE	FALSE	FALSE	FALSE	FALSE	FALSE	FALSE	FALSE	FALSE	FALSE	FALSE	FALSE	FALSE	FALSE	FALSE	FALSE	FALSE	FALSE	FALSE	FALSE	FALSE	FALSE	FALSE	FALSE	FALSE	FALSE	FALSE	FALSE	FALSE	FALSE
P69805	1.731	1.002	NIL	-0.508	0.557	NIL	NIL	0	PTND_ECOLI	manZ	PTS system mannose-specific EIID component (EII-M-Man) (EIID-Man) (Mannose permease IID component)	reviewed	ecj:JW1808;eco:b1819;	FALSE	FALSE	FALSE	FALSE	FALSE	FALSE	FALSE	FALSE	FALSE	FALSE	FALSE	FALSE	FALSE	FALSE	FALSE	FALSE	FALSE	FALSE	FALSE	FALSE	FALSE	FALSE	FALSE	FALSE	FALSE	FALSE	FALSE	FALSE	FALSE	FALSE	FALSE	FALSE	FALSE	FALSE	FALSE	FALSE
P0AD49	1.727	2.526	NIL	-2.172	3.146	Down	NIL	0	YFIA_ECOLI	raiA	Ribosome-associated inhibitor A (Protein Y, pY) (Ribosome associated factor Y) (Spot Y)	reviewed	ecj:JW2578;eco:b2597;	FALSE	FALSE	FALSE	FALSE	FALSE	FALSE	FALSE	FALSE	FALSE	FALSE	FALSE	FALSE	FALSE	FALSE	FALSE	FALSE	FALSE	FALSE	FALSE	FALSE	FALSE	FALSE	FALSE	FALSE	FALSE	FALSE	FALSE	FALSE	FALSE	FALSE	FALSE	FALSE	FALSE	FALSE	FALSE	FALSE
P77272	1.724	0.58	NIL	0.558	0.19	NIL	NIL	0	PTYBC_ECOLI	murP	PTS system N-acetylmuramic acid-specific EIIBC component (EIIBC-MurNAc) [Includes: N-acetylmuramic acid-specific phosphotransferase enzyme IIB component, EC 2.7.1.192 (PTS system N-acetylmuramic acid-specific EIIB component); N-acetylmuramic acid permease IIC component (PTS system N-acetylmuramic acid-specific EIIC component) ]	reviewed	ecj:JW2422;eco:b2429;	FALSE	FALSE	FALSE	FALSE	FALSE	FALSE	FALSE	FALSE	FALSE	FALSE	FALSE	FALSE	FALSE	FALSE	FALSE	FALSE	FALSE	FALSE	FALSE	FALSE	FALSE	FALSE	FALSE	FALSE	FALSE	FALSE	FALSE	FALSE	FALSE	FALSE	FALSE	FALSE	FALSE	FALSE	FALSE	FALSE
P09551	1.721	1.84	NIL	1.864	2.293	NIL	NIL	0	ARGT_ECOLI	argT	Lysine/arginine/ornithine-binding periplasmic protein, LAO-binding protein	reviewed	ecj:JW2307;eco:b2310;	FALSE	FALSE	TRUE	FALSE	FALSE	FALSE	FALSE	FALSE	FALSE	FALSE	FALSE	FALSE	FALSE	FALSE	FALSE	FALSE	FALSE	FALSE	FALSE	FALSE	FALSE	FALSE	FALSE	FALSE	FALSE	FALSE	FALSE	FALSE	FALSE	FALSE	FALSE	FALSE	FALSE	FALSE	FALSE	FALSE
P0AA84	1.721	0.562	NIL	0.193	0.07	NIL	NIL	0	CLSB_ECOLI	clsB	Cardiolipin synthase B, CL synthase, EC 2.7.8.-	reviewed	ecj:JW0772;eco:b0789;	FALSE	FALSE	FALSE	FALSE	FALSE	FALSE	FALSE	FALSE	FALSE	FALSE	FALSE	FALSE	FALSE	FALSE	FALSE	FALSE	FALSE	FALSE	FALSE	FALSE	FALSE	FALSE	FALSE	FALSE	FALSE	FALSE	FALSE	FALSE	FALSE	FALSE	FALSE	FALSE	FALSE	FALSE	FALSE	FALSE
P37025	1.707	1.352	NIL	0.452	0.338	NIL	NIL	0	THPR_ECOLI	thpR	RNA 2',3'-cyclic phosphodiesterase, RNA 2',3'-CPDase, EC 3.1.4.58 (Two-histidine 2',3'-cyclic phosphodiesterase acting on RNA)	reviewed	ecj:JW5011;eco:b0147;	FALSE	FALSE	FALSE	FALSE	FALSE	FALSE	FALSE	FALSE	FALSE	FALSE	FALSE	FALSE	FALSE	FALSE	FALSE	FALSE	FALSE	FALSE	FALSE	FALSE	FALSE	FALSE	FALSE	FALSE	FALSE	FALSE	FALSE	FALSE	FALSE	FALSE	FALSE	FALSE	FALSE	FALSE	FALSE	FALSE
P30863	1.704	2.641	NIL	0.259	0.351	NIL	NIL	0	DKGB_ECOLI	dkgB	2,5-diketo-D-gluconic acid reductase B, 2,5-DKG reductase B, 2,5-DKGR B, 25DKGR-B, EC 1.1.1.346 (AKR5D)	reviewed	ecj:JW0197;eco:b0207;	FALSE	FALSE	FALSE	FALSE	FALSE	FALSE	FALSE	FALSE	FALSE	FALSE	FALSE	FALSE	FALSE	FALSE	FALSE	FALSE	FALSE	FALSE	FALSE	FALSE	FALSE	FALSE	FALSE	FALSE	FALSE	FALSE	FALSE	FALSE	FALSE	FALSE	FALSE	FALSE	FALSE	FALSE	FALSE	FALSE
P77454	1.691	0.982	NIL	1.585	1.154	NIL	NIL	0	GLSA1_ECOLI	glsA1	Glutaminase 1, EC 3.5.1.2	reviewed	ecj:JW0474;eco:b0485;	FALSE	FALSE	FALSE	FALSE	FALSE	FALSE	FALSE	FALSE	FALSE	FALSE	FALSE	FALSE	FALSE	FALSE	FALSE	FALSE	FALSE	FALSE	FALSE	FALSE	FALSE	FALSE	FALSE	FALSE	FALSE	FALSE	FALSE	FALSE	FALSE	FALSE	FALSE	FALSE	FALSE	FALSE	FALSE	FALSE
P07003	1.684	2.251	NIL	1.85	2.3	NIL	NIL	0	POXB_ECOLI	poxB	Pyruvate dehydrogenase [ubiquinone], EC 1.2.5.1 (Pyruvate oxidase, POX) (Pyruvate:ubiquinone-8 oxidoreductase)	reviewed	ecj:JW0855;eco:b0871;	FALSE	FALSE	FALSE	FALSE	FALSE	FALSE	FALSE	FALSE	FALSE	FALSE	FALSE	FALSE	FALSE	FALSE	FALSE	FALSE	FALSE	FALSE	FALSE	FALSE	FALSE	FALSE	FALSE	FALSE	FALSE	FALSE	FALSE	FALSE	FALSE	FALSE	FALSE	FALSE	FALSE	FALSE	FALSE	FALSE
P02918	1.684	2.97	NIL	0.173	0.398	NIL	NIL	0	PBPA_ECOLI	mrcA	Penicillin-binding protein 1A, PBP-1a, PBP1a [Includes: Penicillin-insensitive transglycosylase, EC 2.4.1.129 (Peptidoglycan TGase); Penicillin-sensitive transpeptidase, EC 3.4.16.4 (DD-transpeptidase) ]	reviewed	ecj:JW3359;eco:b3396;	FALSE	FALSE	FALSE	FALSE	FALSE	FALSE	FALSE	FALSE	FALSE	FALSE	FALSE	FALSE	FALSE	FALSE	FALSE	FALSE	FALSE	FALSE	FALSE	FALSE	FALSE	FALSE	FALSE	FALSE	FALSE	FALSE	FALSE	FALSE	FALSE	FALSE	FALSE	FALSE	FALSE	FALSE	FALSE	FALSE
P0A6E4	1.684	3.301	NIL	1.053	2.4	NIL	NIL	0	ASSY_ECOLI	argG	Argininosuccinate synthase, EC 6.3.4.5 (Citrulline--aspartate ligase)	reviewed	ecj:JW3140;eco:b3172;	FALSE	FALSE	FALSE	FALSE	FALSE	FALSE	FALSE	FALSE	FALSE	FALSE	FALSE	FALSE	FALSE	FALSE	FALSE	FALSE	FALSE	FALSE	FALSE	FALSE	FALSE	FALSE	FALSE	FALSE	FALSE	FALSE	FALSE	FALSE	FALSE	FALSE	FALSE	FALSE	FALSE	FALSE	FALSE	FALSE
P38038	1.681	2.462	NIL	1.531	2.309	NIL	NIL	0	CYSJ_ECOLI	cysJ	Sulfite reductase [NADPH] flavoprotein alpha-component, SiR-FP, EC 1.8.1.2	reviewed	ecj:JW2734;eco:b2764;	FALSE	FALSE	FALSE	FALSE	FALSE	FALSE	FALSE	FALSE	FALSE	FALSE	FALSE	FALSE	FALSE	FALSE	FALSE	FALSE	FALSE	FALSE	FALSE	FALSE	FALSE	FALSE	FALSE	FALSE	FALSE	FALSE	FALSE	FALSE	FALSE	FALSE	FALSE	FALSE	FALSE	FALSE	FALSE	FALSE
P52697	1.678	4.719	NIL	1.073	1.191	NIL	NIL	0	6PGL_ECOLI	pgl	6-phosphogluconolactonase, 6-P-gluconolactonase, Pgl, EC 3.1.1.31	reviewed	ecj:JW0750;eco:b0767;	FALSE	FALSE	FALSE	FALSE	FALSE	FALSE	FALSE	FALSE	FALSE	FALSE	FALSE	FALSE	FALSE	FALSE	FALSE	FALSE	FALSE	FALSE	FALSE	FALSE	FALSE	FALSE	FALSE	FALSE	FALSE	FALSE	FALSE	FALSE	FALSE	FALSE	FALSE	FALSE	FALSE	FALSE	FALSE	FALSE
P22106	1.674	3.648	NIL	0.874	3.753	NIL	NIL	0	ASNB_ECOLI	asnB	Asparagine synthetase B [glutamine-hydrolyzing], AS-B, EC 6.3.5.4	reviewed	ecj:JW0660;eco:b0674;	FALSE	FALSE	FALSE	FALSE	FALSE	FALSE	FALSE	FALSE	FALSE	FALSE	FALSE	FALSE	FALSE	FALSE	FALSE	FALSE	FALSE	FALSE	FALSE	FALSE	FALSE	FALSE	FALSE	FALSE	FALSE	FALSE	FALSE	FALSE	FALSE	FALSE	FALSE	FALSE	FALSE	FALSE	FALSE	FALSE
P31063	1.674	2.126	NIL	2.143	2.511	Up	NIL	0	YEDD_ECOLI	yedD	Uncharacterized lipoprotein YedD	reviewed	ecj:JW1913;eco:b1928;	FALSE	FALSE	FALSE	FALSE	FALSE	FALSE	FALSE	FALSE	FALSE	FALSE	FALSE	FALSE	FALSE	FALSE	FALSE	FALSE	FALSE	FALSE	FALSE	FALSE	FALSE	FALSE	FALSE	FALSE	FALSE	FALSE	FALSE	FALSE	FALSE	FALSE	FALSE	FALSE	FALSE	FALSE	FALSE	FALSE
P33371	1.664	1.503	NIL	1.043	1.017	NIL	NIL	0	DUSC_ECOLI	dusC	tRNA-dihydrouridine(16) synthase, EC 1.3.1.- (U16-specific dihydrouridine synthase, U16-specific Dus) (tRNA-dihydrouridine synthase C)	reviewed	ecj:JW2128;eco:b2140;	FALSE	FALSE	FALSE	FALSE	FALSE	FALSE	FALSE	FALSE	FALSE	FALSE	FALSE	FALSE	FALSE	FALSE	FALSE	FALSE	FALSE	FALSE	FALSE	FALSE	FALSE	FALSE	FALSE	FALSE	FALSE	FALSE	FALSE	FALSE	FALSE	FALSE	FALSE	FALSE	FALSE	FALSE	FALSE	FALSE
P0AEM9	1.654	3.273	NIL	2.279	2.977	Up	NIL	0	TCYJ_ECOLI	tcyJ	L-cystine-binding protein TcyJ, CBP (Protein FliY) (Sulfate starvation-induced protein 7, SSI7)	reviewed	ecj:JW1905;eco:b1920;	FALSE	FALSE	TRUE	FALSE	FALSE	FALSE	FALSE	FALSE	FALSE	FALSE	FALSE	FALSE	FALSE	FALSE	FALSE	FALSE	FALSE	FALSE	FALSE	FALSE	FALSE	FALSE	FALSE	FALSE	FALSE	FALSE	FALSE	FALSE	FALSE	FALSE	FALSE	FALSE	FALSE	FALSE	FALSE	FALSE
P0A8C8	1.654	0.8	NIL	-0.448	0.659	NIL	NIL	0	YIDD_ECOLI	yidD	Putative membrane protein insertion efficiency factor	reviewed	ecj:JW3682;eco:b4557;	FALSE	FALSE	FALSE	FALSE	FALSE	FALSE	FALSE	FALSE	FALSE	FALSE	FALSE	FALSE	FALSE	FALSE	FALSE	FALSE	FALSE	FALSE	FALSE	FALSE	FALSE	FALSE	FALSE	FALSE	FALSE	FALSE	FALSE	FALSE	FALSE	FALSE	FALSE	FALSE	FALSE	FALSE	FALSE	FALSE
P0AB52	1.644	1.951	NIL	-0.123	0.291	NIL	NIL	0	YCHN_ECOLI	ychN	Protein YchN	reviewed	ecj:JW1210;eco:b1219;	FALSE	FALSE	FALSE	FALSE	FALSE	FALSE	FALSE	FALSE	FALSE	FALSE	FALSE	FALSE	FALSE	FALSE	FALSE	FALSE	FALSE	FALSE	FALSE	FALSE	FALSE	FALSE	FALSE	FALSE	FALSE	FALSE	FALSE	FALSE	FALSE	FALSE	FALSE	FALSE	FALSE	FALSE	FALSE	FALSE
P0AFE4	1.641	1.473	NIL	1.12	1.196	NIL	NIL	0	NUOK_ECOLI	nuoK	NADH-quinone oxidoreductase subunit K, EC 7.1.1.- (NADH dehydrogenase I subunit K) (NDH-1 subunit K) (NUO11)	reviewed	ecj:JW2274;eco:b2279;	FALSE	FALSE	FALSE	FALSE	FALSE	FALSE	FALSE	FALSE	FALSE	FALSE	FALSE	FALSE	FALSE	FALSE	FALSE	FALSE	FALSE	FALSE	FALSE	FALSE	FALSE	FALSE	FALSE	FALSE	FALSE	FALSE	FALSE	FALSE	FALSE	FALSE	FALSE	FALSE	FALSE	FALSE	FALSE	FALSE
P00805	1.638	3.49	NIL	-1.392	4.889	NIL	NIL	0	ASPG2_ECOLI	ansB	L-asparaginase 2, EC 3.5.1.1 (L-asparaginase II, L-ASNase II) (L-asparagine amidohydrolase II) (Colaspase)	reviewed	ecj:JW2924;eco:b2957;	FALSE	FALSE	FALSE	FALSE	FALSE	FALSE	FALSE	FALSE	FALSE	FALSE	FALSE	FALSE	FALSE	FALSE	FALSE	FALSE	FALSE	FALSE	FALSE	FALSE	FALSE	FALSE	FALSE	FALSE	FALSE	FALSE	FALSE	FALSE	FALSE	FALSE	FALSE	FALSE	FALSE	FALSE	FALSE	FALSE
P46122	1.631	3.322	NIL	0.472	3.214	NIL	NIL	0	YAJI_ECOLI	yajI	Uncharacterized lipoprotein YajI	reviewed	ecj:JW5056;eco:b0412;	FALSE	FALSE	FALSE	FALSE	FALSE	FALSE	FALSE	FALSE	FALSE	FALSE	FALSE	FALSE	FALSE	FALSE	FALSE	FALSE	FALSE	FALSE	FALSE	FALSE	FALSE	FALSE	FALSE	FALSE	FALSE	FALSE	FALSE	FALSE	FALSE	FALSE	FALSE	FALSE	FALSE	FALSE	FALSE	FALSE
P00370	1.631	3.94	NIL	0.91	2.58	NIL	NIL	0	DHE4_ECOLI	gdhA	NADP-specific glutamate dehydrogenase, NADP-GDH, EC 1.4.1.4	reviewed	ecj:JW1750;eco:b1761;	FALSE	FALSE	FALSE	FALSE	FALSE	FALSE	FALSE	FALSE	FALSE	FALSE	FALSE	FALSE	FALSE	FALSE	FALSE	FALSE	FALSE	FALSE	FALSE	FALSE	FALSE	FALSE	FALSE	FALSE	FALSE	FALSE	FALSE	FALSE	FALSE	FALSE	FALSE	FALSE	FALSE	FALSE	FALSE	FALSE
P0A927	1.628	1.452	NIL	0.146	0.199	NIL	NIL	0	TSX_ECOLI	tsx	Nucleoside-specific channel-forming protein Tsx	reviewed	ecj:JW0401;eco:b0411;	FALSE	FALSE	FALSE	FALSE	FALSE	FALSE	FALSE	FALSE	FALSE	FALSE	FALSE	FALSE	FALSE	FALSE	FALSE	FALSE	FALSE	FALSE	FALSE	FALSE	FALSE	FALSE	FALSE	FALSE	FALSE	FALSE	FALSE	FALSE	FALSE	FALSE	FALSE	FALSE	FALSE	FALSE	FALSE	FALSE
P0AE08	1.628	2.352	NIL	-0.541	1.576	NIL	NIL	0	AHPC_ECOLI	ahpC	Alkyl hydroperoxide reductase C, EC 1.11.1.26 (Alkyl hydroperoxide reductase protein C22) (Peroxiredoxin) (SCRP-23) (Sulfate starvation-induced protein 8, SSI8) (Thioredoxin peroxidase)	reviewed	ecj:JW0598;eco:b0605;	FALSE	FALSE	FALSE	FALSE	FALSE	FALSE	FALSE	FALSE	FALSE	FALSE	FALSE	FALSE	FALSE	FALSE	FALSE	FALSE	FALSE	FALSE	FALSE	FALSE	FALSE	FALSE	FALSE	FALSE	FALSE	FALSE	FALSE	FALSE	FALSE	FALSE	FALSE	FALSE	FALSE	FALSE	FALSE	FALSE
P0AEP3	1.618	2.039	NIL	2.246	2.351	Up	NIL	0	GALU_ECOLI	galU	UTP--glucose-1-phosphate uridylyltransferase, EC 2.7.7.9 (Alpha-D-glucosyl-1-phosphate uridylyltransferase) (UDP-Glc PPase) (UDP-glucose pyrophosphorylase, UDPGP) (Uridine diphosphoglucose pyrophosphorylase)	reviewed	ecj:JW1224;eco:b1236;	FALSE	FALSE	FALSE	FALSE	FALSE	FALSE	FALSE	FALSE	FALSE	FALSE	FALSE	FALSE	FALSE	FALSE	FALSE	FALSE	FALSE	FALSE	FALSE	FALSE	FALSE	FALSE	FALSE	FALSE	FALSE	FALSE	FALSE	FALSE	FALSE	FALSE	FALSE	FALSE	FALSE	FALSE	FALSE	FALSE
P0A9P0	1.614	2.197	NIL	1.093	3.47	NIL	NIL	0	DLDH_ECOLI	lpdA	Dihydrolipoyl dehydrogenase, EC 1.8.1.4 (Dihydrolipoamide dehydrogenase) (E3 component of pyruvate and 2-oxoglutarate dehydrogenases complexes) (Glycine cleavage system L protein)	reviewed	ecj:JW0112;eco:b0116;	FALSE	FALSE	FALSE	FALSE	FALSE	FALSE	FALSE	FALSE	FALSE	FALSE	FALSE	FALSE	FALSE	FALSE	FALSE	FALSE	FALSE	FALSE	FALSE	FALSE	FALSE	FALSE	FALSE	FALSE	FALSE	FALSE	FALSE	FALSE	FALSE	FALSE	FALSE	FALSE	FALSE	FALSE	FALSE	FALSE
P0A903	1.604	2.767	NIL	1.252	2.433	NIL	NIL	0	BAMC_ECOLI	bamC	Outer membrane protein assembly factor BamC	reviewed	ecj:JW2462;eco:b2477;	FALSE	FALSE	FALSE	FALSE	FALSE	FALSE	TRUE	FALSE	FALSE	FALSE	FALSE	FALSE	FALSE	FALSE	FALSE	FALSE	FALSE	FALSE	FALSE	FALSE	FALSE	FALSE	FALSE	FALSE	FALSE	FALSE	FALSE	FALSE	FALSE	FALSE	FALSE	FALSE	FALSE	FALSE	FALSE	FALSE
P0A6V1	1.601	2.519	NIL	-0.14	0.237	NIL	NIL	0	GLGC_ECOLI	glgC	Glucose-1-phosphate adenylyltransferase, EC 2.7.7.27 (ADP-glucose pyrophosphorylase, ADPGlc PPase) (ADP-glucose synthase)	reviewed	ecj:JW3393;eco:b3430;	FALSE	FALSE	FALSE	FALSE	FALSE	FALSE	FALSE	FALSE	FALSE	FALSE	FALSE	FALSE	FALSE	FALSE	FALSE	FALSE	FALSE	FALSE	FALSE	FALSE	FALSE	FALSE	FALSE	FALSE	FALSE	FALSE	FALSE	FALSE	FALSE	FALSE	FALSE	FALSE	FALSE	FALSE	FALSE	FALSE
P0ADA3	1.601	1.588	NIL	0.907	1.48	NIL	NIL	0	NLPD_ECOLI	nlpD	Murein hydrolase activator NlpD	reviewed	ecj:JW2712;eco:b2742;	FALSE	FALSE	FALSE	FALSE	FALSE	FALSE	FALSE	FALSE	FALSE	FALSE	FALSE	FALSE	FALSE	FALSE	FALSE	FALSE	FALSE	FALSE	FALSE	FALSE	FALSE	FALSE	FALSE	FALSE	FALSE	FALSE	FALSE	FALSE	FALSE	FALSE	FALSE	FALSE	FALSE	FALSE	FALSE	FALSE
P0AAD6	1.591	1.93	NIL	-0.651	1.012	NIL	NIL	0	SDAC_ECOLI	sdaC	Serine transporter SdaC (H(+)/L-serine symporter) (L-serine transport system)	reviewed	ecj:JW2767;eco:b2796;	FALSE	FALSE	FALSE	FALSE	FALSE	FALSE	FALSE	FALSE	FALSE	FALSE	FALSE	FALSE	FALSE	FALSE	FALSE	FALSE	FALSE	FALSE	FALSE	FALSE	FALSE	FALSE	FALSE	FALSE	FALSE	FALSE	FALSE	FALSE	FALSE	FALSE	FALSE	FALSE	FALSE	FALSE	FALSE	FALSE
P30859	1.581	4.143	NIL	0.724	3.092	NIL	NIL	0	ARTI_ECOLI	artI	Putative ABC transporter arginine-binding protein 2	reviewed	ecj:JW0847;eco:b0863;	FALSE	FALSE	TRUE	FALSE	FALSE	FALSE	FALSE	FALSE	FALSE	FALSE	FALSE	FALSE	FALSE	FALSE	FALSE	FALSE	FALSE	FALSE	FALSE	FALSE	FALSE	FALSE	FALSE	FALSE	FALSE	FALSE	FALSE	FALSE	FALSE	FALSE	FALSE	FALSE	FALSE	FALSE	FALSE	FALSE
P76221	1.581	2.432	NIL	-0.06	0.149	NIL	NIL	0	YDJZ_ECOLI	ydjZ	TVP38/TMEM64 family inner membrane protein YdjZ	reviewed	ecj:JW1741;eco:b1752;	FALSE	FALSE	FALSE	FALSE	FALSE	FALSE	FALSE	FALSE	FALSE	FALSE	FALSE	FALSE	FALSE	FALSE	FALSE	FALSE	FALSE	FALSE	FALSE	FALSE	FALSE	FALSE	FALSE	FALSE	FALSE	FALSE	FALSE	FALSE	FALSE	FALSE	FALSE	FALSE	FALSE	FALSE	FALSE	FALSE
A0A7H2C765	1.571	2.328	NIL	0.933	1.521	NIL	NIL	0	A0A7H2C765_ECOLI	mrcB	Penicillin-binding protein 1B, PBP-1b, PBP1b (Murein polymerase)	unreviewed		FALSE	FALSE	FALSE	FALSE	FALSE	FALSE	FALSE	FALSE	FALSE	FALSE	FALSE	FALSE	FALSE	FALSE	FALSE	FALSE	FALSE	FALSE	FALSE	FALSE	FALSE	FALSE	FALSE	FALSE	FALSE	FALSE	FALSE	FALSE	FALSE	FALSE	FALSE	FALSE	FALSE	FALSE	FALSE	FALSE
P75785	1.568	2.553	NIL	-1.03	2.668	NIL	NIL	0	OPGE_ECOLI	opgE	Phosphoethanolamine transferase OpgE, EC 2.7.-.-	reviewed	ecj:JW0800;eco:b0815;	FALSE	FALSE	FALSE	FALSE	FALSE	FALSE	FALSE	FALSE	FALSE	FALSE	FALSE	FALSE	FALSE	FALSE	FALSE	FALSE	FALSE	FALSE	FALSE	FALSE	FALSE	FALSE	FALSE	FALSE	FALSE	FALSE	FALSE	FALSE	FALSE	FALSE	FALSE	FALSE	FALSE	FALSE	FALSE	FALSE
P39160	1.561	1.506	NIL	-0.472	0.892	NIL	NIL	0	UXUB_ECOLI	uxuB	D-mannonate oxidoreductase, EC 1.1.1.57 (Fructuronate reductase)	reviewed	ecj:JW4286;eco:b4323;	FALSE	FALSE	FALSE	FALSE	FALSE	FALSE	FALSE	FALSE	FALSE	FALSE	FALSE	FALSE	FALSE	FALSE	FALSE	FALSE	FALSE	FALSE	FALSE	FALSE	FALSE	FALSE	FALSE	FALSE	FALSE	FALSE	FALSE	FALSE	FALSE	FALSE	FALSE	FALSE	FALSE	FALSE	FALSE	FALSE
P0ADE6	1.558	3.347	NIL	2.242	2.106	Up	NIL	0	KBP_ECOLI	kbp	Potassium binding protein Kbp, K(+) binding protein Kbp	reviewed	ecj:JW2640;eco:b2665;	FALSE	FALSE	FALSE	FALSE	FALSE	FALSE	FALSE	FALSE	FALSE	FALSE	FALSE	FALSE	FALSE	FALSE	FALSE	FALSE	FALSE	FALSE	FALSE	FALSE	FALSE	FALSE	FALSE	FALSE	FALSE	FALSE	FALSE	FALSE	FALSE	FALSE	FALSE	FALSE	FALSE	FALSE	FALSE	FALSE
P31658	1.558	3.223	NIL	1.82	2.816	NIL	NIL	0	HCHA_ECOLI	hchA	Protein/nucleic acid deglycase 1, EC 3.1.2.-, EC 3.5.1.-, EC 3.5.1.124 (Glyoxalase III, EC 4.2.1.130) (Holding molecular chaperone) (Hsp31) (Maillard deglycase)	reviewed	ecj:JW1950;eco:b1967;	FALSE	FALSE	FALSE	FALSE	FALSE	FALSE	FALSE	FALSE	FALSE	FALSE	FALSE	FALSE	FALSE	FALSE	FALSE	FALSE	FALSE	FALSE	FALSE	FALSE	FALSE	FALSE	FALSE	FALSE	FALSE	FALSE	FALSE	FALSE	FALSE	FALSE	FALSE	FALSE	FALSE	FALSE	FALSE	FALSE
P0AEV1	1.555	1.688	NIL	1.096	1.187	NIL	NIL	0	RSSB_ECOLI	rssB	Regulator of RpoS	reviewed	ecj:JW1223;eco:b1235;	FALSE	FALSE	FALSE	FALSE	FALSE	FALSE	FALSE	FALSE	FALSE	FALSE	FALSE	FALSE	FALSE	FALSE	FALSE	FALSE	FALSE	FALSE	FALSE	FALSE	FALSE	FALSE	FALSE	FALSE	FALSE	FALSE	FALSE	FALSE	FALSE	FALSE	FALSE	FALSE	FALSE	FALSE	FALSE	FALSE
P77804	1.551	1.506	NIL	1.007	0.981	NIL	NIL	0	YDGA_ECOLI	ydgA	Protein YdgA	reviewed	ecj:JW1606;eco:b1614;	FALSE	FALSE	FALSE	FALSE	FALSE	FALSE	FALSE	FALSE	FALSE	FALSE	FALSE	FALSE	FALSE	FALSE	FALSE	FALSE	FALSE	FALSE	FALSE	FALSE	FALSE	FALSE	FALSE	FALSE	FALSE	FALSE	FALSE	FALSE	FALSE	FALSE	FALSE	FALSE	FALSE	FALSE	FALSE	FALSE
P0A830	1.548	2.991	NIL	0.704	1.682	NIL	NIL	0	DCTA_ECOLI	dctA	Aerobic C4-dicarboxylate transport protein	reviewed	ecj:JW3496;eco:b3528;	FALSE	FALSE	FALSE	FALSE	FALSE	FALSE	FALSE	FALSE	FALSE	FALSE	FALSE	FALSE	FALSE	FALSE	FALSE	FALSE	FALSE	FALSE	FALSE	FALSE	FALSE	FALSE	FALSE	FALSE	FALSE	FALSE	FALSE	FALSE	FALSE	FALSE	FALSE	FALSE	FALSE	FALSE	FALSE	FALSE
P76316	1.545	1.682	NIL	1.166	2.352	NIL	NIL	0	DCYD_ECOLI	dcyD	D-cysteine desulfhydrase, EC 4.4.1.15	reviewed	ecj:JW5313;eco:b1919;	FALSE	FALSE	FALSE	FALSE	FALSE	FALSE	FALSE	FALSE	FALSE	FALSE	FALSE	FALSE	FALSE	FALSE	FALSE	FALSE	FALSE	FALSE	FALSE	FALSE	FALSE	FALSE	FALSE	FALSE	FALSE	FALSE	FALSE	FALSE	FALSE	FALSE	FALSE	FALSE	FALSE	FALSE	FALSE	FALSE
P0ADT5	1.541	2.646	NIL	-0.512	1.109	NIL	NIL	0	YGIC_ECOLI	ygiC	Putative acid--amine ligase YgiC, EC 6.3.1.-	reviewed	ecj:JW3006;eco:b3038;	FALSE	FALSE	FALSE	FALSE	FALSE	FALSE	FALSE	FALSE	FALSE	FALSE	FALSE	FALSE	FALSE	FALSE	FALSE	FALSE	FALSE	FALSE	FALSE	FALSE	FALSE	FALSE	FALSE	FALSE	FALSE	FALSE	FALSE	FALSE	FALSE	FALSE	FALSE	FALSE	FALSE	FALSE	FALSE	FALSE
P0A8W2	1.541	2.365	NIL	1.791	1.896	NIL	NIL	0	SLYA_ECOLI	slyA	Transcriptional regulator SlyA	reviewed	ecj:JW5267;eco:b1642;	FALSE	FALSE	FALSE	FALSE	FALSE	FALSE	FALSE	FALSE	FALSE	FALSE	FALSE	FALSE	FALSE	FALSE	FALSE	FALSE	FALSE	FALSE	FALSE	FALSE	FALSE	FALSE	FALSE	FALSE	FALSE	FALSE	FALSE	FALSE	FALSE	FALSE	FALSE	FALSE	FALSE	FALSE	FALSE	FALSE
P45523	1.541	3.329	NIL	2.139	2.891	Up	NIL	0	FKBA_ECOLI	fkpA	FKBP-type peptidyl-prolyl cis-trans isomerase FkpA, PPIase, EC 5.2.1.8 (Rotamase)	reviewed	ecj:JW3309;eco:b3347;	FALSE	FALSE	FALSE	FALSE	FALSE	FALSE	FALSE	FALSE	FALSE	FALSE	FALSE	FALSE	FALSE	FALSE	FALSE	FALSE	FALSE	FALSE	FALSE	FALSE	FALSE	FALSE	FALSE	FALSE	FALSE	FALSE	FALSE	FALSE	FALSE	FALSE	FALSE	FALSE	FALSE	FALSE	FALSE	FALSE
P0A7A2	1.541	2.409	NIL	-0.143	1.055	NIL	NIL	0	GPMB_ECOLI	gpmB	Probable phosphoglycerate mutase GpmB, EC 5.4.2.- (PGAM) (Phosphoglyceromutase)	reviewed	ecj:JW4358;eco:b4395;	FALSE	FALSE	FALSE	FALSE	FALSE	FALSE	FALSE	FALSE	FALSE	FALSE	FALSE	FALSE	FALSE	FALSE	FALSE	FALSE	FALSE	FALSE	FALSE	FALSE	FALSE	FALSE	FALSE	FALSE	FALSE	FALSE	FALSE	FALSE	FALSE	FALSE	FALSE	FALSE	FALSE	FALSE	FALSE	FALSE
P76621	1.538	0.561	NIL	-0.409	0.714	NIL	NIL	0	GLAH_ECOLI	glaH	Glutarate 2-hydroxylase, G-2-H, EC 1.14.11.64 (Carbon starvation induced protein D)	reviewed	ecj:JW5427;eco:b2659;	FALSE	FALSE	FALSE	FALSE	FALSE	FALSE	FALSE	FALSE	FALSE	FALSE	FALSE	FALSE	FALSE	FALSE	FALSE	FALSE	FALSE	FALSE	FALSE	FALSE	FALSE	FALSE	FALSE	FALSE	FALSE	FALSE	FALSE	FALSE	FALSE	FALSE	FALSE	FALSE	FALSE	FALSE	FALSE	FALSE
P39367	1.535	1.799	NIL	0.09	0.191	NIL	NIL	0	YJHP_ECOLI	yjhP	Uncharacterized protein YjhP	reviewed	ecj:JW4268;eco:b4306;	FALSE	FALSE	FALSE	FALSE	FALSE	FALSE	FALSE	FALSE	FALSE	FALSE	FALSE	FALSE	FALSE	FALSE	FALSE	FALSE	FALSE	FALSE	FALSE	FALSE	FALSE	FALSE	FALSE	FALSE	FALSE	FALSE	FALSE	FALSE	FALSE	FALSE	FALSE	FALSE	FALSE	FALSE	FALSE	FALSE
P24203	1.531	3.628	NIL	-0.894	1.76	NIL	NIL	0	YJIA_ECOLI	yjiA	P-loop guanosine triphosphatase YjiA, EC 3.6.-.- (GTP-binding protein YjiA)	reviewed	ecj:JW5790;eco:b4352;	FALSE	FALSE	FALSE	FALSE	FALSE	FALSE	FALSE	FALSE	FALSE	FALSE	FALSE	FALSE	FALSE	FALSE	FALSE	FALSE	FALSE	FALSE	FALSE	FALSE	FALSE	FALSE	FALSE	FALSE	FALSE	FALSE	FALSE	FALSE	FALSE	FALSE	FALSE	FALSE	FALSE	FALSE	FALSE	FALSE
P0A9I3	1.528	0.995	NIL	-0.541	0.739	NIL	NIL	0	GCVR_ECOLI	gcvR	Glycine cleavage system transcriptional repressor (gcv operon repressor)	reviewed	ecj:JW2464;eco:b2479;	FALSE	FALSE	FALSE	FALSE	FALSE	FALSE	FALSE	FALSE	FALSE	FALSE	FALSE	FALSE	FALSE	FALSE	FALSE	FALSE	FALSE	FALSE	FALSE	FALSE	FALSE	FALSE	FALSE	FALSE	FALSE	FALSE	FALSE	FALSE	FALSE	FALSE	FALSE	FALSE	FALSE	FALSE	FALSE	FALSE
P33219	1.521	2.62	NIL	0.83	1.986	NIL	NIL	0	YEBF_ECOLI	yebF	Protein YebF	reviewed	ecj:JW1836;eco:b1847;	FALSE	FALSE	FALSE	FALSE	FALSE	FALSE	FALSE	FALSE	FALSE	FALSE	FALSE	FALSE	FALSE	FALSE	FALSE	FALSE	FALSE	FALSE	FALSE	FALSE	FALSE	FALSE	FALSE	FALSE	FALSE	FALSE	FALSE	FALSE	FALSE	FALSE	FALSE	FALSE	FALSE	FALSE	FALSE	FALSE
P0A6X7	1.518	1.914	NIL	1.92	2.215	NIL	NIL	0	IHFA_ECOLI	ihfA	Integration host factor subunit alpha, IHF-alpha	reviewed	ecj:JW1702;eco:b1712;	FALSE	FALSE	FALSE	FALSE	FALSE	FALSE	FALSE	FALSE	FALSE	FALSE	FALSE	FALSE	FALSE	FALSE	FALSE	FALSE	FALSE	FALSE	FALSE	FALSE	FALSE	FALSE	FALSE	FALSE	FALSE	FALSE	FALSE	FALSE	FALSE	FALSE	FALSE	TRUE	FALSE	FALSE	FALSE	FALSE
P06987	1.518	1.455	NIL	-0.186	0.61	NIL	NIL	0	HIS7_ECOLI	hisB	Histidine biosynthesis bifunctional protein HisB [Includes: Histidinol-phosphatase, EC 3.1.3.15; Imidazoleglycerol-phosphate dehydratase, IGPD, EC 4.2.1.19 ]	reviewed	ecj:JW2004;eco:b2022;	FALSE	FALSE	FALSE	FALSE	FALSE	FALSE	FALSE	FALSE	FALSE	FALSE	FALSE	FALSE	FALSE	FALSE	FALSE	FALSE	FALSE	FALSE	FALSE	FALSE	FALSE	FALSE	FALSE	FALSE	FALSE	FALSE	FALSE	FALSE	FALSE	FALSE	FALSE	FALSE	FALSE	FALSE	FALSE	FALSE
P0AA53	1.518	0.781	NIL	-0.618	0.724	NIL	NIL	0	QMCA_ECOLI	qmcA	Protein QmcA	reviewed	ecj:JW0478;eco:b0489;	FALSE	FALSE	FALSE	FALSE	FALSE	FALSE	FALSE	FALSE	FALSE	FALSE	FALSE	FALSE	FALSE	FALSE	FALSE	FALSE	FALSE	FALSE	FALSE	FALSE	FALSE	FALSE	FALSE	FALSE	FALSE	FALSE	FALSE	FALSE	FALSE	FALSE	FALSE	FALSE	FALSE	FALSE	FALSE	FALSE
P29013	1.515	0.735	NIL	0.455	1.053	NIL	NIL	0	YCGB_ECOLI	ycgB	Uncharacterized protein YcgB	reviewed	ecj:JW1177;eco:b1188;	FALSE	FALSE	FALSE	FALSE	FALSE	FALSE	FALSE	FALSE	FALSE	FALSE	FALSE	FALSE	FALSE	FALSE	FALSE	FALSE	FALSE	FALSE	FALSE	FALSE	FALSE	FALSE	FALSE	FALSE	FALSE	FALSE	FALSE	FALSE	FALSE	FALSE	FALSE	FALSE	FALSE	FALSE	FALSE	FALSE
P22256	1.511	1.465	NIL	0.654	0.883	NIL	NIL	0	GABT_ECOLI	gabT	4-aminobutyrate aminotransferase GabT, EC 2.6.1.19 (5-aminovalerate transaminase, EC 2.6.1.48) (GABA aminotransferase, GABA-AT) (Gamma-amino-N-butyrate transaminase, GABA transaminase) (Glutamate:succinic semialdehyde transaminase) (L-AIBAT)	reviewed	ecj:JW2637;eco:b2662;	FALSE	FALSE	FALSE	FALSE	FALSE	FALSE	FALSE	FALSE	FALSE	FALSE	FALSE	FALSE	FALSE	FALSE	FALSE	FALSE	FALSE	FALSE	FALSE	FALSE	FALSE	FALSE	FALSE	FALSE	FALSE	FALSE	FALSE	FALSE	FALSE	FALSE	FALSE	FALSE	FALSE	FALSE	FALSE	FALSE
P0A9I5	1.508	1.426	NIL	0.399	0.522	NIL	NIL	0	NAPD_ECOLI	napD	Chaperone NapD (NapA signal peptide-binding chaperone NapD)	reviewed	ecj:JW2195;eco:b2207;	FALSE	FALSE	FALSE	FALSE	FALSE	FALSE	FALSE	FALSE	FALSE	FALSE	FALSE	FALSE	FALSE	FALSE	FALSE	FALSE	FALSE	FALSE	FALSE	FALSE	FALSE	FALSE	FALSE	FALSE	FALSE	FALSE	FALSE	FALSE	FALSE	FALSE	FALSE	FALSE	FALSE	FALSE	FALSE	FALSE
P76506	1.492	0.937	NIL	0.156	0.073	NIL	NIL	0	MLAA_ECOLI	mlaA	Intermembrane phospholipid transport system lipoprotein MlaA	reviewed	ecj:JW2343;eco:b2346;	FALSE	FALSE	FALSE	FALSE	FALSE	FALSE	FALSE	FALSE	FALSE	FALSE	FALSE	FALSE	FALSE	FALSE	FALSE	FALSE	FALSE	FALSE	FALSE	FALSE	FALSE	FALSE	FALSE	FALSE	FALSE	FALSE	FALSE	FALSE	FALSE	FALSE	FALSE	FALSE	FALSE	FALSE	FALSE	FALSE
P37013	1.492	2.896	NIL	-0.037	0.044	NIL	NIL	0	NORR_ECOLI	norR	Anaerobic nitric oxide reductase transcription regulator NorR	reviewed	ecj:JW5843;eco:b2709;	FALSE	FALSE	FALSE	FALSE	FALSE	FALSE	FALSE	FALSE	FALSE	FALSE	FALSE	FALSE	FALSE	FALSE	FALSE	FALSE	FALSE	FALSE	FALSE	FALSE	FALSE	FALSE	FALSE	FALSE	FALSE	FALSE	FALSE	FALSE	FALSE	FALSE	FALSE	FALSE	FALSE	FALSE	FALSE	FALSE
P0AE12	1.485	1.9	NIL	0.674	1.061	NIL	NIL	0	AMN_ECOLI	amn	AMP nucleosidase, EC 3.2.2.4	reviewed	ecj:JW1963;eco:b1982;	FALSE	FALSE	FALSE	FALSE	FALSE	FALSE	FALSE	FALSE	FALSE	FALSE	FALSE	FALSE	FALSE	FALSE	FALSE	FALSE	FALSE	FALSE	FALSE	FALSE	FALSE	FALSE	FALSE	FALSE	FALSE	FALSE	FALSE	FALSE	FALSE	FALSE	FALSE	FALSE	FALSE	FALSE	FALSE	FALSE
P0ADT2	1.482	1.375	NIL	0.199	0.23	NIL	NIL	0	YGIB_ECOLI	ygiB	UPF0441 protein YgiB	reviewed	ecj:JW5927;eco:b3037;	FALSE	FALSE	FALSE	FALSE	FALSE	FALSE	FALSE	FALSE	FALSE	FALSE	FALSE	FALSE	FALSE	FALSE	FALSE	FALSE	FALSE	FALSE	FALSE	FALSE	FALSE	FALSE	FALSE	FALSE	FALSE	FALSE	FALSE	FALSE	FALSE	FALSE	FALSE	FALSE	FALSE	FALSE	FALSE	FALSE
P31057	1.475	2.827	NIL	0.847	1.491	NIL	NIL	0	PANB_ECOLI	panB	3-methyl-2-oxobutanoate hydroxymethyltransferase, EC 2.1.2.11 (Ketopantoate hydroxymethyltransferase, KPHMT)	reviewed	ecj:JW0130;eco:b0134;	FALSE	FALSE	FALSE	FALSE	FALSE	FALSE	FALSE	FALSE	FALSE	FALSE	FALSE	FALSE	FALSE	FALSE	FALSE	FALSE	FALSE	FALSE	FALSE	FALSE	FALSE	FALSE	FALSE	FALSE	FALSE	FALSE	FALSE	FALSE	FALSE	FALSE	FALSE	FALSE	FALSE	FALSE	FALSE	FALSE
P33136	1.475	2.381	NIL	1.535	2.309	NIL	NIL	0	OPGG_ECOLI	mdoG	Glucans biosynthesis protein G	reviewed	ecj:JW1035;eco:b1048;	FALSE	FALSE	FALSE	FALSE	FALSE	FALSE	FALSE	FALSE	FALSE	FALSE	FALSE	FALSE	FALSE	FALSE	FALSE	FALSE	FALSE	FALSE	FALSE	FALSE	FALSE	FALSE	FALSE	FALSE	FALSE	FALSE	FALSE	FALSE	FALSE	FALSE	FALSE	FALSE	FALSE	FALSE	FALSE	FALSE
P0A912	1.472	1.564	NIL	2.425	1.871	Up	NIL	0	PAL_ECOLI	pal	Peptidoglycan-associated lipoprotein, PAL (Tol-Pal system lipoprotein Pal)	reviewed	ecj:JW0731;eco:b0741;	FALSE	FALSE	FALSE	FALSE	FALSE	FALSE	FALSE	FALSE	FALSE	FALSE	FALSE	FALSE	FALSE	FALSE	FALSE	FALSE	FALSE	FALSE	FALSE	FALSE	FALSE	FALSE	FALSE	FALSE	FALSE	FALSE	FALSE	FALSE	FALSE	FALSE	FALSE	FALSE	FALSE	FALSE	FALSE	FALSE
P31663	1.472	4.459	NIL	1.365	3.741	NIL	NIL	0	PANC_ECOLI	panC	Pantothenate synthetase, PS, EC 6.3.2.1 (Pantoate--beta-alanine ligase) (Pantoate-activating enzyme)	reviewed	ecj:JW0129;eco:b0133;	FALSE	FALSE	FALSE	FALSE	FALSE	FALSE	FALSE	FALSE	FALSE	FALSE	FALSE	FALSE	FALSE	FALSE	FALSE	FALSE	FALSE	FALSE	FALSE	FALSE	FALSE	FALSE	FALSE	FALSE	FALSE	FALSE	FALSE	FALSE	FALSE	FALSE	FALSE	FALSE	FALSE	FALSE	FALSE	FALSE
P0A731	1.465	1.779	NIL	-0.372	1.28	NIL	NIL	0	MGSA_ECOLI	mgsA	Methylglyoxal synthase, MGS, EC 4.2.3.3	reviewed	ecj:JW5129;eco:b0963;	FALSE	FALSE	FALSE	FALSE	FALSE	FALSE	FALSE	FALSE	FALSE	FALSE	FALSE	FALSE	FALSE	FALSE	FALSE	FALSE	FALSE	FALSE	FALSE	FALSE	FALSE	FALSE	FALSE	FALSE	FALSE	FALSE	FALSE	FALSE	FALSE	FALSE	FALSE	FALSE	FALSE	FALSE	FALSE	FALSE
P39176	1.455	2.219	NIL	0.326	2.042	NIL	NIL	0	ERFK_ECOLI	erfK	Probable L,D-transpeptidase ErfK/SrfK, EC 2.-.-.-	reviewed	ecj:JW1968;eco:b1990;	FALSE	FALSE	FALSE	FALSE	FALSE	FALSE	FALSE	FALSE	FALSE	FALSE	FALSE	FALSE	FALSE	FALSE	FALSE	FALSE	FALSE	FALSE	FALSE	FALSE	FALSE	FALSE	FALSE	FALSE	FALSE	FALSE	FALSE	FALSE	FALSE	FALSE	FALSE	FALSE	FALSE	FALSE	FALSE	FALSE
P24171	1.452	3.295	NIL	1.083	1.59	NIL	NIL	0	DCP_ECOLI	dcp	Dipeptidyl carboxypeptidase, EC 3.4.15.5 (Peptidyl-dipeptidase Dcp)	reviewed	ecj:JW1531;eco:b1538;	FALSE	FALSE	FALSE	FALSE	FALSE	FALSE	FALSE	FALSE	FALSE	FALSE	FALSE	FALSE	FALSE	FALSE	FALSE	FALSE	FALSE	FALSE	FALSE	FALSE	FALSE	FALSE	FALSE	FALSE	FALSE	FALSE	FALSE	FALSE	FALSE	FALSE	FALSE	FALSE	FALSE	FALSE	FALSE	FALSE
P75828	1.452	1.929	NIL	1.372	2.262	NIL	NIL	0	YBJD_ECOLI	ybjD	Uncharacterized protein YbjD	reviewed	ecj:JW0860;eco:b0876;	FALSE	FALSE	FALSE	FALSE	FALSE	FALSE	FALSE	FALSE	FALSE	FALSE	FALSE	FALSE	FALSE	FALSE	FALSE	FALSE	FALSE	FALSE	FALSE	FALSE	FALSE	FALSE	FALSE	FALSE	FALSE	FALSE	FALSE	FALSE	FALSE	FALSE	FALSE	FALSE	FALSE	FALSE	FALSE	FALSE
P06989	1.452	1.475	NIL	2.053	2.014	Up	NIL	0	HIS2_ECOLI	hisI	Histidine biosynthesis bifunctional protein HisIE [Includes: Phosphoribosyl-AMP cyclohydrolase, PRA-CH, EC 3.5.4.19; Phosphoribosyl-ATP pyrophosphatase, PRA-PH, EC 3.6.1.31 ]	reviewed	ecj:JW2008;eco:b2026;	FALSE	FALSE	FALSE	FALSE	FALSE	FALSE	FALSE	FALSE	FALSE	FALSE	FALSE	FALSE	FALSE	FALSE	FALSE	FALSE	FALSE	FALSE	FALSE	FALSE	FALSE	FALSE	FALSE	FALSE	FALSE	FALSE	FALSE	FALSE	FALSE	FALSE	FALSE	FALSE	FALSE	FALSE	FALSE	FALSE
P0ABU7	1.452	1.948	NIL	-0.023	0.056	NIL	NIL	0	EXBB_ECOLI	exbB	Biopolymer transport protein ExbB	reviewed	ecj:JW2974;eco:b3006;	FALSE	FALSE	FALSE	FALSE	FALSE	FALSE	FALSE	FALSE	FALSE	FALSE	FALSE	FALSE	FALSE	FALSE	FALSE	FALSE	FALSE	FALSE	FALSE	FALSE	FALSE	FALSE	FALSE	FALSE	FALSE	FALSE	FALSE	FALSE	FALSE	FALSE	FALSE	FALSE	FALSE	FALSE	FALSE	FALSE
P63224	1.448	2.365	NIL	0.289	1.749	NIL	NIL	0	GMHA_ECOLI	gmhA	Phosphoheptose isomerase, EC 5.3.1.28 (Sedoheptulose 7-phosphate isomerase)	reviewed	ecj:JW0212;eco:b0222;	FALSE	FALSE	FALSE	FALSE	FALSE	FALSE	FALSE	FALSE	FALSE	FALSE	FALSE	FALSE	FALSE	FALSE	FALSE	FALSE	FALSE	FALSE	FALSE	FALSE	FALSE	FALSE	FALSE	FALSE	FALSE	FALSE	FALSE	FALSE	FALSE	FALSE	FALSE	FALSE	FALSE	FALSE	FALSE	FALSE
P0A6V8	1.445	2.727	NIL	-0.279	1.08	NIL	NIL	0	GLK_ECOLI	glk	Glucokinase, EC 2.7.1.2 (Glucose kinase)	reviewed	ecj:JW2385;eco:b2388;	FALSE	FALSE	FALSE	FALSE	FALSE	FALSE	FALSE	FALSE	FALSE	FALSE	FALSE	FALSE	FALSE	FALSE	FALSE	FALSE	FALSE	FALSE	FALSE	FALSE	FALSE	FALSE	FALSE	FALSE	FALSE	FALSE	FALSE	FALSE	FALSE	FALSE	FALSE	FALSE	FALSE	FALSE	FALSE	FALSE
P0A6T5	1.442	1.804	NIL	1.654	3.298	NIL	NIL	0	GCH1_ECOLI	folE	GTP cyclohydrolase 1, EC 3.5.4.16 (GTP cyclohydrolase I, GTP-CH-I)	reviewed	ecj:JW2140;eco:b2153;	FALSE	FALSE	FALSE	FALSE	FALSE	FALSE	FALSE	FALSE	FALSE	FALSE	FALSE	FALSE	FALSE	FALSE	FALSE	FALSE	FALSE	FALSE	FALSE	FALSE	FALSE	FALSE	FALSE	FALSE	FALSE	FALSE	FALSE	FALSE	FALSE	FALSE	FALSE	FALSE	FALSE	FALSE	FALSE	FALSE
P00934	1.435	4.445	NIL	-0.904	3.586	NIL	NIL	0	THRC_ECOLI	thrC	Threonine synthase, TS, EC 4.2.3.1	reviewed	ecj:JW0003;eco:b0004;	FALSE	FALSE	FALSE	FALSE	FALSE	FALSE	FALSE	FALSE	FALSE	FALSE	FALSE	FALSE	FALSE	FALSE	FALSE	FALSE	FALSE	FALSE	FALSE	FALSE	FALSE	FALSE	FALSE	FALSE	FALSE	FALSE	FALSE	FALSE	FALSE	FALSE	FALSE	FALSE	FALSE	FALSE	FALSE	FALSE
P39288	1.432	1.776	NIL	1.11	2.254	NIL	NIL	0	QUEG_ECOLI	queG	Epoxyqueuosine reductase, EC 1.17.99.6 (Queuosine biosynthesis protein QueG)	reviewed	ecj:JW4124;eco:b4166;	FALSE	FALSE	FALSE	FALSE	FALSE	FALSE	FALSE	FALSE	FALSE	FALSE	FALSE	FALSE	FALSE	FALSE	FALSE	FALSE	FALSE	FALSE	FALSE	FALSE	FALSE	FALSE	FALSE	FALSE	FALSE	FALSE	FALSE	FALSE	FALSE	FALSE	FALSE	FALSE	FALSE	FALSE	FALSE	FALSE
P0ACI6	1.432	1.028	NIL	0.927	1.119	NIL	NIL	0	ASNC_ECOLI	asnC	Regulatory protein AsnC	reviewed	ecj:JW3721;eco:b3743;	FALSE	FALSE	FALSE	FALSE	FALSE	FALSE	FALSE	FALSE	FALSE	FALSE	FALSE	FALSE	FALSE	FALSE	FALSE	FALSE	FALSE	FALSE	FALSE	FALSE	FALSE	FALSE	FALSE	FALSE	FALSE	FALSE	FALSE	FALSE	FALSE	FALSE	FALSE	FALSE	FALSE	FALSE	FALSE	FALSE
P0A6A6	1.428	0.792	NIL	2.006	0.975	NIL	NIL	0	LEUC_ECOLI	leuC	3-isopropylmalate dehydratase large subunit, EC 4.2.1.33 (Alpha-IPM isomerase, IPMI) (Isopropylmalate isomerase)	reviewed	ecj:JW0071;eco:b0072;	TRUE	FALSE	FALSE	FALSE	FALSE	FALSE	FALSE	FALSE	FALSE	FALSE	FALSE	FALSE	FALSE	FALSE	FALSE	FALSE	FALSE	FALSE	FALSE	FALSE	FALSE	FALSE	FALSE	FALSE	FALSE	FALSE	FALSE	FALSE	FALSE	FALSE	FALSE	FALSE	FALSE	FALSE	FALSE	FALSE
P24232	1.428	2.85	NIL	0.625	2.137	NIL	NIL	0	HMP_ECOLI	hmp	Flavohemoprotein (Flavohemoglobin) (HMP) (Hemoglobin-like protein) (Nitric oxide dioxygenase, NO oxygenase, NOD, EC 1.14.12.17)	reviewed	ecj:JW2536;eco:b2552;	FALSE	FALSE	FALSE	FALSE	FALSE	FALSE	FALSE	FALSE	FALSE	FALSE	FALSE	FALSE	FALSE	FALSE	FALSE	FALSE	FALSE	FALSE	FALSE	FALSE	FALSE	FALSE	FALSE	FALSE	FALSE	FALSE	FALSE	FALSE	FALSE	FALSE	FALSE	FALSE	FALSE	FALSE	FALSE	FALSE
P76329	1.425	1.956	NIL	0.97	0.879	NIL	NIL	0	MPGP_ECOLI	yedP	Mannosyl-3-phosphoglycerate phosphatase, MPGP, EC 3.1.3.70	reviewed	ecj:JW1938;eco:b1955;	FALSE	FALSE	FALSE	FALSE	FALSE	FALSE	FALSE	FALSE	FALSE	FALSE	FALSE	FALSE	FALSE	FALSE	FALSE	FALSE	FALSE	FALSE	FALSE	FALSE	FALSE	FALSE	FALSE	FALSE	FALSE	FALSE	FALSE	FALSE	FALSE	FALSE	FALSE	FALSE	FALSE	FALSE	FALSE	FALSE
P69922	1.418	1.693	NIL	-1.335	1.655	NIL	NIL	0	FUCI_ECOLI	fucI	L-fucose isomerase, FucIase, FucIso, EC 5.3.1.25 (6-deoxy-L-galactose isomerase) (D-arabinose isomerase, EC 5.3.1.3)	reviewed	ecj:JW2773;eco:b2802;	FALSE	FALSE	FALSE	FALSE	FALSE	FALSE	FALSE	FALSE	FALSE	FALSE	FALSE	FALSE	FALSE	FALSE	FALSE	FALSE	FALSE	FALSE	FALSE	FALSE	FALSE	FALSE	FALSE	FALSE	FALSE	FALSE	FALSE	FALSE	FALSE	FALSE	FALSE	FALSE	FALSE	FALSE	FALSE	FALSE
P21165	1.412	4.724	NIL	-0.023	0.265	NIL	NIL	0	PEPQ_ECOLI	pepQ	Xaa-Pro dipeptidase, X-Pro dipeptidase, EC 3.4.13.9 (Imidodipeptidase) (Proline dipeptidase, Prolidase)	reviewed	ecj:JW3823;eco:b3847;	FALSE	FALSE	FALSE	FALSE	FALSE	FALSE	FALSE	FALSE	FALSE	FALSE	FALSE	FALSE	FALSE	FALSE	FALSE	FALSE	FALSE	FALSE	FALSE	FALSE	FALSE	FALSE	FALSE	FALSE	FALSE	FALSE	FALSE	FALSE	FALSE	FALSE	FALSE	FALSE	FALSE	FALSE	FALSE	FALSE
P39396	1.412	1.776	NIL	-0.674	0.891	NIL	NIL	0	BTST_ECOLI	btsT	Pyruvate/proton symporter BtsT (Brenztraubensaure transporter) (Pyruvate/H(+) symporter)	reviewed	ecj:JW5791;eco:b4354;	FALSE	FALSE	FALSE	FALSE	FALSE	FALSE	FALSE	FALSE	FALSE	FALSE	FALSE	FALSE	FALSE	FALSE	FALSE	FALSE	FALSE	FALSE	FALSE	FALSE	FALSE	FALSE	FALSE	FALSE	FALSE	FALSE	FALSE	FALSE	FALSE	FALSE	FALSE	FALSE	FALSE	FALSE	FALSE	FALSE
P24200	1.405	1.612	NIL	1.508	0.841	NIL	NIL	0	MCRA_ECOLI	mcrA	Type IV methyl-directed restriction enzyme EcoKMcrA, EcoKMcrA, EC 3.1.21.- (5-methylcytosine-specific restriction enzyme A)	reviewed	ecj:JW1145;eco:b1159;	FALSE	FALSE	FALSE	FALSE	FALSE	FALSE	FALSE	FALSE	FALSE	FALSE	FALSE	FALSE	FALSE	FALSE	FALSE	FALSE	FALSE	FALSE	FALSE	FALSE	FALSE	FALSE	FALSE	FALSE	FALSE	FALSE	FALSE	FALSE	FALSE	FALSE	FALSE	FALSE	FALSE	FALSE	FALSE	FALSE
P0ABK5	1.405	2.914	NIL	2.671	3.559	Up	NIL	0	CYSK_ECOLI	cysK	Cysteine synthase A, CSase A, EC 2.5.1.47 (O-acetylserine (thiol)-lyase A, OAS-TL A) (O-acetylserine sulfhydrylase A) (S-carboxymethylcysteine synthase, EC 4.5.1.5) (Sulfate starvation-induced protein 5, SSI5)	reviewed	ecj:JW2407;eco:b2414;	FALSE	FALSE	FALSE	FALSE	FALSE	FALSE	FALSE	FALSE	FALSE	FALSE	FALSE	FALSE	FALSE	FALSE	FALSE	FALSE	FALSE	FALSE	FALSE	FALSE	FALSE	FALSE	FALSE	FALSE	FALSE	FALSE	FALSE	FALSE	FALSE	FALSE	FALSE	FALSE	FALSE	FALSE	FALSE	FALSE
P07026	1.405	1.374	NIL	0.193	0.502	NIL	NIL	0	SDIA_ECOLI	sdiA	Regulatory protein SdiA	reviewed	ecj:JW1901;eco:b1916;	FALSE	FALSE	FALSE	FALSE	FALSE	FALSE	FALSE	FALSE	FALSE	FALSE	FALSE	FALSE	FALSE	FALSE	FALSE	FALSE	FALSE	FALSE	FALSE	FALSE	FALSE	FALSE	FALSE	FALSE	FALSE	FALSE	FALSE	FALSE	FALSE	FALSE	FALSE	FALSE	FALSE	FALSE	FALSE	FALSE
P77570	1.402	1.21	NIL	0.033	0.064	NIL	NIL	0	ANMK_ECOLI	anmK	Anhydro-N-acetylmuramic acid kinase, EC 2.7.1.170 (AnhMurNAc kinase)	reviewed	ecj:JW1632;eco:b1640;	FALSE	FALSE	FALSE	FALSE	FALSE	FALSE	FALSE	FALSE	FALSE	FALSE	FALSE	FALSE	FALSE	FALSE	FALSE	FALSE	FALSE	FALSE	FALSE	FALSE	FALSE	FALSE	FALSE	FALSE	FALSE	FALSE	FALSE	FALSE	FALSE	FALSE	FALSE	FALSE	FALSE	FALSE	FALSE	FALSE
P0A6F1	1.402	2.87	NIL	1.159	1.237	NIL	NIL	0	CARA_ECOLI	carA	Carbamoyl-phosphate synthase small chain, EC 6.3.5.5 (Carbamoyl-phosphate synthetase glutamine chain)	reviewed	ecj:JW0030;eco:b0032;	FALSE	FALSE	FALSE	FALSE	FALSE	FALSE	FALSE	FALSE	FALSE	FALSE	FALSE	FALSE	FALSE	FALSE	FALSE	FALSE	FALSE	FALSE	FALSE	FALSE	FALSE	FALSE	FALSE	FALSE	FALSE	FALSE	FALSE	FALSE	FALSE	FALSE	FALSE	FALSE	FALSE	FALSE	FALSE	FALSE
P33919	1.402	1.168	NIL	-1.91	2.26	NIL	NIL	0	RADD_ECOLI	radD	Putative DNA repair helicase RadD, EC 3.6.4.12	reviewed	ecj:JW2172;eco:b2184;	FALSE	FALSE	FALSE	FALSE	FALSE	FALSE	FALSE	FALSE	FALSE	FALSE	FALSE	FALSE	FALSE	FALSE	FALSE	FALSE	FALSE	FALSE	FALSE	FALSE	FALSE	FALSE	FALSE	FALSE	FALSE	FALSE	FALSE	FALSE	FALSE	FALSE	FALSE	FALSE	FALSE	FALSE	FALSE	FALSE
P0AFP6	1.402	3.614	NIL	0.452	1.772	NIL	NIL	0	GCH1L_ECOLI	ybgI	GTP cyclohydrolase 1 type 2 homolog (Radiation resistance protein YbgI)	reviewed	ecj:JW0700;eco:b0710;	FALSE	FALSE	FALSE	FALSE	FALSE	FALSE	FALSE	FALSE	FALSE	FALSE	FALSE	FALSE	FALSE	FALSE	FALSE	FALSE	FALSE	FALSE	FALSE	FALSE	FALSE	FALSE	FALSE	FALSE	FALSE	FALSE	FALSE	FALSE	FALSE	FALSE	FALSE	FALSE	FALSE	FALSE	FALSE	FALSE
P40120	1.395	2.847	NIL	1.186	2.007	NIL	NIL	0	OPGD_ECOLI	mdoD	Glucans biosynthesis protein D	reviewed	ecj:JW1420;eco:b1424;	FALSE	FALSE	FALSE	FALSE	FALSE	FALSE	FALSE	FALSE	FALSE	FALSE	FALSE	FALSE	FALSE	FALSE	FALSE	FALSE	FALSE	FALSE	FALSE	FALSE	FALSE	FALSE	FALSE	FALSE	FALSE	FALSE	FALSE	FALSE	FALSE	FALSE	FALSE	FALSE	FALSE	FALSE	FALSE	FALSE
P0AC19	1.395	1.745	NIL	1.003	0.905	NIL	NIL	0	FOLX_ECOLI	folX	Dihydroneopterin triphosphate 2'-epimerase, EC 5.1.99.7 (D-erythro-7,8-dihydroneopterin triphosphate epimerase)	reviewed	ecj:JW2300;eco:b2303;	FALSE	FALSE	FALSE	FALSE	FALSE	FALSE	FALSE	FALSE	FALSE	FALSE	FALSE	FALSE	FALSE	FALSE	FALSE	FALSE	FALSE	FALSE	FALSE	FALSE	FALSE	FALSE	FALSE	FALSE	FALSE	FALSE	FALSE	FALSE	FALSE	FALSE	FALSE	FALSE	FALSE	FALSE	FALSE	FALSE
P05793	1.395	2.139	NIL	1.565	2.214	NIL	NIL	0	ILVC_ECOLI	ilvC	Ketol-acid reductoisomerase (NADP(+)), KARI, EC 1.1.1.86 (Acetohydroxy-acid isomeroreductase, AHIR) (Alpha-keto-beta-hydroxylacyl reductoisomerase) (Ketol-acid reductoisomerase type 2) (Ketol-acid reductoisomerase type II)	reviewed	ecj:JW3747;eco:b3774;	FALSE	FALSE	FALSE	FALSE	FALSE	FALSE	FALSE	FALSE	FALSE	FALSE	FALSE	FALSE	FALSE	FALSE	FALSE	FALSE	FALSE	FALSE	FALSE	FALSE	FALSE	FALSE	FALSE	FALSE	FALSE	FALSE	FALSE	FALSE	FALSE	FALSE	FALSE	FALSE	FALSE	FALSE	FALSE	FALSE
P33231	1.389	1.314	NIL	0.239	0.222	NIL	NIL	0	LLDP_ECOLI	lldP	L-lactate permease	reviewed	ecj:JW3578;eco:b3603;	FALSE	FALSE	FALSE	FALSE	FALSE	FALSE	FALSE	FALSE	FALSE	FALSE	FALSE	FALSE	FALSE	FALSE	FALSE	FALSE	FALSE	FALSE	FALSE	FALSE	FALSE	FALSE	FALSE	FALSE	FALSE	FALSE	FALSE	FALSE	FALSE	FALSE	FALSE	FALSE	FALSE	FALSE	FALSE	FALSE
P0AAB6	1.385	1.79	NIL	2.212	2.333	Up	NIL	0	GALF_ECOLI	galF	UTP--glucose-1-phosphate uridylyltransferase, EC 2.7.7.9 (Alpha-D-glucosyl-1-phosphate uridylyltransferase) (UDP-glucose pyrophosphorylase, UDPGP) (Uridine diphosphoglucose pyrophosphorylase)	reviewed	ecj:JW2027;eco:b2042;	FALSE	FALSE	FALSE	FALSE	FALSE	FALSE	FALSE	FALSE	FALSE	FALSE	FALSE	FALSE	FALSE	FALSE	FALSE	FALSE	FALSE	FALSE	FALSE	FALSE	FALSE	FALSE	FALSE	FALSE	FALSE	FALSE	FALSE	FALSE	FALSE	FALSE	FALSE	FALSE	FALSE	FALSE	FALSE	FALSE
P0AEY5	1.382	2.011	NIL	0.349	1.974	NIL	NIL	0	MDAB_ECOLI	mdaB	NADPH:quinone oxidoreductase MdaB, EC 1.6.5.10 (Modulator of drug activity B)	reviewed	ecj:JW2996;eco:b3028;	FALSE	FALSE	FALSE	FALSE	FALSE	FALSE	FALSE	FALSE	FALSE	FALSE	FALSE	FALSE	FALSE	FALSE	FALSE	FALSE	FALSE	FALSE	FALSE	FALSE	FALSE	FALSE	FALSE	FALSE	FALSE	FALSE	FALSE	FALSE	FALSE	FALSE	FALSE	FALSE	FALSE	FALSE	FALSE	FALSE
P0A964	1.369	2.967	NIL	2.099	0.972	NIL	NIL	0	CHEW_ECOLI	cheW	Chemotaxis protein CheW	reviewed	ecj:JW1876;eco:b1887;	FALSE	FALSE	FALSE	FALSE	FALSE	FALSE	FALSE	FALSE	FALSE	FALSE	FALSE	FALSE	FALSE	FALSE	FALSE	FALSE	FALSE	FALSE	FALSE	FALSE	FALSE	FALSE	FALSE	FALSE	FALSE	FALSE	FALSE	FALSE	FALSE	FALSE	FALSE	FALSE	FALSE	FALSE	FALSE	FALSE
P75818	1.369	2.078	NIL	2.465	3.074	Up	NIL	0	YBJP_ECOLI	ybjP	Uncharacterized lipoprotein YbjP	reviewed	ecj:JW0849;eco:b0865;	FALSE	FALSE	FALSE	FALSE	FALSE	FALSE	FALSE	FALSE	FALSE	FALSE	FALSE	FALSE	FALSE	FALSE	FALSE	FALSE	FALSE	FALSE	FALSE	FALSE	FALSE	FALSE	FALSE	FALSE	FALSE	FALSE	FALSE	FALSE	FALSE	FALSE	FALSE	FALSE	FALSE	FALSE	FALSE	FALSE
P64596	1.369	1.52	NIL	0.475	1.517	NIL	NIL	0	YRAP_ECOLI	yraP	Uncharacterized protein YraP	reviewed	ecj:JW3119;eco:b3150;	FALSE	FALSE	FALSE	FALSE	FALSE	FALSE	FALSE	FALSE	FALSE	FALSE	FALSE	FALSE	FALSE	FALSE	FALSE	FALSE	FALSE	FALSE	FALSE	FALSE	FALSE	FALSE	FALSE	FALSE	FALSE	FALSE	FALSE	FALSE	FALSE	FALSE	FALSE	FALSE	FALSE	FALSE	FALSE	FALSE
P09152	1.369	2.166	NIL	0.734	1.405	NIL	NIL	0	NARG_ECOLI	narG	Respiratory nitrate reductase 1 alpha chain, EC 1.7.5.1 (Nitrate reductase A subunit alpha) (Quinol-nitrate oxidoreductase subunit alpha)	reviewed	ecj:JW1215;eco:b1224;	FALSE	FALSE	FALSE	FALSE	FALSE	FALSE	FALSE	FALSE	FALSE	FALSE	FALSE	FALSE	FALSE	FALSE	FALSE	FALSE	FALSE	FALSE	FALSE	FALSE	FALSE	FALSE	FALSE	FALSE	FALSE	FALSE	FALSE	FALSE	FALSE	FALSE	FALSE	FALSE	FALSE	FALSE	FALSE	FALSE
P16918	1.365	1.383	NIL	0.512	0.412	NIL	NIL	0	RHSC_ECOLI	rhsC	Protein RhsC	reviewed	ecj:JW0689;eco:b0700;	FALSE	FALSE	FALSE	FALSE	FALSE	FALSE	FALSE	FALSE	FALSE	FALSE	FALSE	FALSE	FALSE	FALSE	FALSE	FALSE	FALSE	FALSE	FALSE	FALSE	FALSE	FALSE	FALSE	FALSE	FALSE	FALSE	FALSE	FALSE	FALSE	FALSE	FALSE	FALSE	FALSE	FALSE	FALSE	FALSE
P0A9S1	1.362	1.989	NIL	-0.575	2.125	NIL	NIL	0	FUCO_ECOLI	fucO	Lactaldehyde reductase, EC 1.1.1.77 (Propanediol oxidoreductase)	reviewed	ecj:JW2770;eco:b2799;	FALSE	FALSE	FALSE	FALSE	FALSE	FALSE	FALSE	FALSE	FALSE	FALSE	FALSE	FALSE	FALSE	FALSE	FALSE	FALSE	FALSE	FALSE	FALSE	FALSE	FALSE	FALSE	FALSE	FALSE	FALSE	FALSE	FALSE	FALSE	FALSE	FALSE	FALSE	FALSE	FALSE	FALSE	FALSE	FALSE
P0AB61	1.355	1.385	NIL	0.017	0.046	NIL	NIL	0	YCIN_ECOLI	yciN	Protein YciN	reviewed	ecj:JW1265;eco:b1273;	FALSE	FALSE	FALSE	FALSE	FALSE	FALSE	FALSE	FALSE	FALSE	FALSE	FALSE	FALSE	FALSE	FALSE	FALSE	FALSE	FALSE	FALSE	FALSE	FALSE	FALSE	FALSE	FALSE	FALSE	FALSE	FALSE	FALSE	FALSE	FALSE	FALSE	FALSE	FALSE	FALSE	FALSE	FALSE	FALSE
P07024	1.355	2.933	NIL	0.701	1.146	NIL	NIL	0	USHA_ECOLI	ushA	Protein UshA [Includes: UDP-sugar hydrolase, EC 3.6.1.45 (UDP-sugar diphosphatase) (UDP-sugar pyrophosphatase); 5'-nucleotidase, 5'-NT, EC 3.1.3.5 ]	reviewed	ecj:JW0469;eco:b0480;	FALSE	FALSE	FALSE	FALSE	FALSE	FALSE	FALSE	FALSE	FALSE	FALSE	FALSE	FALSE	FALSE	FALSE	FALSE	FALSE	FALSE	FALSE	FALSE	FALSE	FALSE	FALSE	FALSE	FALSE	FALSE	FALSE	FALSE	FALSE	FALSE	FALSE	FALSE	FALSE	FALSE	FALSE	FALSE	FALSE
P65807	1.355	2.385	NIL	-0.047	0.054	NIL	NIL	0	YGEY_ECOLI	ygeY	Uncharacterized protein YgeY	reviewed	ecj:JW2840;eco:b2872;	FALSE	FALSE	FALSE	FALSE	FALSE	FALSE	FALSE	FALSE	FALSE	FALSE	FALSE	FALSE	FALSE	FALSE	FALSE	FALSE	FALSE	FALSE	FALSE	FALSE	FALSE	FALSE	FALSE	FALSE	FALSE	FALSE	FALSE	FALSE	FALSE	FALSE	FALSE	FALSE	FALSE	FALSE	FALSE	FALSE
P76440	1.355	2.555	NIL	-1.119	2.339	NIL	NIL	0	PRET_ECOLI	preT	NAD-dependent dihydropyrimidine dehydrogenase subunit PreT, DPD, EC 1.3.1.1 (Dihydrothymine dehydrogenase) (Dihydrouracil dehydrogenase)	reviewed	ecj:JW2133;eco:b2146;	FALSE	FALSE	FALSE	FALSE	FALSE	FALSE	FALSE	FALSE	FALSE	FALSE	FALSE	FALSE	FALSE	FALSE	FALSE	FALSE	FALSE	FALSE	FALSE	FALSE	FALSE	FALSE	FALSE	FALSE	FALSE	FALSE	FALSE	FALSE	FALSE	FALSE	FALSE	FALSE	FALSE	FALSE	FALSE	FALSE
P0A8K1	1.352	1.589	NIL	1.166	1.371	NIL	NIL	0	PSD_ECOLI	psd	Phosphatidylserine decarboxylase proenzyme, EC 4.1.1.65 [Cleaved into: Phosphatidylserine decarboxylase alpha chain; Phosphatidylserine decarboxylase beta chain ]	reviewed	ecj:JW4121;eco:b4160;	FALSE	FALSE	FALSE	FALSE	FALSE	FALSE	FALSE	FALSE	FALSE	FALSE	FALSE	FALSE	FALSE	FALSE	FALSE	FALSE	FALSE	FALSE	FALSE	FALSE	FALSE	FALSE	FALSE	FALSE	FALSE	FALSE	FALSE	FALSE	FALSE	FALSE	FALSE	FALSE	FALSE	FALSE	FALSE	FALSE
P0AAH8	1.352	1.24	NIL	2.462	1.313	Up	NIL	0	SAPF_ECOLI	sapF	Putrescine export system ATP-binding protein SapF	reviewed	ecj:JW1283;eco:b1290;	FALSE	FALSE	TRUE	FALSE	FALSE	FALSE	FALSE	FALSE	FALSE	FALSE	FALSE	FALSE	FALSE	FALSE	FALSE	FALSE	FALSE	FALSE	FALSE	FALSE	FALSE	FALSE	FALSE	FALSE	FALSE	FALSE	FALSE	FALSE	FALSE	FALSE	FALSE	FALSE	FALSE	FALSE	FALSE	FALSE
P77695	1.349	2.018	NIL	1.621	3.929	NIL	NIL	0	GNSB_ECOLI	gnsB	Protein GnsB	reviewed	ecj:JW5253;eco:b1550;	FALSE	FALSE	FALSE	FALSE	FALSE	FALSE	FALSE	FALSE	FALSE	FALSE	FALSE	FALSE	FALSE	FALSE	FALSE	FALSE	FALSE	FALSE	FALSE	FALSE	FALSE	FALSE	FALSE	FALSE	FALSE	FALSE	FALSE	FALSE	FALSE	FALSE	FALSE	FALSE	FALSE	FALSE	FALSE	FALSE
P21338	1.349	1.477	NIL	0.704	1.045	NIL	NIL	0	RNI_ECOLI	rna	Ribonuclease I, RNase I, EC 4.6.1.21 (Enterobacter ribonuclease)	reviewed	ecj:JW0603;eco:b0611;	FALSE	FALSE	FALSE	FALSE	FALSE	FALSE	FALSE	FALSE	FALSE	FALSE	FALSE	FALSE	FALSE	FALSE	FALSE	FALSE	FALSE	FALSE	FALSE	FALSE	FALSE	FALSE	FALSE	FALSE	FALSE	FALSE	FALSE	FALSE	FALSE	FALSE	FALSE	FALSE	FALSE	FALSE	FALSE	FALSE
P0AEQ3	1.349	2.428	NIL	0.791	1.97	NIL	NIL	0	GLNH_ECOLI	glnH	Glutamine-binding periplasmic protein, GlnBP	reviewed	ecj:JW0796;eco:b0811;	FALSE	FALSE	TRUE	FALSE	FALSE	FALSE	FALSE	FALSE	FALSE	FALSE	FALSE	FALSE	FALSE	FALSE	FALSE	FALSE	FALSE	FALSE	FALSE	FALSE	FALSE	FALSE	FALSE	FALSE	FALSE	FALSE	FALSE	FALSE	FALSE	FALSE	FALSE	FALSE	FALSE	FALSE	FALSE	FALSE
P76578	1.345	1.619	NIL	0.658	2.866	NIL	NIL	0	A2MG_ECOLI	yfhM	Alpha-2-macroglobulin (ECAM)	reviewed	ecj:JW2504;eco:b2520;	FALSE	FALSE	FALSE	FALSE	FALSE	FALSE	FALSE	FALSE	FALSE	FALSE	FALSE	FALSE	FALSE	FALSE	FALSE	FALSE	FALSE	FALSE	FALSE	FALSE	FALSE	FALSE	FALSE	FALSE	FALSE	FALSE	FALSE	FALSE	FALSE	FALSE	FALSE	FALSE	FALSE	FALSE	FALSE	FALSE
P24215	1.342	1.832	NIL	-0.505	0.745	NIL	NIL	0	UXUA_ECOLI	uxuA	Mannonate dehydratase, EC 4.2.1.8 (D-mannonate hydro-lyase)	reviewed	ecj:JW4285;eco:b4322;	FALSE	FALSE	FALSE	FALSE	FALSE	FALSE	FALSE	FALSE	FALSE	FALSE	FALSE	FALSE	FALSE	FALSE	FALSE	FALSE	FALSE	FALSE	FALSE	FALSE	FALSE	FALSE	FALSE	FALSE	FALSE	FALSE	FALSE	FALSE	FALSE	FALSE	FALSE	FALSE	FALSE	FALSE	FALSE	FALSE
P69776	1.342	1.035	NIL	1.023	0.743	NIL	NIL	0	LPP_ECOLI	lpp	Major outer membrane lipoprotein Lpp (Braun lipoprotein, BLP) (Murein-lipoprotein)	reviewed	ecj:JW1667;eco:b1677;	FALSE	FALSE	FALSE	FALSE	FALSE	FALSE	FALSE	FALSE	FALSE	FALSE	FALSE	FALSE	FALSE	FALSE	FALSE	FALSE	FALSE	FALSE	FALSE	FALSE	FALSE	FALSE	FALSE	FALSE	FALSE	FALSE	FALSE	FALSE	FALSE	FALSE	FALSE	FALSE	FALSE	FALSE	FALSE	FALSE
P0AF63	1.335	3.024	NIL	-0.575	0.414	NIL	NIL	0	NSRR_ECOLI	nsrR	HTH-type transcriptional repressor NsrR	reviewed	ecj:JW4136;eco:b4178;	FALSE	FALSE	FALSE	FALSE	FALSE	FALSE	FALSE	FALSE	FALSE	FALSE	FALSE	FALSE	FALSE	FALSE	FALSE	FALSE	FALSE	FALSE	FALSE	FALSE	FALSE	FALSE	FALSE	FALSE	FALSE	FALSE	FALSE	FALSE	FALSE	FALSE	FALSE	FALSE	FALSE	FALSE	FALSE	FALSE
P23917	1.335	2.34	NIL	0.359	2.211	NIL	NIL	0	MAK_ECOLI	mak	Fructokinase, EC 2.7.1.4 (D-fructose kinase) (Manno(fructo)kinase)	reviewed	ecj:JW0385;eco:b0394;	FALSE	FALSE	FALSE	FALSE	FALSE	FALSE	FALSE	FALSE	FALSE	FALSE	FALSE	FALSE	FALSE	FALSE	FALSE	FALSE	FALSE	FALSE	FALSE	FALSE	FALSE	FALSE	FALSE	FALSE	FALSE	FALSE	FALSE	FALSE	FALSE	FALSE	FALSE	FALSE	FALSE	FALSE	FALSE	FALSE
P46891	1.322	0.859	NIL	0.349	1.742	NIL	NIL	0	COF_ECOLI	cof	HMP-PP phosphatase, EC 3.6.1.-	reviewed	ecj:JW0436;eco:b0446;	FALSE	FALSE	FALSE	FALSE	FALSE	FALSE	FALSE	FALSE	FALSE	FALSE	FALSE	FALSE	FALSE	FALSE	FALSE	FALSE	FALSE	FALSE	FALSE	FALSE	FALSE	FALSE	FALSE	FALSE	FALSE	FALSE	FALSE	FALSE	FALSE	FALSE	FALSE	FALSE	FALSE	FALSE	FALSE	FALSE
Q47146	1.322	2.79	NIL	0.372	2.729	NIL	NIL	0	FADE_ECOLI	fadE	Acyl-coenzyme A dehydrogenase, ACDH, Acyl-CoA dehydrogenase, EC 1.3.8.7, EC 1.3.8.8	reviewed	ecj:JW5020;eco:b0221;	FALSE	FALSE	FALSE	FALSE	FALSE	FALSE	FALSE	FALSE	FALSE	FALSE	FALSE	FALSE	FALSE	FALSE	FALSE	FALSE	FALSE	FALSE	FALSE	FALSE	FALSE	FALSE	FALSE	FALSE	FALSE	FALSE	FALSE	FALSE	FALSE	FALSE	FALSE	FALSE	FALSE	FALSE	FALSE	FALSE
P0AF36	1.319	0.931	NIL	2.169	2.176	Up	NIL	0	ZAPB_ECOLI	zapB	Cell division protein ZapB	reviewed	ecj:JW3899;eco:b3928;	FALSE	FALSE	FALSE	FALSE	FALSE	FALSE	FALSE	FALSE	FALSE	FALSE	FALSE	FALSE	FALSE	FALSE	FALSE	FALSE	FALSE	FALSE	FALSE	FALSE	FALSE	FALSE	FALSE	FALSE	FALSE	FALSE	FALSE	FALSE	FALSE	FALSE	FALSE	FALSE	FALSE	FALSE	FALSE	FALSE
P37330	1.315	1.403	NIL	0.508	0.639	NIL	NIL	0	MASZ_ECOLI	glcB	Malate synthase G, MSG, EC 2.3.3.9	reviewed	ecj:JW2943;eco:b2976;	FALSE	FALSE	FALSE	FALSE	FALSE	FALSE	FALSE	FALSE	FALSE	FALSE	FALSE	FALSE	FALSE	FALSE	FALSE	FALSE	FALSE	FALSE	FALSE	FALSE	FALSE	FALSE	FALSE	FALSE	FALSE	FALSE	FALSE	FALSE	FALSE	FALSE	FALSE	FALSE	FALSE	FALSE	FALSE	FALSE
P76491	1.315	1.645	NIL	1.349	1.812	NIL	NIL	0	5DNU_ECOLI	yfbR	5'-deoxynucleotidase YfbR, EC 3.1.3.89 (5'-deoxyribonucleotidase) (Nucleoside 5'-monophosphate phosphohydrolase)	reviewed	ecj:JW2288;eco:b2291;	FALSE	FALSE	FALSE	FALSE	FALSE	FALSE	FALSE	FALSE	FALSE	FALSE	FALSE	FALSE	FALSE	FALSE	FALSE	FALSE	FALSE	FALSE	FALSE	FALSE	FALSE	FALSE	FALSE	FALSE	FALSE	FALSE	FALSE	FALSE	FALSE	FALSE	FALSE	FALSE	FALSE	FALSE	FALSE	FALSE
P23173	1.309	0.961	NIL	-0.439	0.991	NIL	NIL	0	TNAB_ECOLI	tnaB	Low affinity tryptophan permease	reviewed	ecj:JW5619;ecj:JW5622;eco:b3709;	FALSE	FALSE	FALSE	FALSE	FALSE	FALSE	FALSE	FALSE	FALSE	FALSE	FALSE	FALSE	FALSE	FALSE	FALSE	FALSE	FALSE	FALSE	FALSE	FALSE	FALSE	FALSE	FALSE	FALSE	FALSE	FALSE	FALSE	FALSE	FALSE	FALSE	FALSE	FALSE	FALSE	FALSE	FALSE	FALSE
P04425	1.309	1.746	NIL	0.844	2.551	NIL	NIL	0	GSHB_ECOLI	gshB	Glutathione synthetase, EC 6.3.2.3 (GSH synthetase, GSH-S, GSHase) (Glutathione synthase)	reviewed	ecj:JW2914;eco:b2947;	FALSE	FALSE	FALSE	FALSE	FALSE	FALSE	FALSE	FALSE	FALSE	FALSE	FALSE	FALSE	FALSE	FALSE	FALSE	FALSE	FALSE	FALSE	FALSE	FALSE	FALSE	FALSE	FALSE	FALSE	FALSE	FALSE	FALSE	FALSE	FALSE	FALSE	FALSE	FALSE	FALSE	FALSE	FALSE	FALSE
P22188	1.306	1.794	NIL	0.864	1.029	NIL	NIL	0	MURE_ECOLI	murE	UDP-N-acetylmuramoyl-L-alanyl-D-glutamate--2,6-diaminopimelate ligase, EC 6.3.2.13 (Meso-A2pm-adding enzyme) (Meso-diaminopimelate-adding enzyme) (UDP-MurNAc-L-Ala-D-Glu:meso-diaminopimelate ligase) (UDP-MurNAc-tripeptide synthetase) (UDP-N-acetylmuramyl-tripeptide synthetase)	reviewed	ecj:JW0083;eco:b0085;	FALSE	FALSE	FALSE	FALSE	FALSE	FALSE	FALSE	FALSE	FALSE	FALSE	FALSE	FALSE	FALSE	FALSE	FALSE	FALSE	FALSE	FALSE	FALSE	FALSE	FALSE	FALSE	FALSE	FALSE	FALSE	FALSE	FALSE	FALSE	FALSE	FALSE	FALSE	FALSE	FALSE	FALSE	FALSE	FALSE
P36673	1.302	1.131	NIL	0.977	1.787	NIL	NIL	0	TRER_ECOLI	treR	HTH-type transcriptional regulator TreR (Trehalose operon repressor)	reviewed	ecj:JW4200;eco:b4241;	FALSE	FALSE	FALSE	FALSE	FALSE	FALSE	FALSE	FALSE	FALSE	FALSE	FALSE	FALSE	FALSE	FALSE	FALSE	FALSE	FALSE	FALSE	FALSE	FALSE	FALSE	FALSE	FALSE	FALSE	FALSE	FALSE	FALSE	FALSE	FALSE	FALSE	FALSE	FALSE	FALSE	FALSE	FALSE	FALSE
P0ABQ2	1.292	4.364	NIL	-0.04	0.361	NIL	NIL	0	GARR_ECOLI	garR	2-hydroxy-3-oxopropionate reductase, EC 1.1.1.60 (Tartronate semialdehyde reductase, TSAR)	reviewed	ecj:JW5526;eco:b3125;	FALSE	FALSE	FALSE	FALSE	FALSE	FALSE	FALSE	FALSE	FALSE	FALSE	FALSE	FALSE	FALSE	FALSE	FALSE	FALSE	FALSE	FALSE	FALSE	FALSE	FALSE	FALSE	FALSE	FALSE	FALSE	FALSE	FALSE	FALSE	FALSE	FALSE	FALSE	FALSE	FALSE	FALSE	FALSE	FALSE
P32176	1.292	1.642	NIL	-0.419	0.782	NIL	NIL	0	FDOG_ECOLI	fdoG	Formate dehydrogenase-O major subunit, EC 1.17.1.9 (Aerobic formate dehydrogenase major subunit) (FDH-Z subunit alpha) (Formate dehydrogenase-O subunit alpha)	reviewed	ecj:JW3865;eco:b3894;	FALSE	FALSE	FALSE	FALSE	FALSE	FALSE	FALSE	FALSE	FALSE	FALSE	FALSE	FALSE	FALSE	FALSE	FALSE	FALSE	FALSE	FALSE	FALSE	FALSE	FALSE	FALSE	FALSE	FALSE	FALSE	FALSE	FALSE	FALSE	FALSE	FALSE	FALSE	FALSE	FALSE	FALSE	FALSE	FALSE
P39334	1.279	1.68	NIL	-0.02	0.055	NIL	NIL	0	BDCR_ECOLI	bdcR	HTH-type transcriptional repressor BdcR	reviewed	ecj:JW4208;eco:b4251;	FALSE	FALSE	FALSE	FALSE	FALSE	FALSE	FALSE	FALSE	FALSE	FALSE	FALSE	FALSE	FALSE	FALSE	FALSE	FALSE	FALSE	FALSE	FALSE	FALSE	FALSE	FALSE	FALSE	FALSE	FALSE	FALSE	FALSE	FALSE	FALSE	FALSE	FALSE	FALSE	FALSE	FALSE	FALSE	FALSE
P0ADC6	1.276	0.774	NIL	1.844	1.804	NIL	NIL	0	LPTG_ECOLI	lptG	Lipopolysaccharide export system permease protein LptG	reviewed	ecj:JW5760;eco:b4262;	FALSE	TRUE	FALSE	FALSE	FALSE	FALSE	FALSE	FALSE	FALSE	FALSE	FALSE	FALSE	FALSE	FALSE	FALSE	FALSE	FALSE	FALSE	FALSE	FALSE	FALSE	FALSE	FALSE	FALSE	FALSE	FALSE	FALSE	FALSE	FALSE	FALSE	FALSE	FALSE	FALSE	FALSE	FALSE	FALSE
P0AGE6	1.269	2.332	NIL	0.761	1.706	NIL	NIL	0	CHRR_ECOLI	chrR	Quinone reductase, EC 1.6.5.2 (Chromate reductase, CHRR, EC 1.6.-.-) (NAD(P)H dehydrogenase (quinone))	reviewed	ecj:JW3691;eco:b3713;	FALSE	FALSE	FALSE	FALSE	FALSE	FALSE	FALSE	FALSE	FALSE	FALSE	FALSE	FALSE	FALSE	FALSE	FALSE	FALSE	FALSE	FALSE	FALSE	FALSE	FALSE	FALSE	FALSE	FALSE	FALSE	FALSE	FALSE	FALSE	FALSE	FALSE	FALSE	FALSE	FALSE	FALSE	FALSE	FALSE
P75824	1.262	1.592	NIL	2.767	2.342	Up	NIL	0	HCR_ECOLI	hcr	NADH oxidoreductase HCR, EC 1.-.-.-	reviewed	ecj:JW5117;eco:b0872;	FALSE	FALSE	FALSE	FALSE	FALSE	FALSE	FALSE	FALSE	FALSE	FALSE	FALSE	FALSE	FALSE	FALSE	FALSE	FALSE	FALSE	FALSE	FALSE	FALSE	FALSE	FALSE	FALSE	FALSE	FALSE	FALSE	FALSE	FALSE	FALSE	FALSE	FALSE	FALSE	FALSE	FALSE	FALSE	FALSE
P0A9V8	1.252	1.284	NIL	0.043	0.03	NIL	NIL	0	SQUU_ECOLI	yihU	3-sulfolactaldehyde reductase, SLA reductase, EC 1.1.1.373 (4-hydroxybutyrate dehydrogenase, EC 1.1.1.61) (Gamma-hydroxybutyrate dehydrogenase, GHBDH) (Succinic semialdehyde reductase, SSA reductase)	reviewed	ecj:JW3853;eco:b3882;	FALSE	FALSE	FALSE	FALSE	FALSE	FALSE	FALSE	FALSE	FALSE	FALSE	FALSE	FALSE	FALSE	FALSE	FALSE	FALSE	FALSE	FALSE	FALSE	FALSE	FALSE	FALSE	FALSE	FALSE	FALSE	FALSE	FALSE	FALSE	FALSE	FALSE	FALSE	FALSE	FALSE	FALSE	FALSE	FALSE
P24205	1.252	1.611	NIL	0.924	2.901	NIL	NIL	0	LPXM_ECOLI	lpxM	Lipid A biosynthesis myristoyltransferase, EC 2.3.1.243 (Kdo(2)-lauroyl-lipid IV(A) myristoyltransferase)	reviewed	ecj:JW1844;eco:b1855;	FALSE	FALSE	FALSE	FALSE	FALSE	FALSE	FALSE	FALSE	FALSE	FALSE	FALSE	FALSE	FALSE	FALSE	FALSE	FALSE	FALSE	FALSE	FALSE	FALSE	FALSE	FALSE	FALSE	FALSE	FALSE	TRUE	FALSE	FALSE	FALSE	FALSE	FALSE	FALSE	FALSE	FALSE	FALSE	FALSE
Q46857	1.249	2.723	NIL	1.159	3.175	NIL	NIL	0	DKGA_ECOLI	dkgA	2,5-diketo-D-gluconic acid reductase A, 2,5-DKG reductase A, 2,5-DKGR A, 25DKGR-A, EC 1.1.1.274 (AKR5C)	reviewed	ecj:JW5499;eco:b3012;	FALSE	FALSE	FALSE	FALSE	FALSE	FALSE	FALSE	FALSE	FALSE	FALSE	FALSE	FALSE	FALSE	FALSE	FALSE	FALSE	FALSE	FALSE	FALSE	FALSE	FALSE	FALSE	FALSE	FALSE	FALSE	FALSE	FALSE	FALSE	FALSE	FALSE	FALSE	FALSE	FALSE	FALSE	FALSE	FALSE
P00935	1.246	1.628	NIL	0.359	0.429	NIL	NIL	0	METB_ECOLI	metB	Cystathionine gamma-synthase, CGS, EC 2.5.1.48 (O-succinylhomoserine (thiol)-lyase)	reviewed	ecj:JW3910;eco:b3939;	FALSE	FALSE	FALSE	FALSE	FALSE	FALSE	FALSE	FALSE	FALSE	FALSE	FALSE	FALSE	FALSE	FALSE	FALSE	FALSE	FALSE	FALSE	FALSE	FALSE	FALSE	FALSE	FALSE	FALSE	FALSE	FALSE	FALSE	FALSE	FALSE	FALSE	FALSE	FALSE	FALSE	FALSE	FALSE	FALSE
P0AB91	1.246	2.205	NIL	0.658	4.167	NIL	NIL	0	AROG_ECOLI	aroG	Phospho-2-dehydro-3-deoxyheptonate aldolase, Phe-sensitive, EC 2.5.1.54 (3-deoxy-D-arabino-heptulosonate 7-phosphate synthase) (DAHP synthase) (Phospho-2-keto-3-deoxyheptonate aldolase)	reviewed	ecj:JW0737;eco:b0754;	FALSE	FALSE	FALSE	FALSE	FALSE	FALSE	FALSE	FALSE	FALSE	FALSE	FALSE	FALSE	FALSE	FALSE	FALSE	FALSE	FALSE	FALSE	FALSE	FALSE	FALSE	FALSE	FALSE	FALSE	FALSE	FALSE	FALSE	FALSE	FALSE	FALSE	FALSE	FALSE	FALSE	FALSE	FALSE	FALSE
P03023	1.242	1.219	NIL	0.249	0.41	NIL	NIL	0	LACI_ECOLI	lacI	Lactose operon repressor	reviewed	ecj:JW0336;eco:b0345;	FALSE	FALSE	FALSE	FALSE	FALSE	FALSE	FALSE	FALSE	FALSE	FALSE	FALSE	FALSE	FALSE	FALSE	FALSE	FALSE	FALSE	FALSE	FALSE	FALSE	FALSE	FALSE	FALSE	FALSE	FALSE	FALSE	FALSE	FALSE	FALSE	FALSE	FALSE	FALSE	FALSE	FALSE	FALSE	FALSE
P40710	1.236	2.056	NIL	0.967	1.548	NIL	NIL	0	NLPE_ECOLI	nlpE	Lipoprotein NlpE (Copper homeostasis protein CutF)	reviewed	ecj:JW0188;eco:b0192;	FALSE	FALSE	FALSE	FALSE	FALSE	FALSE	FALSE	FALSE	FALSE	FALSE	FALSE	FALSE	FALSE	FALSE	FALSE	FALSE	FALSE	FALSE	FALSE	FALSE	FALSE	FALSE	FALSE	FALSE	FALSE	FALSE	FALSE	FALSE	FALSE	FALSE	FALSE	FALSE	FALSE	FALSE	FALSE	FALSE
P41052	1.236	0.9	NIL	3.209	2.095	Up	NIL	0	MLTB_ECOLI	mltB	Membrane-bound lytic murein transglycosylase B, EC 4.2.2.n1 (35 kDa soluble lytic transglycosylase) (Murein hydrolase B) (Slt35)	reviewed	ecj:JW2671;eco:b2701;	FALSE	FALSE	FALSE	FALSE	FALSE	FALSE	FALSE	FALSE	FALSE	FALSE	FALSE	FALSE	FALSE	FALSE	FALSE	FALSE	FALSE	FALSE	FALSE	FALSE	FALSE	FALSE	FALSE	FALSE	FALSE	FALSE	FALSE	FALSE	FALSE	FALSE	FALSE	FALSE	FALSE	FALSE	FALSE	FALSE
P0AAJ5	1.232	2.244	NIL	0.133	0.316	NIL	NIL	0	FDOH_ECOLI	fdoH	Formate dehydrogenase-O iron-sulfur subunit (Aerobic formate dehydrogenase iron-sulfur subunit) (FDH-Z subunit beta) (Formate dehydrogenase-O subunit beta)	reviewed	ecj:JW3864;eco:b3893;	FALSE	FALSE	FALSE	FALSE	FALSE	FALSE	FALSE	FALSE	FALSE	FALSE	FALSE	FALSE	FALSE	FALSE	FALSE	FALSE	FALSE	FALSE	FALSE	FALSE	FALSE	FALSE	FALSE	FALSE	FALSE	FALSE	FALSE	FALSE	FALSE	FALSE	FALSE	FALSE	FALSE	FALSE	FALSE	FALSE
P0AGC3	1.229	1.908	NIL	0.462	1.151	NIL	NIL	0	SLT_ECOLI	slt	Soluble lytic murein transglycosylase, EC 4.2.2.n1 (Exomuramidase) (Peptidoglycan lytic exotransglycosylase) (Slt70)	reviewed	ecj:JW4355;eco:b4392;	FALSE	FALSE	FALSE	FALSE	FALSE	FALSE	FALSE	FALSE	FALSE	FALSE	FALSE	FALSE	FALSE	FALSE	FALSE	FALSE	FALSE	FALSE	FALSE	FALSE	FALSE	FALSE	FALSE	FALSE	FALSE	FALSE	FALSE	FALSE	FALSE	FALSE	FALSE	FALSE	FALSE	FALSE	FALSE	FALSE
P00561	1.229	1.682	NIL	-0.339	1.092	NIL	NIL	0	AK1H_ECOLI	thrA	Bifunctional aspartokinase/homoserine dehydrogenase 1 (Aspartokinase I/homoserine dehydrogenase I, AKI-HDI) [Includes: Aspartokinase, EC 2.7.2.4; Homoserine dehydrogenase, EC 1.1.1.3 ]	reviewed	ecj:JW0001;eco:b0002;	FALSE	FALSE	FALSE	FALSE	FALSE	FALSE	FALSE	FALSE	FALSE	FALSE	FALSE	FALSE	FALSE	FALSE	FALSE	FALSE	FALSE	FALSE	FALSE	FALSE	FALSE	FALSE	FALSE	FALSE	FALSE	FALSE	FALSE	FALSE	FALSE	FALSE	FALSE	FALSE	FALSE	FALSE	FALSE	FALSE
P0AEE1	1.229	1.821	NIL	1.654	2.192	NIL	NIL	0	DCRB_ECOLI	dcrB	Inner membrane lipoprotein DcrB	reviewed	ecj:JW5682;eco:b3472;	FALSE	FALSE	FALSE	FALSE	FALSE	FALSE	FALSE	FALSE	FALSE	FALSE	FALSE	FALSE	FALSE	FALSE	FALSE	FALSE	FALSE	FALSE	FALSE	FALSE	FALSE	FALSE	FALSE	FALSE	FALSE	FALSE	FALSE	FALSE	FALSE	FALSE	FALSE	FALSE	FALSE	FALSE	FALSE	FALSE
P14900	1.229	2.57	NIL	1.947	4.306	NIL	NIL	0	MURD_ECOLI	murD	UDP-N-acetylmuramoylalanine--D-glutamate ligase, EC 6.3.2.9 (D-glutamic acid-adding enzyme) (UDP-N-acetylmuramoyl-L-alanyl-D-glutamate synthetase)	reviewed	ecj:JW0086;eco:b0088;	FALSE	FALSE	FALSE	FALSE	FALSE	FALSE	FALSE	FALSE	FALSE	FALSE	FALSE	FALSE	FALSE	FALSE	FALSE	FALSE	FALSE	FALSE	FALSE	FALSE	FALSE	FALSE	FALSE	FALSE	FALSE	FALSE	FALSE	FALSE	FALSE	FALSE	FALSE	FALSE	FALSE	FALSE	FALSE	FALSE
P06282	1.222	0.632	NIL	-0.14	0.17	NIL	NIL	0	CDH_ECOLI	cdh	CDP-diacylglycerol pyrophosphatase, EC 3.6.1.26 (CDP-diacylglycerol phosphatidylhydrolase) (CDP-diglyceride hydrolase)	reviewed	ecj:JW3889;eco:b3918;	FALSE	FALSE	FALSE	FALSE	FALSE	FALSE	FALSE	FALSE	FALSE	FALSE	FALSE	FALSE	FALSE	FALSE	FALSE	FALSE	FALSE	FALSE	FALSE	FALSE	FALSE	FALSE	FALSE	FALSE	FALSE	FALSE	FALSE	FALSE	FALSE	FALSE	FALSE	FALSE	FALSE	FALSE	FALSE	FALSE
P31979	1.219	2.825	NIL	0.335	1.403	NIL	NIL	0	NUOF_ECOLI	nuoF	NADH-quinone oxidoreductase subunit F, EC 7.1.1.- (NADH dehydrogenase I subunit F) (NDH-1 subunit F) (NUO6)	reviewed	ecj:JW2279;eco:b2284;	FALSE	FALSE	FALSE	FALSE	FALSE	FALSE	FALSE	FALSE	FALSE	FALSE	FALSE	FALSE	FALSE	FALSE	FALSE	FALSE	FALSE	FALSE	FALSE	FALSE	FALSE	FALSE	FALSE	FALSE	FALSE	FALSE	FALSE	FALSE	FALSE	FALSE	FALSE	FALSE	FALSE	FALSE	FALSE	FALSE
P02930	1.212	3.122	NIL	0.953	2.627	NIL	NIL	0	TOLC_ECOLI	tolC	Outer membrane protein TolC (Multidrug efflux pump subunit TolC) (Outer membrane factor TolC)	reviewed	ecj:JW5503;eco:b3035;	FALSE	FALSE	FALSE	FALSE	FALSE	FALSE	FALSE	FALSE	FALSE	FALSE	FALSE	FALSE	FALSE	FALSE	FALSE	FALSE	FALSE	FALSE	FALSE	FALSE	FALSE	FALSE	FALSE	FALSE	FALSE	FALSE	FALSE	FALSE	FALSE	FALSE	FALSE	FALSE	FALSE	FALSE	FALSE	FALSE
P76142	1.206	1.478	NIL	0.761	1.35	NIL	NIL	0	LSRB_ECOLI	lsrB	Autoinducer 2-binding protein LsrB, AI-2-binding protein LsrB	reviewed	ecj:JW1509;eco:b1516;	FALSE	FALSE	TRUE	FALSE	FALSE	FALSE	FALSE	FALSE	FALSE	FALSE	FALSE	FALSE	FALSE	FALSE	FALSE	FALSE	FALSE	FALSE	FALSE	FALSE	FALSE	FALSE	FALSE	FALSE	FALSE	FALSE	FALSE	FALSE	FALSE	FALSE	FALSE	FALSE	FALSE	FALSE	FALSE	FALSE
P21361	1.206	2.965	NIL	1.614	4.003	NIL	NIL	0	YCIG_ECOLI	yciG	Uncharacterized protein YciG	reviewed	ecj:JW1251;eco:b1259;	FALSE	FALSE	FALSE	FALSE	FALSE	FALSE	FALSE	FALSE	FALSE	FALSE	FALSE	FALSE	FALSE	FALSE	FALSE	FALSE	FALSE	FALSE	FALSE	FALSE	FALSE	FALSE	FALSE	FALSE	FALSE	FALSE	FALSE	FALSE	FALSE	FALSE	FALSE	FALSE	FALSE	FALSE	FALSE	FALSE
P0AB55	1.203	1.639	NIL	-0.349	0.688	NIL	NIL	0	YCII_ECOLI	yciI	Protein YciI	reviewed	ecj:JW1243;eco:b1251;	FALSE	FALSE	FALSE	FALSE	FALSE	FALSE	FALSE	FALSE	FALSE	FALSE	FALSE	FALSE	FALSE	FALSE	FALSE	FALSE	FALSE	FALSE	FALSE	FALSE	FALSE	FALSE	FALSE	FALSE	FALSE	FALSE	FALSE	FALSE	FALSE	FALSE	FALSE	FALSE	FALSE	FALSE	FALSE	FALSE
P75966	1.199	1.349	NIL	1.146	1.164	NIL	NIL	0	RLUE_ECOLI	rluE	Ribosomal large subunit pseudouridine synthase E, EC 5.4.99.20 (rRNA pseudouridylate synthase E) (rRNA-uridine isomerase E)	reviewed	ecj:JW1121;eco:b1135;	FALSE	FALSE	FALSE	FALSE	FALSE	FALSE	FALSE	FALSE	FALSE	FALSE	FALSE	FALSE	FALSE	FALSE	FALSE	FALSE	FALSE	FALSE	FALSE	FALSE	FALSE	FALSE	FALSE	FALSE	FALSE	FALSE	FALSE	FALSE	FALSE	FALSE	FALSE	FALSE	FALSE	FALSE	FALSE	FALSE
Q46863	1.199	1.222	NIL	1.389	2.176	NIL	NIL	0	YGIS_ECOLI	ygiS	Probable deoxycholate-binding periplasmic protein YgiS	reviewed	ecj:JW2988;eco:b3020;	FALSE	TRUE	FALSE	FALSE	FALSE	FALSE	FALSE	FALSE	FALSE	FALSE	FALSE	FALSE	FALSE	FALSE	FALSE	FALSE	FALSE	FALSE	FALSE	FALSE	FALSE	FALSE	FALSE	FALSE	FALSE	FALSE	FALSE	FALSE	FALSE	FALSE	FALSE	FALSE	FALSE	FALSE	FALSE	FALSE
P0AEL0	1.199	1.062	NIL	-0.518	0.367	NIL	NIL	0	FDOI_ECOLI	fdoI	Formate dehydrogenase, cytochrome b556(fdo) subunit (Aerobic formate dehydrogenase cytochrome b556 subunit) (FDH-Z subunit gamma) (Formate dehydrogenase-O subunit gamma)	reviewed	ecj:JW3863;eco:b3892;	FALSE	FALSE	FALSE	FALSE	FALSE	FALSE	FALSE	FALSE	FALSE	FALSE	FALSE	FALSE	FALSE	FALSE	FALSE	FALSE	FALSE	FALSE	FALSE	FALSE	FALSE	FALSE	FALSE	FALSE	FALSE	FALSE	FALSE	FALSE	FALSE	FALSE	FALSE	FALSE	FALSE	FALSE	FALSE	FALSE
P56579	1.196	1.721	NIL	0.475	0.212	NIL	NIL	0	PTHC_ECOLI	srlA	PTS system glucitol/sorbitol-specific EIIC component (EIIC-Gut) (Glucitol/sorbitol permease IIC component)	reviewed	ecj:JW5429;eco:b2702;	FALSE	FALSE	FALSE	FALSE	FALSE	FALSE	FALSE	FALSE	FALSE	FALSE	FALSE	FALSE	FALSE	FALSE	FALSE	FALSE	FALSE	FALSE	FALSE	FALSE	FALSE	FALSE	FALSE	FALSE	FALSE	FALSE	FALSE	FALSE	FALSE	FALSE	FALSE	FALSE	FALSE	FALSE	FALSE	FALSE
P76002	1.196	1.767	NIL	1.435	1.996	NIL	NIL	0	PLIG_ECOLI	pliG	Inhibitor of g-type lysozyme	reviewed	ecj:JW1167;eco:b1178;	FALSE	FALSE	FALSE	FALSE	FALSE	FALSE	FALSE	FALSE	FALSE	FALSE	FALSE	FALSE	FALSE	FALSE	FALSE	FALSE	FALSE	FALSE	FALSE	FALSE	FALSE	FALSE	FALSE	FALSE	FALSE	FALSE	FALSE	FALSE	FALSE	FALSE	FALSE	FALSE	FALSE	FALSE	FALSE	FALSE
P77739	1.189	2.766	NIL	-0.023	0.037	NIL	NIL	0	KT3K_ECOLI	yniA	Probable ketoamine kinase YniA, EC 2.7.1.-	reviewed	ecj:JW1714;eco:b1725;	FALSE	FALSE	FALSE	FALSE	FALSE	FALSE	FALSE	FALSE	FALSE	FALSE	FALSE	FALSE	FALSE	FALSE	FALSE	FALSE	FALSE	FALSE	FALSE	FALSE	FALSE	FALSE	FALSE	FALSE	FALSE	FALSE	FALSE	FALSE	FALSE	FALSE	FALSE	FALSE	FALSE	FALSE	FALSE	FALSE
P69910	1.186	2.394	NIL	3.75	4.257	Up	NIL	0	DCEB_ECOLI	gadB	Glutamate decarboxylase beta, GAD-beta, EC 4.1.1.15	reviewed	ecj:JW1488;eco:b1493;	FALSE	FALSE	FALSE	FALSE	FALSE	FALSE	FALSE	FALSE	FALSE	FALSE	FALSE	FALSE	FALSE	FALSE	FALSE	FALSE	FALSE	FALSE	FALSE	FALSE	FALSE	FALSE	FALSE	FALSE	FALSE	FALSE	FALSE	FALSE	FALSE	FALSE	FALSE	FALSE	FALSE	FALSE	FALSE	FALSE
P37095	1.179	4.277	NIL	0.664	3.133	NIL	NIL	0	PEPB_ECOLI	pepB	Peptidase B, EC 3.4.11.23 (Aminopeptidase B)	reviewed	ecj:JW2507;eco:b2523;	FALSE	FALSE	FALSE	FALSE	FALSE	FALSE	FALSE	FALSE	FALSE	FALSE	FALSE	FALSE	FALSE	FALSE	FALSE	FALSE	FALSE	FALSE	FALSE	FALSE	FALSE	FALSE	FALSE	FALSE	FALSE	FALSE	FALSE	FALSE	FALSE	FALSE	FALSE	FALSE	FALSE	FALSE	FALSE	FALSE
P0AEQ6	1.173	2.792	NIL	0.698	1.733	NIL	NIL	0	GLNP_ECOLI	glnP	Glutamine transport system permease protein GlnP	reviewed	ecj:JW0795;eco:b0810;	FALSE	FALSE	TRUE	FALSE	FALSE	FALSE	FALSE	FALSE	FALSE	FALSE	FALSE	FALSE	FALSE	FALSE	FALSE	FALSE	FALSE	FALSE	FALSE	FALSE	FALSE	FALSE	FALSE	FALSE	FALSE	FALSE	FALSE	FALSE	FALSE	FALSE	FALSE	FALSE	FALSE	FALSE	FALSE	FALSE
P0ADW8	1.173	2.224	NIL	-0.153	0.727	NIL	NIL	0	YHEV_ECOLI	yheV	Uncharacterized protein YheV	reviewed	ecj:JW3312;eco:b4551;	FALSE	FALSE	FALSE	FALSE	FALSE	FALSE	FALSE	FALSE	FALSE	FALSE	FALSE	FALSE	FALSE	FALSE	FALSE	FALSE	FALSE	FALSE	FALSE	FALSE	FALSE	FALSE	FALSE	FALSE	FALSE	FALSE	FALSE	FALSE	FALSE	FALSE	FALSE	FALSE	FALSE	FALSE	FALSE	FALSE
P26616	1.169	2.142	NIL	1.415	3.745	NIL	NIL	0	MAO1_ECOLI	maeA	NAD-dependent malic enzyme, NAD-ME, EC 1.1.1.38	reviewed	ecj:JW5238;eco:b1479;	FALSE	FALSE	FALSE	FALSE	FALSE	FALSE	FALSE	FALSE	FALSE	FALSE	FALSE	FALSE	FALSE	FALSE	FALSE	FALSE	FALSE	FALSE	FALSE	FALSE	FALSE	FALSE	FALSE	FALSE	FALSE	FALSE	FALSE	FALSE	FALSE	FALSE	FALSE	FALSE	FALSE	FALSE	FALSE	FALSE
P0CK95	1.166	0.737	NIL	-0.545	0.332	NIL	NIL	0	ACFD_ECOLI	yghJ	Putative lipoprotein AcfD homolog	reviewed	ecj:JW5925;eco:b4466;	FALSE	FALSE	FALSE	FALSE	FALSE	FALSE	FALSE	FALSE	FALSE	FALSE	FALSE	FALSE	FALSE	FALSE	FALSE	FALSE	FALSE	FALSE	FALSE	FALSE	FALSE	FALSE	FALSE	FALSE	FALSE	FALSE	FALSE	FALSE	FALSE	FALSE	FALSE	FALSE	FALSE	FALSE	FALSE	FALSE
P33195	1.163	2.797	NIL	-0.844	1.922	NIL	NIL	0	GCSP_ECOLI	gcvP	Glycine dehydrogenase (decarboxylating), EC 1.4.4.2 (Glycine cleavage system P-protein) (Glycine decarboxylase) (Glycine dehydrogenase (aminomethyl-transferring))	reviewed	ecj:JW2871;eco:b2903;	FALSE	FALSE	FALSE	FALSE	FALSE	FALSE	FALSE	FALSE	FALSE	FALSE	FALSE	FALSE	FALSE	FALSE	FALSE	FALSE	FALSE	FALSE	FALSE	FALSE	FALSE	FALSE	FALSE	FALSE	FALSE	FALSE	FALSE	FALSE	FALSE	FALSE	FALSE	FALSE	FALSE	FALSE	FALSE	FALSE
P77562	1.163	2.073	NIL	-0.003	0.003	NIL	NIL	0	YAIW_ECOLI	yaiW	Uncharacterized protein YaiW	reviewed	ecj:JW0369;eco:b0378;	FALSE	FALSE	FALSE	FALSE	FALSE	FALSE	FALSE	FALSE	FALSE	FALSE	FALSE	FALSE	FALSE	FALSE	FALSE	FALSE	FALSE	FALSE	FALSE	FALSE	FALSE	FALSE	FALSE	FALSE	FALSE	FALSE	FALSE	FALSE	FALSE	FALSE	FALSE	FALSE	FALSE	FALSE	FALSE	FALSE
P0AEG6	1.159	2.515	NIL	1.585	3.452	NIL	NIL	0	DSBC_ECOLI	dsbC	Thiol:disulfide interchange protein DsbC	reviewed	ecj:JW2861;eco:b2893;	FALSE	FALSE	FALSE	FALSE	FALSE	FALSE	FALSE	FALSE	FALSE	FALSE	FALSE	FALSE	FALSE	FALSE	FALSE	FALSE	FALSE	FALSE	FALSE	FALSE	FALSE	FALSE	FALSE	FALSE	FALSE	FALSE	FALSE	FALSE	FALSE	FALSE	FALSE	FALSE	FALSE	FALSE	FALSE	FALSE
P77376	1.156	1.25	NIL	0.492	0.323	NIL	NIL	0	YDGJ_ECOLI	ydgJ	Uncharacterized oxidoreductase YdgJ, EC 1.-.-.-	reviewed	ecj:JW5265;eco:b1624;	FALSE	FALSE	FALSE	FALSE	FALSE	FALSE	FALSE	FALSE	FALSE	FALSE	FALSE	FALSE	FALSE	FALSE	FALSE	FALSE	FALSE	FALSE	FALSE	FALSE	FALSE	FALSE	FALSE	FALSE	FALSE	FALSE	FALSE	FALSE	FALSE	FALSE	FALSE	FALSE	FALSE	FALSE	FALSE	FALSE
P68183	1.156	2.162	NIL	0.355	0.548	NIL	NIL	0	MALG_ECOLI	malG	Maltose/maltodextrin transport system permease protein MalG	reviewed	ecj:JW3992;eco:b4032;	FALSE	TRUE	FALSE	FALSE	FALSE	FALSE	FALSE	FALSE	FALSE	FALSE	FALSE	FALSE	FALSE	FALSE	FALSE	FALSE	FALSE	FALSE	FALSE	FALSE	FALSE	FALSE	FALSE	FALSE	FALSE	FALSE	FALSE	FALSE	FALSE	FALSE	FALSE	FALSE	FALSE	FALSE	FALSE	FALSE
P45425	1.153	1.22	NIL	-0.415	1.32	NIL	NIL	0	NANK_ECOLI	nanK	N-acetylmannosamine kinase, EC 2.7.1.60 (ManNAc kinase) (N-acetyl-D-mannosamine kinase)	reviewed	ecj:JW5538;eco:b3222;	FALSE	FALSE	FALSE	FALSE	FALSE	FALSE	FALSE	FALSE	FALSE	FALSE	FALSE	FALSE	FALSE	FALSE	FALSE	FALSE	FALSE	FALSE	FALSE	FALSE	FALSE	FALSE	FALSE	FALSE	FALSE	FALSE	FALSE	FALSE	FALSE	FALSE	FALSE	FALSE	FALSE	FALSE	FALSE	FALSE
P09323	1.153	1.656	NIL	-0.691	1.591	NIL	NIL	0	PTW3C_ECOLI	nagE	PTS system N-acetylglucosamine-specific EIICBA component (EIICBA-Nag, EII-Nag) [Includes: N-acetylglucosamine permease IIC component (PTS system N-acetylglucosamine-specific EIIC component); N-acetylglucosamine-specific phosphotransferase enzyme IIB component, EC 2.7.1.193 (PTS system N-acetylglucosamine-specific EIIB component); N-acetylglucosamine-specific phosphotransferase enzyme IIA componen…	reviewed	ecj:JW0665;eco:b0679;	FALSE	FALSE	FALSE	FALSE	FALSE	FALSE	FALSE	FALSE	FALSE	FALSE	FALSE	FALSE	FALSE	FALSE	FALSE	FALSE	FALSE	FALSE	FALSE	FALSE	FALSE	FALSE	FALSE	FALSE	FALSE	FALSE	FALSE	FALSE	FALSE	FALSE	FALSE	FALSE	FALSE	FALSE	FALSE	FALSE
P0AF56	1.153	1.24	NIL	0.405	0.92	NIL	NIL	0	YJCO_ECOLI	yjcO	Sel1-repeat-containing protein YjcO	reviewed	ecj:JW4039;eco:b4078;	FALSE	FALSE	FALSE	FALSE	FALSE	FALSE	FALSE	FALSE	FALSE	FALSE	FALSE	FALSE	FALSE	FALSE	FALSE	FALSE	FALSE	FALSE	FALSE	FALSE	FALSE	FALSE	FALSE	FALSE	FALSE	FALSE	FALSE	FALSE	FALSE	FALSE	FALSE	FALSE	FALSE	FALSE	FALSE	FALSE
P02916	1.149	4.008	NIL	-0.027	0.111	NIL	NIL	0	MALF_ECOLI	malF	Maltose/maltodextrin transport system permease protein MalF	reviewed	ecj:JW3993;eco:b4033;	FALSE	TRUE	FALSE	FALSE	FALSE	FALSE	FALSE	FALSE	FALSE	FALSE	FALSE	FALSE	FALSE	FALSE	FALSE	FALSE	FALSE	FALSE	FALSE	FALSE	FALSE	FALSE	FALSE	FALSE	FALSE	FALSE	FALSE	FALSE	FALSE	FALSE	FALSE	FALSE	FALSE	FALSE	FALSE	FALSE
P0AC30	1.149	0.858	NIL	0.791	1.428	NIL	NIL	0	FTSX_ECOLI	ftsX	Cell division protein FtsX	reviewed	ecj:JW3427;eco:b3462;	FALSE	FALSE	FALSE	FALSE	FALSE	TRUE	FALSE	FALSE	FALSE	FALSE	FALSE	FALSE	FALSE	FALSE	FALSE	FALSE	FALSE	FALSE	FALSE	FALSE	FALSE	FALSE	FALSE	FALSE	FALSE	TRUE	FALSE	FALSE	FALSE	FALSE	FALSE	FALSE	FALSE	FALSE	FALSE	FALSE
P22525	1.146	2.3	NIL	0.186	0.907	NIL	NIL	0	YCBB_ECOLI	ycbB	Probable L,D-transpeptidase YcbB, EC 2.-.-.-	reviewed	ecj:JW0908;eco:b0925;	FALSE	FALSE	FALSE	FALSE	FALSE	FALSE	FALSE	FALSE	FALSE	FALSE	FALSE	FALSE	FALSE	FALSE	FALSE	FALSE	FALSE	FALSE	FALSE	FALSE	FALSE	FALSE	FALSE	FALSE	FALSE	FALSE	FALSE	FALSE	FALSE	FALSE	FALSE	FALSE	FALSE	FALSE	FALSE	FALSE
P23830	1.143	1.519	NIL	0.402	0.811	NIL	NIL	0	PSS_ECOLI	pssA	CDP-diacylglycerol--serine O-phosphatidyltransferase, EC 2.7.8.8 (Phosphatidylserine synthase)	reviewed	ecj:JW2569;eco:b2585;	FALSE	FALSE	FALSE	FALSE	FALSE	FALSE	FALSE	FALSE	FALSE	FALSE	FALSE	FALSE	FALSE	FALSE	FALSE	FALSE	FALSE	FALSE	FALSE	FALSE	FALSE	FALSE	FALSE	FALSE	FALSE	FALSE	FALSE	FALSE	FALSE	FALSE	FALSE	FALSE	FALSE	FALSE	FALSE	FALSE
P26365	1.143	1.604	NIL	0.468	0.741	NIL	NIL	0	AMIB_ECOLI	amiB	N-acetylmuramoyl-L-alanine amidase AmiB, EC 3.5.1.28	reviewed	ecj:JW4127;eco:b4169;	FALSE	FALSE	FALSE	FALSE	FALSE	FALSE	FALSE	FALSE	FALSE	FALSE	FALSE	FALSE	FALSE	FALSE	FALSE	FALSE	FALSE	FALSE	FALSE	FALSE	FALSE	FALSE	FALSE	FALSE	FALSE	FALSE	FALSE	FALSE	FALSE	FALSE	FALSE	FALSE	FALSE	FALSE	FALSE	FALSE
P09831	1.139	2.431	NIL	2.016	2.794	Up	NIL	0	GLTB_ECOLI	gltB	Glutamate synthase [NADPH] large chain, EC 1.4.1.13 (Glutamate synthase subunit alpha, GLTS alpha chain) (NADPH-GOGAT)	reviewed	ecj:JW3179;eco:b3212;	FALSE	FALSE	FALSE	FALSE	FALSE	FALSE	FALSE	FALSE	FALSE	FALSE	FALSE	FALSE	FALSE	FALSE	FALSE	FALSE	FALSE	FALSE	FALSE	FALSE	FALSE	FALSE	FALSE	FALSE	FALSE	FALSE	FALSE	FALSE	FALSE	FALSE	FALSE	FALSE	FALSE	FALSE	FALSE	FALSE
P0AGM0	1.139	1.419	NIL	0.239	0.44	NIL	NIL	0	YHHT_ECOLI	yhhT	Putative transport protein YhhT	reviewed	ecj:JW5680;eco:b3474;	FALSE	FALSE	FALSE	FALSE	FALSE	FALSE	FALSE	FALSE	FALSE	FALSE	FALSE	FALSE	FALSE	FALSE	FALSE	FALSE	FALSE	FALSE	FALSE	FALSE	FALSE	FALSE	FALSE	FALSE	FALSE	FALSE	FALSE	FALSE	FALSE	FALSE	FALSE	FALSE	FALSE	FALSE	FALSE	FALSE
P23874	1.133	1.011	NIL	1.847	1.201	NIL	NIL	0	HIPA_ECOLI	hipA	Serine/threonine-protein kinase toxin HipA, Ser/Thr-protein kinase HipA, EC 2.7.11.1 (Toxin HipA)	reviewed	ecj:JW1500;eco:b1507;	FALSE	FALSE	FALSE	FALSE	FALSE	FALSE	FALSE	FALSE	FALSE	FALSE	FALSE	FALSE	FALSE	FALSE	FALSE	FALSE	FALSE	FALSE	FALSE	FALSE	FALSE	FALSE	FALSE	FALSE	FALSE	FALSE	FALSE	FALSE	FALSE	FALSE	FALSE	FALSE	FALSE	FALSE	FALSE	FALSE
P0ADK0	1.126	1.623	NIL	1.05	1.514	NIL	NIL	0	YIAF_ECOLI	yiaF	Uncharacterized protein YiaF	reviewed	ecj:JW5655;eco:b3554;	FALSE	FALSE	FALSE	FALSE	FALSE	FALSE	FALSE	FALSE	FALSE	FALSE	FALSE	FALSE	FALSE	FALSE	FALSE	FALSE	FALSE	FALSE	FALSE	FALSE	FALSE	FALSE	FALSE	FALSE	FALSE	FALSE	FALSE	FALSE	FALSE	FALSE	FALSE	FALSE	FALSE	FALSE	FALSE	FALSE
P0AFF2	1.126	1.507	NIL	0.066	0.131	NIL	NIL	0	NUPC_ECOLI	nupC	Nucleoside permease NupC (Nucleoside-transport system protein NupC)	reviewed	ecj:JW2389;eco:b2393;	FALSE	FALSE	FALSE	FALSE	FALSE	FALSE	FALSE	FALSE	FALSE	FALSE	FALSE	FALSE	FALSE	FALSE	FALSE	FALSE	FALSE	FALSE	FALSE	FALSE	FALSE	FALSE	FALSE	FALSE	FALSE	FALSE	FALSE	FALSE	FALSE	FALSE	FALSE	FALSE	FALSE	FALSE	FALSE	FALSE
P11349	1.123	1.456	NIL	0.286	0.425	NIL	NIL	0	NARH_ECOLI	narH	Respiratory nitrate reductase 1 beta chain, EC 1.7.5.1 (Nitrate reductase A subunit beta) (Quinol-nitrate oxidoreductase subunit beta)	reviewed	ecj:JW1216;eco:b1225;	FALSE	FALSE	FALSE	FALSE	FALSE	FALSE	FALSE	FALSE	FALSE	FALSE	FALSE	FALSE	FALSE	FALSE	FALSE	FALSE	FALSE	FALSE	FALSE	FALSE	FALSE	FALSE	FALSE	FALSE	FALSE	FALSE	FALSE	FALSE	FALSE	FALSE	FALSE	FALSE	FALSE	FALSE	FALSE	FALSE
P23886	1.119	0.958	NIL	0.831	1.168	NIL	NIL	0	CYDC_ECOLI	cydC	ATP-binding/permease protein CydC	reviewed	ecj:JW0869;eco:b0886;	FALSE	TRUE	FALSE	FALSE	FALSE	FALSE	FALSE	FALSE	FALSE	FALSE	FALSE	FALSE	FALSE	FALSE	FALSE	FALSE	FALSE	FALSE	FALSE	FALSE	FALSE	FALSE	FALSE	FALSE	FALSE	FALSE	FALSE	FALSE	FALSE	FALSE	FALSE	FALSE	FALSE	FALSE	FALSE	FALSE
P0A7B1	1.116	1.518	NIL	0.515	0.988	NIL	NIL	0	PPK1_ECOLI	ppk	Polyphosphate kinase, EC 2.7.4.1 (ATP-polyphosphate phosphotransferase) (Polyphosphoric acid kinase)	reviewed	ecj:JW2486;eco:b2501;	FALSE	FALSE	FALSE	FALSE	FALSE	FALSE	FALSE	FALSE	FALSE	FALSE	FALSE	FALSE	FALSE	FALSE	FALSE	FALSE	FALSE	FALSE	FALSE	FALSE	FALSE	FALSE	FALSE	FALSE	FALSE	FALSE	FALSE	FALSE	FALSE	FALSE	FALSE	FALSE	FALSE	FALSE	FALSE	FALSE
P37128	1.116	1.195	NIL	0.644	0.702	NIL	NIL	0	NUDK_ECOLI	nudK	GDP-mannose pyrophosphatase, EC 3.6.1.- (GDP-mannose hydrolase) (GDPMK)	reviewed	ecj:JW2451;eco:b2467;	FALSE	FALSE	FALSE	FALSE	FALSE	FALSE	FALSE	FALSE	FALSE	FALSE	FALSE	FALSE	FALSE	FALSE	FALSE	FALSE	FALSE	FALSE	FALSE	FALSE	FALSE	FALSE	FALSE	FALSE	FALSE	FALSE	FALSE	FALSE	FALSE	FALSE	FALSE	FALSE	FALSE	FALSE	FALSE	FALSE
P0AC81	1.113	1.451	NIL	-0.472	1.304	NIL	NIL	0	LGUL_ECOLI	gloA	Lactoylglutathione lyase, EC 4.4.1.5 (Aldoketomutase) (Glyoxalase I, Glx I) (Ketone-aldehyde mutase) (Methylglyoxalase) (S-D-lactoylglutathione methylglyoxal lyase)	reviewed	ecj:JW1643;eco:b1651;	FALSE	FALSE	FALSE	FALSE	FALSE	FALSE	FALSE	FALSE	FALSE	FALSE	FALSE	FALSE	FALSE	FALSE	FALSE	FALSE	FALSE	FALSE	FALSE	FALSE	FALSE	FALSE	FALSE	FALSE	FALSE	FALSE	FALSE	FALSE	FALSE	FALSE	FALSE	FALSE	FALSE	FALSE	FALSE	FALSE
P06999	1.113	2.249	NIL	1	7.097	NIL	NIL	0	PFKB_ECOLI	pfkB	ATP-dependent 6-phosphofructokinase isozyme 2, ATP-PFK 2, Phosphofructokinase 2, EC 2.7.1.11 (6-phosphofructokinase isozyme II) (Phosphohexokinase 2)	reviewed	ecj:JW5280;eco:b1723;	FALSE	FALSE	FALSE	FALSE	FALSE	FALSE	FALSE	FALSE	FALSE	FALSE	FALSE	FALSE	FALSE	FALSE	FALSE	FALSE	FALSE	FALSE	FALSE	FALSE	FALSE	FALSE	FALSE	FALSE	FALSE	FALSE	FALSE	FALSE	FALSE	FALSE	FALSE	FALSE	FALSE	FALSE	FALSE	FALSE
P0AES2	1.11	1.94	NIL	0.943	2.348	NIL	NIL	0	GUDD_ECOLI	gudD	Glucarate dehydratase, GDH, GlucD, EC 4.2.1.40 (D-glucarate dehydratase)	reviewed	ecj:JW2758;eco:b2787;	FALSE	FALSE	FALSE	FALSE	FALSE	FALSE	FALSE	FALSE	FALSE	FALSE	FALSE	FALSE	FALSE	FALSE	FALSE	FALSE	FALSE	FALSE	FALSE	FALSE	FALSE	FALSE	FALSE	FALSE	FALSE	FALSE	FALSE	FALSE	FALSE	FALSE	FALSE	FALSE	FALSE	FALSE	FALSE	FALSE
P0AC92	1.106	0.906	NIL	-0.92	2.649	NIL	NIL	0	GNSA_ECOLI	gnsA	Protein GnsA	reviewed	ecj:JW0976;eco:b4517;	FALSE	FALSE	FALSE	FALSE	FALSE	FALSE	FALSE	FALSE	FALSE	FALSE	FALSE	FALSE	FALSE	FALSE	FALSE	FALSE	FALSE	FALSE	FALSE	FALSE	FALSE	FALSE	FALSE	FALSE	FALSE	FALSE	FALSE	FALSE	FALSE	FALSE	FALSE	FALSE	FALSE	FALSE	FALSE	FALSE
P77316	1.096	1.434	NIL	0.963	2.93	NIL	NIL	0	YBDR_ECOLI	ybdR	Uncharacterized zinc-type alcohol dehydrogenase-like protein YbdR, EC 1.-.-.-	reviewed	ecj:JW0601;eco:b0608;	FALSE	FALSE	FALSE	FALSE	FALSE	FALSE	FALSE	FALSE	FALSE	FALSE	FALSE	FALSE	FALSE	FALSE	FALSE	FALSE	FALSE	FALSE	FALSE	FALSE	FALSE	FALSE	FALSE	FALSE	FALSE	FALSE	FALSE	FALSE	FALSE	FALSE	FALSE	FALSE	FALSE	FALSE	FALSE	FALSE
P31550	1.093	2.622	NIL	0.448	1.988	NIL	NIL	0	THIB_ECOLI	thiB	Thiamine-binding periplasmic protein	reviewed	ecj:JW0067;eco:b0068;	FALSE	FALSE	TRUE	FALSE	FALSE	FALSE	FALSE	FALSE	FALSE	FALSE	FALSE	FALSE	FALSE	FALSE	FALSE	FALSE	FALSE	FALSE	FALSE	FALSE	FALSE	FALSE	FALSE	FALSE	FALSE	FALSE	FALSE	FALSE	FALSE	FALSE	FALSE	FALSE	FALSE	FALSE	FALSE	FALSE
P0A915	1.09	1.223	NIL	-0.319	0.552	NIL	NIL	0	OMPW_ECOLI	ompW	Outer membrane protein W	reviewed	ecj:JW1248;eco:b1256;	FALSE	FALSE	FALSE	FALSE	FALSE	FALSE	FALSE	FALSE	FALSE	FALSE	FALSE	FALSE	FALSE	FALSE	FALSE	FALSE	FALSE	FALSE	FALSE	FALSE	FALSE	FALSE	FALSE	FALSE	FALSE	FALSE	FALSE	FALSE	FALSE	FALSE	FALSE	FALSE	FALSE	FALSE	FALSE	FALSE
P0AE78	1.09	2.844	NIL	0.923	2.058	NIL	NIL	0	CORC_ECOLI	corC	Magnesium and cobalt efflux protein CorC	reviewed	ecj:JW0655;eco:b0658;	FALSE	FALSE	FALSE	FALSE	FALSE	FALSE	FALSE	FALSE	FALSE	FALSE	FALSE	FALSE	FALSE	FALSE	FALSE	FALSE	FALSE	FALSE	FALSE	FALSE	FALSE	FALSE	FALSE	FALSE	FALSE	FALSE	FALSE	FALSE	FALSE	FALSE	FALSE	FALSE	FALSE	FALSE	FALSE	FALSE
P0A6K6	1.09	1.108	NIL	-0.352	0.623	NIL	NIL	0	DEOB_ECOLI	deoB	Phosphopentomutase, EC 5.4.2.7 (Phosphodeoxyribomutase)	reviewed	ecj:JW4346;eco:b4383;	FALSE	FALSE	FALSE	FALSE	FALSE	FALSE	FALSE	FALSE	FALSE	FALSE	FALSE	FALSE	FALSE	FALSE	FALSE	FALSE	FALSE	FALSE	FALSE	FALSE	FALSE	FALSE	FALSE	FALSE	FALSE	FALSE	FALSE	FALSE	FALSE	FALSE	FALSE	FALSE	FALSE	FALSE	FALSE	FALSE
P0A6C5	1.086	1.66	NIL	-0.11	0.289	NIL	NIL	0	ARGA_ECOLI	argA	Amino-acid acetyltransferase, EC 2.3.1.1 (N-acetylglutamate synthase, AGS, NAGS)	reviewed	ecj:JW2786;eco:b2818;	FALSE	FALSE	FALSE	FALSE	FALSE	FALSE	FALSE	FALSE	FALSE	FALSE	FALSE	FALSE	FALSE	FALSE	FALSE	FALSE	FALSE	FALSE	FALSE	FALSE	FALSE	FALSE	FALSE	FALSE	FALSE	FALSE	FALSE	FALSE	FALSE	FALSE	FALSE	FALSE	FALSE	FALSE	FALSE	FALSE
P75777	1.083	1.147	NIL	0.488	1.14	NIL	NIL	0	YBHG_ECOLI	ybhG	UPF0194 membrane protein YbhG	reviewed	ecj:JW0779;eco:b0795;	FALSE	FALSE	FALSE	FALSE	FALSE	FALSE	FALSE	FALSE	FALSE	FALSE	FALSE	FALSE	FALSE	FALSE	FALSE	FALSE	FALSE	FALSE	FALSE	FALSE	FALSE	FALSE	FALSE	FALSE	FALSE	FALSE	FALSE	FALSE	FALSE	FALSE	FALSE	FALSE	FALSE	FALSE	FALSE	FALSE
P0A930	1.083	1.829	NIL	1.279	2.118	NIL	NIL	0	WZA_ECOLI	wza	Putative polysaccharide export protein Wza	reviewed	ecj:JW2047;eco:b2062;	FALSE	FALSE	FALSE	FALSE	FALSE	FALSE	FALSE	FALSE	FALSE	FALSE	FALSE	FALSE	FALSE	FALSE	FALSE	FALSE	FALSE	FALSE	FALSE	FALSE	FALSE	FALSE	FALSE	FALSE	FALSE	FALSE	FALSE	FALSE	FALSE	FALSE	FALSE	FALSE	FALSE	FALSE	FALSE	FALSE
P0ABF8	1.08	1.565	NIL	0.498	0.864	NIL	NIL	0	PGSA_ECOLI	pgsA	CDP-diacylglycerol--glycerol-3-phosphate 3-phosphatidyltransferase, EC 2.7.8.5 (Phosphatidylglycerophosphate synthase, PGP synthase)	reviewed	ecj:JW1897;eco:b1912;	FALSE	FALSE	FALSE	FALSE	FALSE	FALSE	FALSE	FALSE	FALSE	FALSE	FALSE	FALSE	FALSE	FALSE	FALSE	FALSE	FALSE	FALSE	FALSE	FALSE	FALSE	FALSE	FALSE	FALSE	FALSE	FALSE	FALSE	FALSE	FALSE	FALSE	FALSE	FALSE	FALSE	FALSE	FALSE	FALSE
P23522	1.08	1.399	NIL	-1.08	1.005	NIL	NIL	0	GARL_ECOLI	garL	5-keto-4-deoxy-D-glucarate aldolase, KDGluc aldolase, KDGlucA, EC 4.1.2.20 (2-dehydro-3-deoxy-D-glucarate aldolase) (2-keto-3-deoxy-D-glucarate aldolase) (5-dehydro-4-deoxy-D-glucarate aldolase) (Alpha-keto-beta-deoxy-D-glucarate aldolase)	reviewed	ecj:JW3095;eco:b3126;	FALSE	FALSE	FALSE	FALSE	FALSE	FALSE	FALSE	FALSE	FALSE	FALSE	FALSE	FALSE	FALSE	FALSE	FALSE	FALSE	FALSE	FALSE	FALSE	FALSE	FALSE	FALSE	FALSE	FALSE	FALSE	FALSE	FALSE	FALSE	FALSE	FALSE	FALSE	FALSE	FALSE	FALSE	FALSE	FALSE
P29131	1.08	0.988	NIL	1	0.827	NIL	NIL	0	FTSN_ECOLI	ftsN	Cell division protein FtsN	reviewed	ecj:JW3904;eco:b3933;	FALSE	FALSE	FALSE	FALSE	FALSE	FALSE	FALSE	FALSE	FALSE	FALSE	FALSE	FALSE	FALSE	FALSE	FALSE	FALSE	FALSE	FALSE	FALSE	FALSE	FALSE	FALSE	FALSE	FALSE	FALSE	FALSE	FALSE	FALSE	FALSE	FALSE	FALSE	FALSE	FALSE	FALSE	FALSE	FALSE
P07102	1.076	1.575	NIL	2.538	3.042	Up	NIL	0	PPA_ECOLI	appA	Phytase AppA, EC 3.1.3.- (6-phytase) (Histidine acid phosphatase phytase, HAP phytase) (Myo-inositol hexakisphosphate phosphohydrolase) (Phosphoanhydride phosphatase, EC 3.6.1.-) (pH 2.5 acid phosphatase, Acid phosphatase, EC 3.1.3.-)	reviewed	ecj:JW0963;eco:b0980;	FALSE	FALSE	FALSE	FALSE	FALSE	FALSE	FALSE	FALSE	FALSE	FALSE	FALSE	FALSE	FALSE	FALSE	FALSE	FALSE	FALSE	FALSE	FALSE	FALSE	FALSE	FALSE	FALSE	FALSE	FALSE	FALSE	FALSE	FALSE	FALSE	FALSE	FALSE	FALSE	FALSE	FALSE	FALSE	FALSE
P61320	1.073	1.541	NIL	1.571	2.535	NIL	NIL	0	LOLB_ECOLI	lolB	Outer-membrane lipoprotein LolB	reviewed	ecj:JW1200;eco:b1209;	FALSE	FALSE	FALSE	FALSE	FALSE	FALSE	FALSE	FALSE	FALSE	FALSE	FALSE	FALSE	FALSE	FALSE	FALSE	FALSE	FALSE	FALSE	FALSE	FALSE	FALSE	FALSE	FALSE	FALSE	FALSE	FALSE	FALSE	FALSE	FALSE	FALSE	FALSE	FALSE	FALSE	FALSE	FALSE	FALSE
P05194	1.066	2.319	NIL	1.116	2.981	NIL	NIL	0	AROD_ECOLI	aroD	3-dehydroquinate dehydratase, 3-dehydroquinase, EC 4.2.1.10 (Type I DHQase) (Type I dehydroquinase, DHQ1)	reviewed	ecj:JW1683;eco:b1693;	FALSE	FALSE	FALSE	FALSE	FALSE	FALSE	FALSE	FALSE	FALSE	FALSE	FALSE	FALSE	FALSE	FALSE	FALSE	FALSE	FALSE	FALSE	FALSE	FALSE	FALSE	FALSE	FALSE	FALSE	FALSE	FALSE	FALSE	FALSE	FALSE	FALSE	FALSE	FALSE	FALSE	FALSE	FALSE	FALSE
P34209	1.063	0.786	NIL	1.502	1.084	NIL	NIL	0	YDCF_ECOLI	ydcF	Protein YdcF	reviewed	ecj:JW1411;eco:b1414;	FALSE	FALSE	FALSE	FALSE	FALSE	FALSE	FALSE	FALSE	FALSE	FALSE	FALSE	FALSE	FALSE	FALSE	FALSE	FALSE	FALSE	FALSE	FALSE	FALSE	FALSE	FALSE	FALSE	FALSE	FALSE	FALSE	FALSE	FALSE	FALSE	FALSE	FALSE	FALSE	FALSE	FALSE	FALSE	FALSE
P76372	1.06	1.539	NIL	0.794	1.307	NIL	NIL	0	WZZB_ECOLI	wzzB	Chain length determinant protein (Polysaccharide antigen chain regulator)	reviewed	ecj:JW5836;eco:b2027;	FALSE	FALSE	FALSE	FALSE	FALSE	FALSE	FALSE	FALSE	FALSE	FALSE	FALSE	FALSE	FALSE	FALSE	FALSE	FALSE	FALSE	FALSE	FALSE	FALSE	FALSE	FALSE	FALSE	FALSE	FALSE	FALSE	FALSE	FALSE	FALSE	FALSE	FALSE	FALSE	FALSE	FALSE	FALSE	FALSE
P22564	1.056	1.46	NIL	-1.492	1.806	NIL	NIL	0	RIHC_ECOLI	rihC	Non-specific ribonucleoside hydrolase RihC, EC 3.2.-.- (Purine/pyrimidine ribonucleoside hydrolase)	reviewed	ecj:JW0028;eco:b0030;	FALSE	FALSE	FALSE	FALSE	FALSE	FALSE	FALSE	FALSE	FALSE	FALSE	FALSE	FALSE	FALSE	FALSE	FALSE	FALSE	FALSE	FALSE	FALSE	FALSE	FALSE	FALSE	FALSE	FALSE	FALSE	FALSE	FALSE	FALSE	FALSE	FALSE	FALSE	FALSE	FALSE	FALSE	FALSE	FALSE
P37750	1.056	1.99	NIL	0.086	0.179	NIL	NIL	0	WBBJ_ECOLI	wbbJ	Putative lipopolysaccharide biosynthesis O-acetyl transferase WbbJ, EC 2.3.1.-	reviewed	ecj:JW2018;eco:b2033;	FALSE	FALSE	FALSE	FALSE	FALSE	FALSE	FALSE	FALSE	FALSE	FALSE	FALSE	FALSE	FALSE	FALSE	FALSE	FALSE	FALSE	FALSE	FALSE	FALSE	FALSE	FALSE	FALSE	FALSE	FALSE	FALSE	FALSE	FALSE	FALSE	FALSE	FALSE	FALSE	FALSE	FALSE	FALSE	FALSE
P45578	1.056	3.755	NIL	1.389	3.084	NIL	NIL	0	LUXS_ECOLI	luxS	S-ribosylhomocysteine lyase, EC 4.4.1.21 (AI-2 synthesis protein) (Autoinducer-2 production protein LuxS)	reviewed	ecj:JW2662;eco:b2687;	FALSE	FALSE	FALSE	FALSE	FALSE	FALSE	FALSE	FALSE	FALSE	FALSE	FALSE	FALSE	FALSE	FALSE	FALSE	FALSE	FALSE	FALSE	FALSE	FALSE	FALSE	FALSE	FALSE	FALSE	FALSE	FALSE	FALSE	FALSE	FALSE	FALSE	FALSE	FALSE	FALSE	FALSE	FALSE	FALSE
P76145	1.056	2.113	NIL	0.814	1.687	NIL	NIL	0	TAM_ECOLI	tam	Trans-aconitate 2-methyltransferase, EC 2.1.1.144	reviewed	ecj:JW1512;eco:b1519;	FALSE	FALSE	FALSE	FALSE	FALSE	FALSE	FALSE	FALSE	FALSE	FALSE	FALSE	FALSE	FALSE	FALSE	FALSE	FALSE	FALSE	FALSE	FALSE	FALSE	FALSE	FALSE	FALSE	FALSE	FALSE	FALSE	FALSE	FALSE	FALSE	FALSE	FALSE	FALSE	FALSE	FALSE	FALSE	FALSE
P69212	1.05	0.562	NIL	-0.372	0.257	NIL	NIL	0	MDTJ_ECOLI	mdtJ	Spermidine export protein MdtJ	reviewed	ecj:JW1592;eco:b1600;	FALSE	FALSE	FALSE	FALSE	FALSE	FALSE	FALSE	FALSE	FALSE	FALSE	FALSE	FALSE	FALSE	FALSE	FALSE	FALSE	FALSE	FALSE	FALSE	FALSE	FALSE	FALSE	FALSE	FALSE	FALSE	FALSE	FALSE	FALSE	FALSE	FALSE	FALSE	FALSE	FALSE	FALSE	FALSE	FALSE
P15723	1.05	0.817	NIL	-0.066	0.092	NIL	NIL	0	DGTP_ECOLI	dgt	Deoxyguanosinetriphosphate triphosphohydrolase, dGTP triphosphohydrolase, dGTPase, EC 3.1.5.1	reviewed	ecj:JW0156;eco:b0160;	FALSE	FALSE	FALSE	FALSE	FALSE	FALSE	FALSE	FALSE	FALSE	FALSE	FALSE	FALSE	FALSE	FALSE	FALSE	FALSE	FALSE	FALSE	FALSE	FALSE	FALSE	FALSE	FALSE	FALSE	FALSE	FALSE	FALSE	FALSE	FALSE	FALSE	FALSE	FALSE	FALSE	FALSE	FALSE	FALSE
P07001	1.043	2.108	NIL	0.03	0.084	NIL	NIL	0	PNTA_ECOLI	pntA	NAD(P) transhydrogenase subunit alpha, EC 7.1.1.1 (Nicotinamide nucleotide transhydrogenase subunit alpha) (Pyridine nucleotide transhydrogenase subunit alpha)	reviewed	ecj:JW1595;eco:b1603;	FALSE	FALSE	FALSE	FALSE	FALSE	FALSE	FALSE	FALSE	FALSE	FALSE	FALSE	FALSE	FALSE	FALSE	FALSE	FALSE	FALSE	FALSE	FALSE	FALSE	FALSE	FALSE	FALSE	FALSE	FALSE	FALSE	FALSE	FALSE	FALSE	FALSE	FALSE	FALSE	FALSE	FALSE	FALSE	FALSE
P00926	1.043	1.112	NIL	-0.943	3.672	NIL	NIL	0	SDHD_ECOLI	dsdA	D-serine dehydratase, EC 4.3.1.18 (D-serine deaminase, DSD)	reviewed	ecj:JW2363;eco:b2366;	FALSE	FALSE	FALSE	FALSE	FALSE	FALSE	FALSE	FALSE	FALSE	FALSE	FALSE	FALSE	FALSE	FALSE	FALSE	FALSE	FALSE	FALSE	FALSE	FALSE	FALSE	FALSE	FALSE	FALSE	FALSE	FALSE	FALSE	FALSE	FALSE	FALSE	FALSE	FALSE	FALSE	FALSE	FALSE	FALSE
P0ADE8	1.043	3.321	NIL	0.532	3.217	NIL	NIL	0	YGFZ_ECOLI	ygfZ	tRNA-modifying protein YgfZ	reviewed	ecj:JW2866;eco:b2898;	FALSE	FALSE	FALSE	FALSE	FALSE	FALSE	FALSE	FALSE	FALSE	FALSE	FALSE	FALSE	FALSE	FALSE	FALSE	FALSE	FALSE	FALSE	FALSE	FALSE	FALSE	FALSE	FALSE	FALSE	FALSE	FALSE	FALSE	FALSE	FALSE	FALSE	FALSE	FALSE	FALSE	FALSE	FALSE	FALSE
P33014	1.04	1.849	NIL	2.734	3.476	Up	NIL	0	YEED_ECOLI	yeeD	Putative sulfur carrier protein YeeD	reviewed	ecj:JW1994;eco:b2012;	FALSE	FALSE	FALSE	FALSE	FALSE	FALSE	FALSE	FALSE	FALSE	FALSE	FALSE	FALSE	FALSE	FALSE	FALSE	FALSE	FALSE	FALSE	FALSE	FALSE	FALSE	FALSE	FALSE	FALSE	FALSE	FALSE	FALSE	FALSE	FALSE	FALSE	FALSE	FALSE	FALSE	FALSE	FALSE	FALSE
P23865	1.04	2.792	NIL	1.345	2.822	NIL	NIL	0	PRC_ECOLI	prc	Tail-specific protease, EC 3.4.21.102 (C-terminal-processing peptidase) (PRC protein) (Protease Re)	reviewed	ecj:JW1819;eco:b1830;	FALSE	FALSE	FALSE	FALSE	FALSE	FALSE	FALSE	FALSE	FALSE	FALSE	FALSE	FALSE	FALSE	FALSE	FALSE	FALSE	FALSE	FALSE	FALSE	FALSE	FALSE	FALSE	FALSE	FALSE	FALSE	FALSE	FALSE	FALSE	FALSE	FALSE	FALSE	FALSE	FALSE	FALSE	FALSE	FALSE
P0A809	1.036	1.121	NIL	-0.591	1.179	NIL	NIL	0	RUVA_ECOLI	ruvA	Holliday junction ATP-dependent DNA helicase RuvA, EC 3.6.4.12	reviewed	ecj:JW1850;eco:b1861;	FALSE	FALSE	FALSE	FALSE	FALSE	FALSE	FALSE	FALSE	FALSE	FALSE	FALSE	FALSE	FALSE	FALSE	FALSE	FALSE	FALSE	FALSE	FALSE	FALSE	FALSE	FALSE	FALSE	FALSE	FALSE	FALSE	FALSE	FALSE	TRUE	TRUE	FALSE	FALSE	FALSE	FALSE	FALSE	FALSE
P0A761	1.036	2.77	NIL	-0.95	4.92	NIL	NIL	0	NANE_ECOLI	nanE	Putative N-acetylmannosamine-6-phosphate 2-epimerase, EC 5.1.3.9 (ManNAc-6-P epimerase)	reviewed	ecj:JW3192;eco:b3223;	FALSE	FALSE	FALSE	FALSE	FALSE	FALSE	FALSE	FALSE	FALSE	FALSE	FALSE	FALSE	FALSE	FALSE	FALSE	FALSE	FALSE	FALSE	FALSE	FALSE	FALSE	FALSE	FALSE	FALSE	FALSE	FALSE	FALSE	FALSE	FALSE	FALSE	FALSE	FALSE	FALSE	FALSE	FALSE	FALSE
P19624	1.026	1.355	NIL	0.033	0.105	NIL	NIL	0	PDXA_ECOLI	pdxA	4-hydroxythreonine-4-phosphate dehydrogenase, EC 1.1.1.262 (4-(phosphohydroxy)-L-threonine dehydrogenase)	reviewed	ecj:JW0051;eco:b0052;	FALSE	FALSE	FALSE	FALSE	FALSE	FALSE	FALSE	FALSE	FALSE	FALSE	FALSE	FALSE	FALSE	FALSE	FALSE	FALSE	FALSE	FALSE	FALSE	FALSE	FALSE	FALSE	FALSE	FALSE	FALSE	FALSE	FALSE	FALSE	FALSE	FALSE	FALSE	FALSE	FALSE	FALSE	FALSE	FALSE
P17443	1.026	1.549	NIL	0.631	1.168	NIL	NIL	0	MURG_ECOLI	murG	UDP-N-acetylglucosamine--N-acetylmuramyl-(pentapeptide) pyrophosphoryl-undecaprenol N-acetylglucosamine transferase, EC 2.4.1.227 (Undecaprenyl-PP-MurNAc-pentapeptide-UDPGlcNAc GlcNAc transferase)	reviewed	ecj:JW0088;eco:b0090;	FALSE	FALSE	FALSE	FALSE	FALSE	FALSE	FALSE	FALSE	FALSE	FALSE	FALSE	FALSE	FALSE	FALSE	FALSE	FALSE	FALSE	FALSE	FALSE	FALSE	FALSE	FALSE	FALSE	FALSE	FALSE	FALSE	FALSE	FALSE	FALSE	FALSE	FALSE	FALSE	FALSE	FALSE	FALSE	FALSE
P31554	1.026	1.705	NIL	0.977	1.306	NIL	NIL	0	LPTD_ECOLI	lptD	LPS-assembly protein LptD (Organic solvent tolerance protein)	reviewed	ecj:JW0053;eco:b0054;	FALSE	FALSE	FALSE	FALSE	FALSE	FALSE	FALSE	FALSE	FALSE	FALSE	FALSE	FALSE	FALSE	FALSE	FALSE	FALSE	FALSE	FALSE	FALSE	FALSE	FALSE	FALSE	FALSE	FALSE	FALSE	FALSE	FALSE	FALSE	FALSE	FALSE	FALSE	FALSE	FALSE	FALSE	FALSE	FALSE
P76550	1.023	0.925	NIL	-0.781	0.83	NIL	NIL	0	YFFS_ECOLI	yffS	Uncharacterized protein YffS	reviewed	eco:b2450;	FALSE	FALSE	FALSE	FALSE	FALSE	FALSE	FALSE	FALSE	FALSE	FALSE	FALSE	FALSE	FALSE	FALSE	FALSE	FALSE	FALSE	FALSE	FALSE	FALSE	FALSE	FALSE	FALSE	FALSE	FALSE	FALSE	FALSE	FALSE	FALSE	FALSE	FALSE	FALSE	FALSE	FALSE	FALSE	FALSE
P0AFA7	1.023	0.664	NIL	1.196	1.722	NIL	NIL	0	NHAB_ECOLI	nhaB	Na(+)/H(+) antiporter NhaB (Sodium/proton antiporter NhaB)	reviewed	ecj:JW1175;eco:b1186;	FALSE	FALSE	FALSE	FALSE	FALSE	FALSE	FALSE	FALSE	FALSE	FALSE	FALSE	FALSE	FALSE	FALSE	FALSE	FALSE	FALSE	FALSE	FALSE	FALSE	FALSE	FALSE	FALSE	FALSE	FALSE	FALSE	FALSE	FALSE	FALSE	FALSE	FALSE	FALSE	FALSE	FALSE	FALSE	FALSE
P56580	1.023	1.02	NIL	-1.013	1.671	NIL	NIL	0	PTHB_ECOLI	srlE	PTS system glucitol/sorbitol-specific EIIB component, EC 2.7.1.198 (EII-Gut) (Enzyme II-Gut) (Glucitol/sorbitol-specific phosphotransferase enzyme IIB component)	reviewed	ecj:JW5430;eco:b2703;	FALSE	FALSE	FALSE	FALSE	FALSE	FALSE	FALSE	FALSE	FALSE	FALSE	FALSE	FALSE	FALSE	FALSE	FALSE	FALSE	FALSE	FALSE	FALSE	FALSE	FALSE	FALSE	FALSE	FALSE	FALSE	FALSE	FALSE	FALSE	FALSE	FALSE	FALSE	FALSE	FALSE	FALSE	FALSE	FALSE
P0ACX3	1.017	0.951	NIL	0.771	1.835	NIL	NIL	0	YDHR_ECOLI	ydhR	Putative monooxygenase YdhR, EC 1.-.-.-	reviewed	ecj:JW1657;eco:b1667;	FALSE	FALSE	FALSE	FALSE	FALSE	FALSE	FALSE	FALSE	FALSE	FALSE	FALSE	FALSE	FALSE	FALSE	FALSE	FALSE	FALSE	FALSE	FALSE	FALSE	FALSE	FALSE	FALSE	FALSE	FALSE	FALSE	FALSE	FALSE	FALSE	FALSE	FALSE	FALSE	FALSE	FALSE	FALSE	FALSE
P21515	1.017	0.531	NIL	-0.465	2.75	NIL	NIL	0	ACPH_ECOLI	acpH	Acyl carrier protein phosphodiesterase, ACP phosphodiesterase, EC 3.1.4.14	reviewed	ecj:JW0394;eco:b0404;	FALSE	FALSE	FALSE	FALSE	FALSE	FALSE	FALSE	FALSE	FALSE	FALSE	FALSE	FALSE	FALSE	FALSE	FALSE	FALSE	FALSE	FALSE	FALSE	FALSE	FALSE	FALSE	FALSE	FALSE	FALSE	FALSE	FALSE	FALSE	FALSE	FALSE	FALSE	FALSE	FALSE	FALSE	FALSE	FALSE
P37051	1.016	1.797	NIL	-0.14	0.198	NIL	NIL	0	PURU_ECOLI	purU	Formyltetrahydrofolate deformylase, EC 3.5.1.10 (Formyl-FH(4) hydrolase)	reviewed	ecj:JW1220;eco:b1232;	FALSE	FALSE	FALSE	FALSE	FALSE	FALSE	FALSE	FALSE	FALSE	FALSE	FALSE	FALSE	FALSE	FALSE	FALSE	FALSE	FALSE	FALSE	FALSE	FALSE	FALSE	FALSE	FALSE	FALSE	FALSE	FALSE	FALSE	FALSE	FALSE	FALSE	FALSE	FALSE	FALSE	FALSE	FALSE	FALSE
P77202	1.016	1.824	NIL	1.332	2.221	NIL	NIL	0	DSBG_ECOLI	dsbG	Thiol:disulfide interchange protein DsbG	reviewed	ecj:JW0597;eco:b0604;	FALSE	FALSE	FALSE	FALSE	FALSE	FALSE	FALSE	FALSE	FALSE	FALSE	FALSE	FALSE	FALSE	FALSE	FALSE	FALSE	FALSE	FALSE	FALSE	FALSE	FALSE	FALSE	FALSE	FALSE	FALSE	FALSE	FALSE	FALSE	FALSE	FALSE	FALSE	FALSE	FALSE	FALSE	FALSE	FALSE
P76004	1.013	0.767	NIL	0.568	0.874	NIL	NIL	0	YCGM_ECOLI	ycgM	Uncharacterized protein YcgM	reviewed	ecj:JW1169;eco:b1180;	FALSE	FALSE	FALSE	FALSE	FALSE	FALSE	FALSE	FALSE	FALSE	FALSE	FALSE	FALSE	FALSE	FALSE	FALSE	FALSE	FALSE	FALSE	FALSE	FALSE	FALSE	FALSE	FALSE	FALSE	FALSE	FALSE	FALSE	FALSE	FALSE	FALSE	FALSE	FALSE	FALSE	FALSE	FALSE	FALSE
P75691	1.01	2.091	NIL	1.701	2.361	NIL	NIL	0	YAHK_ECOLI	yahK	Aldehyde reductase YahK, EC 1.1.1.2 (Zinc-dependent alcohol dehydrogenase YahK)	reviewed	ecj:JW0317;eco:b0325;	FALSE	FALSE	FALSE	FALSE	FALSE	FALSE	FALSE	FALSE	FALSE	FALSE	FALSE	FALSE	FALSE	FALSE	FALSE	FALSE	FALSE	FALSE	FALSE	FALSE	FALSE	FALSE	FALSE	FALSE	FALSE	FALSE	FALSE	FALSE	FALSE	FALSE	FALSE	FALSE	FALSE	FALSE	FALSE	FALSE
P0AEX9	1	2.597	NIL	-2.153	4.427	Down	NIL	0	MALE_ECOLI	malE	Maltose/maltodextrin-binding periplasmic protein (MMBP) (Maltodextrin-binding protein) (Maltose-binding protein, MBP)	reviewed	ecj:JW3994;eco:b4034;	FALSE	TRUE	TRUE	FALSE	FALSE	FALSE	FALSE	FALSE	FALSE	FALSE	FALSE	FALSE	FALSE	FALSE	FALSE	FALSE	FALSE	FALSE	FALSE	FALSE	FALSE	FALSE	FALSE	FALSE	FALSE	FALSE	FALSE	FALSE	FALSE	FALSE	FALSE	FALSE	FALSE	FALSE	FALSE	FALSE
P65367	0.997	1.226	NIL	-0.279	0.388	NIL	NIL	0	YQCA_ECOLI	yqcA	Flavodoxin YqcA	reviewed	ecj:JW2761;eco:b2790;	FALSE	FALSE	FALSE	FALSE	FALSE	FALSE	FALSE	FALSE	FALSE	FALSE	FALSE	FALSE	FALSE	FALSE	FALSE	FALSE	FALSE	FALSE	FALSE	FALSE	FALSE	FALSE	FALSE	FALSE	FALSE	FALSE	FALSE	FALSE	FALSE	FALSE	FALSE	FALSE	FALSE	FALSE	FALSE	FALSE
P0A790	0.993	1.166	NIL	0.535	0.974	NIL	NIL	0	PAND_ECOLI	panD	Aspartate 1-decarboxylase, EC 4.1.1.11 (Aspartate alpha-decarboxylase) [Cleaved into: Aspartate 1-decarboxylase beta chain; Aspartate 1-decarboxylase alpha chain ]	reviewed	ecj:JW0127;eco:b0131;	FALSE	FALSE	FALSE	FALSE	FALSE	FALSE	FALSE	FALSE	FALSE	FALSE	FALSE	FALSE	FALSE	FALSE	FALSE	FALSE	FALSE	FALSE	FALSE	FALSE	FALSE	FALSE	FALSE	FALSE	FALSE	FALSE	FALSE	FALSE	FALSE	FALSE	FALSE	FALSE	FALSE	FALSE	FALSE	FALSE
P39353	0.993	0.73	NIL	-0.953	1.807	NIL	NIL	0	YJHC_ECOLI	yjhC	Uncharacterized oxidoreductase YjhC, EC 1.-.-.-	reviewed	ecj:JW5769;eco:b4280;	FALSE	FALSE	FALSE	FALSE	FALSE	FALSE	FALSE	FALSE	FALSE	FALSE	FALSE	FALSE	FALSE	FALSE	FALSE	FALSE	FALSE	FALSE	FALSE	FALSE	FALSE	FALSE	FALSE	FALSE	FALSE	FALSE	FALSE	FALSE	FALSE	FALSE	FALSE	FALSE	FALSE	FALSE	FALSE	FALSE
P42601	0.99	1.265	NIL	1.355	1.561	NIL	NIL	0	ALX_ECOLI	alx	Putative membrane-bound redox modulator Alx	reviewed	ecj:JW5515;eco:b3088;	FALSE	FALSE	FALSE	FALSE	FALSE	FALSE	FALSE	FALSE	FALSE	FALSE	FALSE	FALSE	FALSE	FALSE	FALSE	FALSE	FALSE	FALSE	FALSE	FALSE	FALSE	FALSE	FALSE	FALSE	FALSE	FALSE	FALSE	FALSE	FALSE	FALSE	FALSE	FALSE	FALSE	FALSE	FALSE	FALSE
Q6BF17	0.99	1.449	NIL	1.379	0.462	NIL	NIL	0	DGOD_ECOLI	dgoD	D-galactonate dehydratase, GalD, EC 4.2.1.6	reviewed	ecj:JW5629;eco:b4478;	FALSE	FALSE	FALSE	FALSE	FALSE	FALSE	FALSE	FALSE	FALSE	FALSE	FALSE	FALSE	FALSE	FALSE	FALSE	FALSE	FALSE	FALSE	FALSE	FALSE	FALSE	FALSE	FALSE	FALSE	FALSE	FALSE	FALSE	FALSE	FALSE	FALSE	FALSE	FALSE	FALSE	FALSE	FALSE	FALSE
Q46799	0.99	0.978	NIL	1.169	1.3	NIL	NIL	0	XDHA_ECOLI	xdhA	Putative xanthine dehydrogenase molybdenum-binding subunit XdhA, EC 1.17.1.4	reviewed	ecj:JW5462;eco:b2866;	FALSE	FALSE	FALSE	FALSE	FALSE	FALSE	FALSE	FALSE	FALSE	FALSE	FALSE	FALSE	FALSE	FALSE	FALSE	FALSE	FALSE	FALSE	FALSE	FALSE	FALSE	FALSE	FALSE	FALSE	FALSE	FALSE	FALSE	FALSE	FALSE	FALSE	FALSE	FALSE	FALSE	FALSE	FALSE	FALSE
Q47679	0.987	0.596	NIL	-0.402	0.275	NIL	NIL	0	YAFV_ECOLI	yafV	Omega-amidase YafV, EC 3.5.1.3	reviewed	ecj:JW5019;eco:b0219;	FALSE	FALSE	FALSE	FALSE	FALSE	FALSE	FALSE	FALSE	FALSE	FALSE	FALSE	FALSE	FALSE	FALSE	FALSE	FALSE	FALSE	FALSE	FALSE	FALSE	FALSE	FALSE	FALSE	FALSE	FALSE	FALSE	FALSE	FALSE	FALSE	FALSE	FALSE	FALSE	FALSE	FALSE	FALSE	FALSE
P33030	0.987	0.682	NIL	0.85	1.295	NIL	NIL	0	YEIR_ECOLI	yeiR	Zinc-binding GTPase YeiR, EC 3.6.-.-	reviewed	ecj:JW2161;eco:b2173;	FALSE	FALSE	FALSE	FALSE	FALSE	FALSE	FALSE	FALSE	FALSE	FALSE	FALSE	FALSE	FALSE	FALSE	FALSE	FALSE	FALSE	FALSE	FALSE	FALSE	FALSE	FALSE	FALSE	FALSE	FALSE	FALSE	FALSE	FALSE	FALSE	FALSE	FALSE	FALSE	FALSE	FALSE	FALSE	FALSE
P0ACK5	0.987	1.357	NIL	0.787	0.669	NIL	NIL	0	DEOR_ECOLI	deoR	Deoxyribose operon repressor	reviewed	ecj:JW0824;eco:b0840;	FALSE	FALSE	FALSE	FALSE	FALSE	FALSE	FALSE	FALSE	FALSE	FALSE	FALSE	FALSE	FALSE	FALSE	FALSE	FALSE	FALSE	FALSE	FALSE	FALSE	FALSE	FALSE	FALSE	FALSE	FALSE	FALSE	FALSE	FALSE	FALSE	FALSE	FALSE	FALSE	FALSE	FALSE	FALSE	FALSE
P67603	0.983	2.107	NIL	-0.083	0.311	NIL	NIL	0	AC4CH_ECOLI	yqfB	N(4)-acetylcytidine amidohydrolase, ac4C amidohydrolase, EC 3.5.1.135	reviewed	ecj:JW2868;eco:b2900;	FALSE	FALSE	FALSE	FALSE	FALSE	FALSE	FALSE	FALSE	FALSE	FALSE	FALSE	FALSE	FALSE	FALSE	FALSE	FALSE	FALSE	FALSE	FALSE	FALSE	FALSE	FALSE	FALSE	FALSE	FALSE	FALSE	FALSE	FALSE	FALSE	FALSE	FALSE	FALSE	FALSE	FALSE	FALSE	FALSE
P18335	0.983	1.406	NIL	1.355	1.521	NIL	NIL	0	ARGD_ECOLI	argD	Acetylornithine/succinyldiaminopimelate aminotransferase, ACOAT, DapATase, Succinyldiaminopimelate transferase, EC 2.6.1.11, EC 2.6.1.17	reviewed	ecj:JW3322;eco:b3359;	FALSE	FALSE	FALSE	FALSE	FALSE	FALSE	FALSE	FALSE	FALSE	FALSE	FALSE	FALSE	FALSE	FALSE	FALSE	FALSE	FALSE	FALSE	FALSE	FALSE	FALSE	FALSE	FALSE	FALSE	FALSE	FALSE	FALSE	FALSE	FALSE	FALSE	FALSE	FALSE	FALSE	FALSE	FALSE	FALSE
P29217	0.98	4.348	NIL	0.046	0.078	NIL	NIL	0	YCEH_ECOLI	yceH	UPF0502 protein YceH (G20.3)	reviewed	ecj:JW1054;eco:b1067;	FALSE	FALSE	FALSE	FALSE	FALSE	FALSE	FALSE	FALSE	FALSE	FALSE	FALSE	FALSE	FALSE	FALSE	FALSE	FALSE	FALSE	FALSE	FALSE	FALSE	FALSE	FALSE	FALSE	FALSE	FALSE	FALSE	FALSE	FALSE	FALSE	FALSE	FALSE	FALSE	FALSE	FALSE	FALSE	FALSE
P36879	0.98	1.457	NIL	0.515	0.818	NIL	NIL	0	YADG_ECOLI	yadG	Uncharacterized ABC transporter ATP-binding protein YadG	reviewed	ecj:JW0123;eco:b0127;	FALSE	FALSE	FALSE	FALSE	FALSE	FALSE	FALSE	FALSE	FALSE	FALSE	FALSE	FALSE	FALSE	FALSE	FALSE	FALSE	FALSE	FALSE	FALSE	FALSE	FALSE	FALSE	FALSE	FALSE	FALSE	FALSE	FALSE	FALSE	FALSE	FALSE	FALSE	FALSE	FALSE	FALSE	FALSE	FALSE
P0ACY1	0.973	1.455	NIL	-0.213	0.352	NIL	NIL	0	YDJA_ECOLI	ydjA	Putative NAD(P)H nitroreductase YdjA, EC 1.-.-.-	reviewed	ecj:JW1754;eco:b1765;	FALSE	FALSE	FALSE	FALSE	FALSE	FALSE	FALSE	FALSE	FALSE	FALSE	FALSE	FALSE	FALSE	FALSE	FALSE	FALSE	FALSE	FALSE	FALSE	FALSE	FALSE	FALSE	FALSE	FALSE	FALSE	FALSE	FALSE	FALSE	FALSE	FALSE	FALSE	FALSE	FALSE	FALSE	FALSE	FALSE
P0ACE7	0.973	1.128	NIL	0.272	0.33	NIL	NIL	0	HINT_ECOLI	hinT	Purine nucleoside phosphoramidase, EC 3.9.1.- (Histidine triad nucleotide binding protein HinT, HIT protein)	reviewed	ecj:JW1089;eco:b1103;	FALSE	FALSE	FALSE	FALSE	FALSE	FALSE	FALSE	FALSE	FALSE	FALSE	FALSE	FALSE	FALSE	FALSE	FALSE	FALSE	FALSE	FALSE	FALSE	FALSE	FALSE	FALSE	FALSE	FALSE	FALSE	FALSE	FALSE	FALSE	FALSE	FALSE	FALSE	FALSE	FALSE	FALSE	FALSE	FALSE
P77689	0.967	1.111	NIL	0.99	1.005	NIL	NIL	0	SUFD_ECOLI	sufD	FeS cluster assembly protein SufD	reviewed	ecj:JW1671;eco:b1681;	FALSE	FALSE	FALSE	FALSE	FALSE	FALSE	FALSE	FALSE	FALSE	FALSE	FALSE	FALSE	FALSE	FALSE	FALSE	FALSE	FALSE	FALSE	FALSE	FALSE	FALSE	FALSE	FALSE	FALSE	FALSE	FALSE	FALSE	FALSE	FALSE	FALSE	FALSE	FALSE	FALSE	FALSE	FALSE	FALSE
P76270	0.963	1.246	NIL	0.827	1.849	NIL	NIL	0	MSRC_ECOLI	msrC	Free methionine-R-sulfoxide reductase, fRMsr, EC 1.8.4.14	reviewed	ecj:JW1821;eco:b1832;	FALSE	FALSE	FALSE	FALSE	FALSE	FALSE	FALSE	FALSE	FALSE	FALSE	FALSE	FALSE	FALSE	FALSE	FALSE	FALSE	FALSE	FALSE	FALSE	FALSE	FALSE	FALSE	FALSE	FALSE	FALSE	FALSE	FALSE	FALSE	FALSE	FALSE	FALSE	FALSE	FALSE	FALSE	FALSE	FALSE
P0AD53	0.963	2.054	NIL	0.923	2.027	NIL	NIL	0	YGAC_ECOLI	ygaC	Uncharacterized protein YgaC	reviewed	ecj:JW2646;eco:b2671;	FALSE	FALSE	FALSE	FALSE	FALSE	FALSE	FALSE	FALSE	FALSE	FALSE	FALSE	FALSE	FALSE	FALSE	FALSE	FALSE	FALSE	FALSE	FALSE	FALSE	FALSE	FALSE	FALSE	FALSE	FALSE	FALSE	FALSE	FALSE	FALSE	FALSE	FALSE	FALSE	FALSE	FALSE	FALSE	FALSE
P75867	0.963	1.246	NIL	0.352	0.95	NIL	NIL	0	LONH_ECOLI	ycbZ	Putative Lon protease homolog, EC 3.4.21.- (ATP-dependent protease La homolog)	reviewed	ecj:JW0938;eco:b0955;	FALSE	FALSE	FALSE	FALSE	FALSE	FALSE	FALSE	FALSE	FALSE	FALSE	FALSE	FALSE	FALSE	FALSE	FALSE	FALSE	FALSE	FALSE	FALSE	FALSE	FALSE	FALSE	FALSE	FALSE	FALSE	FALSE	FALSE	FALSE	FALSE	FALSE	FALSE	FALSE	FALSE	FALSE	FALSE	FALSE
Q47710	0.96	1.463	NIL	0.751	2.159	NIL	NIL	0	YQJK_ECOLI	yqjK	Uncharacterized protein YqjK	reviewed	ecj:JW3071;eco:b3100;	FALSE	FALSE	FALSE	FALSE	FALSE	FALSE	FALSE	FALSE	FALSE	FALSE	FALSE	FALSE	FALSE	FALSE	FALSE	FALSE	FALSE	FALSE	FALSE	FALSE	FALSE	FALSE	FALSE	FALSE	FALSE	FALSE	FALSE	FALSE	FALSE	FALSE	FALSE	FALSE	FALSE	FALSE	FALSE	FALSE
P0ACA7	0.96	1.953	NIL	0.877	1.769	NIL	NIL	0	GSTB_ECOLI	gstB	Glutathione S-transferase GstB, EC 2.5.1.18	reviewed	ecj:JW0822;eco:b0838;	FALSE	FALSE	FALSE	FALSE	FALSE	FALSE	FALSE	FALSE	FALSE	FALSE	FALSE	FALSE	FALSE	FALSE	FALSE	FALSE	FALSE	FALSE	FALSE	FALSE	FALSE	FALSE	FALSE	FALSE	FALSE	FALSE	FALSE	FALSE	FALSE	FALSE	FALSE	FALSE	FALSE	FALSE	FALSE	FALSE
P76112	0.96	0.399	NIL	0.143	0.063	NIL	NIL	0	MNAT_ECOLI	mnaT	L-amino acid N-acyltransferase MnaT, EC 2.3.1.- (L-methionine N-acyltransferase) (L-methionine sulfoximine/L-methionine sulfone N-acetyltransferase) (L-phenylglycine N-acetyltransferase)	reviewed	ecj:JW5233;eco:b1448;	FALSE	FALSE	FALSE	FALSE	FALSE	FALSE	FALSE	FALSE	FALSE	FALSE	FALSE	FALSE	FALSE	FALSE	FALSE	FALSE	FALSE	FALSE	FALSE	FALSE	FALSE	FALSE	FALSE	FALSE	FALSE	FALSE	FALSE	FALSE	FALSE	FALSE	FALSE	FALSE	FALSE	FALSE	FALSE	FALSE
P15770	0.957	1.637	NIL	1.256	3.038	NIL	NIL	0	AROE_ECOLI	aroE	Shikimate dehydrogenase (NADP(+)), SD, SDH, EC 1.1.1.25	reviewed	ecj:JW3242;eco:b3281;	FALSE	FALSE	FALSE	FALSE	FALSE	FALSE	FALSE	FALSE	FALSE	FALSE	FALSE	FALSE	FALSE	FALSE	FALSE	FALSE	FALSE	FALSE	FALSE	FALSE	FALSE	FALSE	FALSE	FALSE	FALSE	FALSE	FALSE	FALSE	FALSE	FALSE	FALSE	FALSE	FALSE	FALSE	FALSE	FALSE
P23894	0.953	3.433	NIL	1.395	3.056	NIL	NIL	0	HTPX_ECOLI	htpX	Protease HtpX, EC 3.4.24.- (Heat shock protein HtpX)	reviewed	ecj:JW1818;eco:b1829;	FALSE	FALSE	FALSE	FALSE	FALSE	FALSE	FALSE	FALSE	FALSE	FALSE	FALSE	FALSE	FALSE	FALSE	FALSE	FALSE	FALSE	FALSE	FALSE	FALSE	FALSE	FALSE	FALSE	FALSE	FALSE	FALSE	FALSE	FALSE	FALSE	FALSE	FALSE	FALSE	FALSE	FALSE	FALSE	FALSE
P0C8J8	0.95	0.766	NIL	-0.419	0.337	NIL	NIL	0	GATZ_ECOLI	gatZ	D-tagatose-1,6-bisphosphate aldolase subunit GatZ	reviewed	ecj:JW2082;eco:b2095;	FALSE	FALSE	FALSE	FALSE	FALSE	FALSE	FALSE	FALSE	FALSE	FALSE	FALSE	FALSE	FALSE	FALSE	FALSE	FALSE	FALSE	FALSE	FALSE	FALSE	FALSE	FALSE	FALSE	FALSE	FALSE	FALSE	FALSE	FALSE	FALSE	FALSE	FALSE	FALSE	FALSE	FALSE	FALSE	FALSE
P0ADU2	0.95	2.868	NIL	1.216	3.315	NIL	NIL	0	YGIN_ECOLI	ygiN	Probable quinol monooxygenase YgiN, QuMo, EC 1.-.-.-	reviewed	ecj:JW2997;eco:b3029;	FALSE	FALSE	FALSE	FALSE	FALSE	FALSE	FALSE	FALSE	FALSE	FALSE	FALSE	FALSE	FALSE	FALSE	FALSE	FALSE	FALSE	FALSE	FALSE	FALSE	FALSE	FALSE	FALSE	FALSE	FALSE	FALSE	FALSE	FALSE	FALSE	FALSE	FALSE	FALSE	FALSE	FALSE	FALSE	FALSE
P26459	0.95	0.412	NIL	4.398	2.56	Up	NIL	0	APPC_ECOLI	appC	Cytochrome bd-II ubiquinol oxidase subunit 1, EC 7.1.1.3 (Cytochrome bd-II oxidase subunit I)	reviewed	ecj:JW0960;eco:b0978;	FALSE	FALSE	FALSE	FALSE	FALSE	FALSE	FALSE	FALSE	FALSE	FALSE	FALSE	FALSE	FALSE	FALSE	FALSE	FALSE	FALSE	FALSE	FALSE	FALSE	FALSE	FALSE	FALSE	FALSE	FALSE	FALSE	FALSE	FALSE	FALSE	FALSE	FALSE	FALSE	FALSE	FALSE	FALSE	FALSE
P21169	0.947	0.786	NIL	-0.711	0.751	NIL	NIL	0	DCOR_ECOLI	speC	Constitutive ornithine decarboxylase, EC 4.1.1.17	reviewed	ecj:JW5482;eco:b2965;	FALSE	FALSE	FALSE	FALSE	FALSE	FALSE	FALSE	FALSE	FALSE	FALSE	FALSE	FALSE	FALSE	FALSE	FALSE	FALSE	FALSE	FALSE	FALSE	FALSE	FALSE	FALSE	FALSE	FALSE	FALSE	FALSE	FALSE	FALSE	FALSE	FALSE	FALSE	FALSE	FALSE	FALSE	FALSE	FALSE
P04993	0.943	0.783	NIL	-0.106	0.413	NIL	NIL	0	RECD_ECOLI	recD	RecBCD enzyme subunit RecD, EC 3.1.11.5 (Exodeoxyribonuclease V 67 kDa polypeptide) (Exodeoxyribonuclease V alpha chain) (Exonuclease V subunit RecD, ExoV subunit RecD) (Helicase/nuclease RecBCD subunit RecD)	reviewed	ecj:JW2787;eco:b2819;	FALSE	FALSE	FALSE	FALSE	FALSE	FALSE	FALSE	FALSE	FALSE	FALSE	FALSE	FALSE	FALSE	FALSE	FALSE	FALSE	FALSE	FALSE	FALSE	FALSE	FALSE	FALSE	FALSE	FALSE	FALSE	FALSE	FALSE	FALSE	FALSE	FALSE	FALSE	FALSE	FALSE	FALSE	FALSE	FALSE
P45395	0.943	1.651	NIL	0.771	0.89	NIL	NIL	0	KDSD_ECOLI	kdsD	Arabinose 5-phosphate isomerase KdsD, API, L-API, EC 5.3.1.13	reviewed	ecj:JW3164;eco:b3197;	FALSE	FALSE	FALSE	FALSE	FALSE	FALSE	FALSE	FALSE	FALSE	FALSE	FALSE	FALSE	FALSE	FALSE	FALSE	FALSE	FALSE	FALSE	FALSE	FALSE	FALSE	FALSE	FALSE	FALSE	FALSE	FALSE	FALSE	FALSE	FALSE	FALSE	FALSE	FALSE	FALSE	FALSE	FALSE	FALSE
P42604	0.943	0.564	NIL	-0.485	0.687	NIL	NIL	0	UXAA_ECOLI	uxaA	Altronate dehydratase, EC 4.2.1.7 (D-altronate hydro-lyase)	reviewed	ecj:JW3062;eco:b3091;	FALSE	FALSE	FALSE	FALSE	FALSE	FALSE	FALSE	FALSE	FALSE	FALSE	FALSE	FALSE	FALSE	FALSE	FALSE	FALSE	FALSE	FALSE	FALSE	FALSE	FALSE	FALSE	FALSE	FALSE	FALSE	FALSE	FALSE	FALSE	FALSE	FALSE	FALSE	FALSE	FALSE	FALSE	FALSE	FALSE
P0A6M4	0.94	0.387	NIL	-0.382	0.19	NIL	NIL	0	DTD_ECOLI	dtd	D-aminoacyl-tRNA deacylase, DTD, EC 3.1.1.96 (D-tyrosyl RNA deacylase) (D-tyrosyl-tRNA(Tyr) deacylase) (Gly-tRNA(Ala) deacylase) (Gly-tRNA(Gly) deacylase)	reviewed	ecj:JW3858;eco:b3887;	FALSE	FALSE	FALSE	FALSE	FALSE	FALSE	FALSE	FALSE	FALSE	FALSE	FALSE	FALSE	FALSE	FALSE	FALSE	FALSE	FALSE	FALSE	FALSE	FALSE	FALSE	FALSE	FALSE	FALSE	FALSE	FALSE	FALSE	FALSE	FALSE	FALSE	FALSE	FALSE	FALSE	FALSE	FALSE	FALSE
P0AFX4	0.94	0.379	NIL	-1.116	0.638	NIL	NIL	0	RSD_ECOLI	rsd	Regulator of sigma D	reviewed	ecj:JW3959;eco:b3995;	FALSE	FALSE	FALSE	FALSE	FALSE	FALSE	FALSE	FALSE	FALSE	FALSE	FALSE	FALSE	FALSE	FALSE	FALSE	FALSE	FALSE	FALSE	FALSE	FALSE	FALSE	FALSE	FALSE	FALSE	FALSE	FALSE	FALSE	FALSE	FALSE	FALSE	FALSE	FALSE	FALSE	FALSE	FALSE	FALSE
P77348	0.94	3.119	NIL	-0.644	3.048	NIL	NIL	0	MPPA_ECOLI	mppA	Periplasmic murein peptide-binding protein	reviewed	ecj:JW1322;eco:b1329;	FALSE	FALSE	TRUE	FALSE	FALSE	FALSE	FALSE	FALSE	FALSE	FALSE	FALSE	FALSE	FALSE	FALSE	FALSE	FALSE	FALSE	FALSE	FALSE	FALSE	FALSE	FALSE	FALSE	FALSE	FALSE	FALSE	FALSE	FALSE	FALSE	FALSE	FALSE	FALSE	FALSE	FALSE	FALSE	FALSE
P0ABY4	0.94	0.643	NIL	2.222	0.849	NIL	NIL	0	FLAW_ECOLI	fldB	Flavodoxin 2	reviewed	ecj:JW2863;eco:b2895;	FALSE	FALSE	FALSE	FALSE	FALSE	FALSE	FALSE	FALSE	FALSE	FALSE	FALSE	FALSE	FALSE	FALSE	FALSE	FALSE	FALSE	FALSE	FALSE	FALSE	FALSE	FALSE	FALSE	FALSE	FALSE	FALSE	FALSE	FALSE	FALSE	FALSE	FALSE	FALSE	FALSE	FALSE	FALSE	FALSE
P0ADT8	0.937	1.544	NIL	1.485	1.968	NIL	NIL	0	YGIM_ECOLI	ygiM	Uncharacterized protein YgiM	reviewed	ecj:JW3027;eco:b3055;	FALSE	FALSE	FALSE	FALSE	FALSE	FALSE	FALSE	FALSE	FALSE	FALSE	FALSE	FALSE	FALSE	FALSE	FALSE	FALSE	FALSE	FALSE	FALSE	FALSE	FALSE	FALSE	FALSE	FALSE	FALSE	FALSE	FALSE	FALSE	FALSE	FALSE	FALSE	FALSE	FALSE	FALSE	FALSE	FALSE
P33940	0.937	0.933	NIL	0.292	0.256	NIL	NIL	0	MQO_ECOLI	mqo	Malate:quinone oxidoreductase, EC 1.1.5.4 (MQO) (Malate dehydrogenase [quinone])	reviewed	ecj:JW2198;eco:b2210;	FALSE	FALSE	FALSE	FALSE	FALSE	FALSE	FALSE	FALSE	FALSE	FALSE	FALSE	FALSE	FALSE	FALSE	FALSE	FALSE	FALSE	FALSE	FALSE	FALSE	FALSE	FALSE	FALSE	FALSE	FALSE	FALSE	FALSE	FALSE	FALSE	FALSE	FALSE	FALSE	FALSE	FALSE	FALSE	FALSE
P42599	0.933	1.107	NIL	-0.385	0.984	NIL	NIL	0	YGJR_ECOLI	ygjR	Uncharacterized oxidoreductase YgjR, EC 1.-.-.-	reviewed	ecj:JW3058;eco:b3087;	FALSE	FALSE	FALSE	FALSE	FALSE	FALSE	FALSE	FALSE	FALSE	FALSE	FALSE	FALSE	FALSE	FALSE	FALSE	FALSE	FALSE	FALSE	FALSE	FALSE	FALSE	FALSE	FALSE	FALSE	FALSE	FALSE	FALSE	FALSE	FALSE	FALSE	FALSE	FALSE	FALSE	FALSE	FALSE	FALSE
P41409	0.933	1.763	NIL	-0.877	1.499	NIL	NIL	0	RIHA_ECOLI	rihA	Pyrimidine-specific ribonucleoside hydrolase RihA, EC 3.2.-.- (Cytidine/uridine-specific hydrolase)	reviewed	ecj:JW0646;eco:b0651;	FALSE	FALSE	FALSE	FALSE	FALSE	FALSE	FALSE	FALSE	FALSE	FALSE	FALSE	FALSE	FALSE	FALSE	FALSE	FALSE	FALSE	FALSE	FALSE	FALSE	FALSE	FALSE	FALSE	FALSE	FALSE	FALSE	FALSE	FALSE	FALSE	FALSE	FALSE	FALSE	FALSE	FALSE	FALSE	FALSE
P0AAD2	0.93	1.068	NIL	-1.422	1.164	NIL	NIL	0	MTR_ECOLI	mtr	Tryptophan-specific transport protein (Tryptophan permease)	reviewed	ecj:JW3130;eco:b3161;	FALSE	FALSE	FALSE	FALSE	FALSE	FALSE	FALSE	FALSE	FALSE	FALSE	FALSE	FALSE	FALSE	FALSE	FALSE	FALSE	FALSE	FALSE	FALSE	FALSE	FALSE	FALSE	FALSE	FALSE	FALSE	FALSE	FALSE	FALSE	FALSE	FALSE	FALSE	FALSE	FALSE	FALSE	FALSE	FALSE
P11072	0.927	1.283	NIL	3.731	4.301	Up	NIL	0	LIT_ECOLI	lit	Cell death peptidase (Bacteriophage T4 late gene expression-blocking protein) (GpLit)	reviewed	ecj:JW1125;eco:b1139;	FALSE	FALSE	FALSE	FALSE	FALSE	FALSE	FALSE	FALSE	FALSE	FALSE	FALSE	FALSE	FALSE	FALSE	FALSE	FALSE	FALSE	FALSE	FALSE	FALSE	FALSE	FALSE	FALSE	FALSE	FALSE	FALSE	FALSE	FALSE	FALSE	FALSE	FALSE	FALSE	FALSE	FALSE	FALSE	FALSE
P21517	0.927	2.66	NIL	0.508	0.793	NIL	NIL	0	MALZ_ECOLI	malZ	Maltodextrin glucosidase, EC 3.2.1.20 (Alpha-glucosidase)	reviewed	ecj:JW0393;eco:b0403;	FALSE	FALSE	FALSE	FALSE	FALSE	FALSE	FALSE	FALSE	FALSE	FALSE	FALSE	FALSE	FALSE	FALSE	FALSE	FALSE	FALSE	FALSE	FALSE	FALSE	FALSE	FALSE	FALSE	FALSE	FALSE	FALSE	FALSE	FALSE	FALSE	FALSE	FALSE	FALSE	FALSE	FALSE	FALSE	FALSE
P31142	0.924	2.747	NIL	-0.804	2.515	NIL	NIL	0	THTM_ECOLI	sseA	3-mercaptopyruvate sulfurtransferase, MST, EC 2.8.1.2 (Rhodanese-like protein)	reviewed	ecj:JW2505;eco:b2521;	FALSE	FALSE	FALSE	FALSE	FALSE	FALSE	FALSE	FALSE	FALSE	FALSE	FALSE	FALSE	FALSE	FALSE	FALSE	FALSE	FALSE	FALSE	FALSE	FALSE	FALSE	FALSE	FALSE	FALSE	FALSE	FALSE	FALSE	FALSE	FALSE	FALSE	FALSE	FALSE	FALSE	FALSE	FALSE	FALSE
P75823	0.914	1.608	NIL	-0.133	0.196	NIL	NIL	0	LTAE_ECOLI	ltaE	Low specificity L-threonine aldolase, Low specificity L-TA, EC 4.1.2.48	reviewed	ecj:JW0854;eco:b0870;	FALSE	FALSE	FALSE	FALSE	FALSE	FALSE	FALSE	FALSE	FALSE	FALSE	FALSE	FALSE	FALSE	FALSE	FALSE	FALSE	FALSE	FALSE	FALSE	FALSE	FALSE	FALSE	FALSE	FALSE	FALSE	FALSE	FALSE	FALSE	FALSE	FALSE	FALSE	FALSE	FALSE	FALSE	FALSE	FALSE
P0AEE8	0.914	0.676	NIL	-0.375	0.369	NIL	NIL	0	DMA_ECOLI	dam	DNA adenine methylase, EC 2.1.1.72 (DNA adenine methyltransferase) (Deoxyadenosyl-methyltransferase) (Orphan methyltransferase M.EcoKDam, M.EcoKDam)	reviewed	ecj:JW3350;eco:b3387;	FALSE	FALSE	FALSE	FALSE	FALSE	FALSE	FALSE	FALSE	FALSE	FALSE	FALSE	FALSE	FALSE	FALSE	FALSE	FALSE	FALSE	FALSE	FALSE	FALSE	FALSE	FALSE	FALSE	FALSE	FALSE	FALSE	FALSE	FALSE	FALSE	FALSE	FALSE	FALSE	FALSE	FALSE	FALSE	FALSE
P26647	0.91	0.701	NIL	0.405	0.875	NIL	NIL	0	PLSC_ECOLI	plsC	1-acyl-sn-glycerol-3-phosphate acyltransferase, 1-AGP acyltransferase, 1-AGPAT, EC 2.3.1.51, EC 2.3.1.n4 (Lysophosphatidic acid acyltransferase, LPAAT) (Phosphatidic acid synthase, PA synthase)	reviewed	ecj:JW2986;eco:b3018;	FALSE	FALSE	FALSE	FALSE	FALSE	FALSE	FALSE	FALSE	FALSE	FALSE	FALSE	FALSE	FALSE	FALSE	FALSE	FALSE	FALSE	FALSE	FALSE	FALSE	FALSE	FALSE	FALSE	FALSE	FALSE	FALSE	FALSE	FALSE	FALSE	FALSE	FALSE	FALSE	FALSE	FALSE	FALSE	FALSE
P13482	0.904	0.956	NIL	1.252	2.332	NIL	NIL	0	TREA_ECOLI	treA	Periplasmic trehalase, EC 3.2.1.28 (Alpha,alpha-trehalase) (Alpha,alpha-trehalose glucohydrolase, Tre37A)	reviewed	ecj:JW1186;eco:b1197;	FALSE	FALSE	FALSE	FALSE	FALSE	FALSE	FALSE	FALSE	FALSE	FALSE	FALSE	FALSE	FALSE	FALSE	FALSE	FALSE	FALSE	FALSE	FALSE	FALSE	FALSE	FALSE	FALSE	FALSE	FALSE	FALSE	FALSE	FALSE	FALSE	FALSE	FALSE	FALSE	FALSE	FALSE	FALSE	FALSE
P25738	0.9	0.609	NIL	0.88	0.909	NIL	NIL	0	MSYB_ECOLI	msyB	Acidic protein MsyB	reviewed	ecj:JW1039;eco:b1051;	FALSE	FALSE	FALSE	FALSE	FALSE	FALSE	FALSE	FALSE	FALSE	FALSE	FALSE	FALSE	FALSE	FALSE	FALSE	FALSE	FALSE	FALSE	FALSE	FALSE	FALSE	FALSE	FALSE	FALSE	FALSE	FALSE	FALSE	FALSE	FALSE	FALSE	FALSE	FALSE	FALSE	FALSE	FALSE	FALSE
P15067	0.897	1.175	NIL	-0.076	0.142	NIL	NIL	0	GLGX_ECOLI	glgX	Glycogen debranching enzyme, EC 3.2.1.196 (Glycogen operon protein GlgX) (Limit dextrin alpha-1,6-maltotetraose-hydrolase)	reviewed	ecj:JW3394;eco:b3431;	FALSE	FALSE	FALSE	FALSE	FALSE	FALSE	FALSE	FALSE	FALSE	FALSE	FALSE	FALSE	FALSE	FALSE	FALSE	FALSE	FALSE	FALSE	FALSE	FALSE	FALSE	FALSE	FALSE	FALSE	FALSE	FALSE	FALSE	FALSE	FALSE	FALSE	FALSE	FALSE	FALSE	FALSE	FALSE	FALSE
P04825	0.897	2.612	NIL	0.807	2.533	NIL	NIL	0	AMPN_ECOLI	pepN	Aminopeptidase N, EC 3.4.11.2 (Alpha-aminoacylpeptide hydrolase)	reviewed	ecj:JW0915;eco:b0932;	FALSE	FALSE	FALSE	FALSE	FALSE	FALSE	FALSE	FALSE	FALSE	FALSE	FALSE	FALSE	FALSE	FALSE	FALSE	FALSE	FALSE	FALSE	FALSE	FALSE	FALSE	FALSE	FALSE	FALSE	FALSE	FALSE	FALSE	FALSE	FALSE	FALSE	FALSE	FALSE	FALSE	FALSE	FALSE	FALSE
P0AEA8	0.894	1.493	NIL	-0.698	1.321	NIL	NIL	0	CYSG_ECOLI	cysG	Siroheme synthase [Includes: Uroporphyrinogen-III C-methyltransferase, Urogen III methylase, EC 2.1.1.107 (SUMT) (Uroporphyrinogen III methylase, UROM); Precorrin-2 dehydrogenase, EC 1.3.1.76; Sirohydrochlorin ferrochelatase, EC 4.99.1.4 ]	reviewed	ecj:JW3331;eco:b3368;	FALSE	FALSE	FALSE	FALSE	FALSE	FALSE	FALSE	FALSE	FALSE	FALSE	FALSE	FALSE	FALSE	FALSE	FALSE	FALSE	FALSE	FALSE	FALSE	FALSE	FALSE	FALSE	FALSE	FALSE	FALSE	FALSE	FALSE	FALSE	FALSE	FALSE	FALSE	FALSE	FALSE	FALSE	FALSE	FALSE
P30871	0.89	2.431	NIL	0.176	0.555	NIL	NIL	0	3PASE_ECOLI	ygiF	Inorganic triphosphatase, PPPase, EC 3.6.1.25 (ORFXE)	reviewed	ecj:JW3026;eco:b3054;	FALSE	FALSE	FALSE	FALSE	FALSE	FALSE	FALSE	FALSE	FALSE	FALSE	FALSE	FALSE	FALSE	FALSE	FALSE	FALSE	FALSE	FALSE	FALSE	FALSE	FALSE	FALSE	FALSE	FALSE	FALSE	FALSE	FALSE	FALSE	FALSE	FALSE	FALSE	FALSE	FALSE	FALSE	FALSE	FALSE
P00888	0.887	1.803	NIL	0.365	1.372	NIL	NIL	0	AROF_ECOLI	aroF	Phospho-2-dehydro-3-deoxyheptonate aldolase, Tyr-sensitive, EC 2.5.1.54 (3-deoxy-D-arabino-heptulosonate 7-phosphate synthase) (DAHP synthase) (Phospho-2-keto-3-deoxyheptonate aldolase)	reviewed	ecj:JW2582;eco:b2601;	FALSE	FALSE	FALSE	FALSE	FALSE	FALSE	FALSE	FALSE	FALSE	FALSE	FALSE	FALSE	FALSE	FALSE	FALSE	FALSE	FALSE	FALSE	FALSE	FALSE	FALSE	FALSE	FALSE	FALSE	FALSE	FALSE	FALSE	FALSE	FALSE	FALSE	FALSE	FALSE	FALSE	FALSE	FALSE	FALSE
P45532	0.884	0.497	NIL	-0.066	0.061	NIL	NIL	0	TUSD_ECOLI	tusD	Sulfurtransferase TusD, EC 2.8.1.- (tRNA 2-thiouridine synthesizing protein D)	reviewed	ecj:JW3307;eco:b3345;	FALSE	FALSE	FALSE	FALSE	FALSE	FALSE	FALSE	FALSE	FALSE	FALSE	FALSE	FALSE	FALSE	FALSE	FALSE	FALSE	FALSE	FALSE	FALSE	FALSE	FALSE	FALSE	FALSE	FALSE	FALSE	FALSE	FALSE	FALSE	FALSE	FALSE	FALSE	FALSE	FALSE	FALSE	FALSE	FALSE
P75797	0.884	2.762	NIL	1.309	2.072	NIL	NIL	0	GSIB_ECOLI	gsiB	Glutathione-binding protein GsiB	reviewed	ecj:JW5111;eco:b0830;	FALSE	FALSE	TRUE	FALSE	FALSE	FALSE	FALSE	FALSE	FALSE	FALSE	FALSE	FALSE	FALSE	FALSE	FALSE	FALSE	FALSE	FALSE	FALSE	FALSE	FALSE	FALSE	FALSE	FALSE	FALSE	FALSE	FALSE	FALSE	FALSE	FALSE	FALSE	FALSE	FALSE	FALSE	FALSE	FALSE
P0A905	0.884	1.403	NIL	1.139	2.092	NIL	NIL	0	SLYB_ECOLI	slyB	Outer membrane lipoprotein SlyB	reviewed	ecj:JW1633;eco:b1641;	FALSE	FALSE	FALSE	FALSE	FALSE	FALSE	FALSE	FALSE	FALSE	FALSE	FALSE	FALSE	FALSE	FALSE	FALSE	FALSE	FALSE	FALSE	FALSE	FALSE	FALSE	FALSE	FALSE	FALSE	FALSE	FALSE	FALSE	FALSE	FALSE	FALSE	FALSE	FALSE	FALSE	FALSE	FALSE	FALSE
P10371	0.88	2.599	NIL	0.07	0.145	NIL	NIL	0	HIS4_ECOLI	hisA	1-(5-phosphoribosyl)-5-[(5-phosphoribosylamino)methylideneamino] imidazole-4-carboxamide isomerase, EC 5.3.1.16 (Phosphoribosylformimino-5-aminoimidazole carboxamide ribotide isomerase)	reviewed	ecj:JW2006;eco:b2024;	FALSE	FALSE	FALSE	FALSE	FALSE	FALSE	FALSE	FALSE	FALSE	FALSE	FALSE	FALSE	FALSE	FALSE	FALSE	FALSE	FALSE	FALSE	FALSE	FALSE	FALSE	FALSE	FALSE	FALSE	FALSE	FALSE	FALSE	FALSE	FALSE	FALSE	FALSE	FALSE	FALSE	FALSE	FALSE	FALSE
P76149	0.874	3.029	NIL	0.847	2.928	NIL	NIL	0	SAD_ECOLI	sad	Succinate semialdehyde dehydrogenase [NAD(P)+] Sad, SSADH, SSDH, EC 1.2.1.16	reviewed	ecj:JW5247;eco:b1525;	FALSE	FALSE	FALSE	FALSE	FALSE	FALSE	FALSE	FALSE	FALSE	FALSE	FALSE	FALSE	FALSE	FALSE	FALSE	FALSE	FALSE	FALSE	FALSE	FALSE	FALSE	FALSE	FALSE	FALSE	FALSE	FALSE	FALSE	FALSE	FALSE	FALSE	FALSE	FALSE	FALSE	FALSE	FALSE	FALSE
P75728	0.874	1.269	NIL	0.628	1.13	NIL	NIL	0	UBIF_ECOLI	ubiF	3-demethoxyubiquinol 3-hydroxylase, EC 1.14.99.60 (2-octaprenyl-3-methyl-6-methoxy-1,4-benzoquinol hydroxylase)	reviewed	ecj:JW0659;eco:b0662;	FALSE	FALSE	FALSE	FALSE	FALSE	FALSE	FALSE	FALSE	FALSE	FALSE	FALSE	FALSE	FALSE	FALSE	FALSE	FALSE	FALSE	FALSE	FALSE	FALSE	FALSE	FALSE	FALSE	FALSE	FALSE	FALSE	FALSE	FALSE	FALSE	FALSE	FALSE	FALSE	FALSE	FALSE	FALSE	FALSE
P76407	0.874	1.307	NIL	0.767	1.721	NIL	NIL	0	YEGS_ECOLI	yegS	Lipid kinase YegS, EC 2.7.1.-	reviewed	ecj:JW2070;eco:b2086;	FALSE	FALSE	FALSE	FALSE	FALSE	FALSE	FALSE	FALSE	FALSE	FALSE	FALSE	FALSE	FALSE	FALSE	FALSE	FALSE	FALSE	FALSE	FALSE	FALSE	FALSE	FALSE	FALSE	FALSE	FALSE	FALSE	FALSE	FALSE	FALSE	FALSE	FALSE	FALSE	FALSE	FALSE	FALSE	FALSE
P75783	0.87	1.304	NIL	-0.203	0.184	NIL	NIL	0	YBIO_ECOLI	ybiO	Moderate conductance mechanosensitive channel YbiO	reviewed	ecj:JW5108;eco:b0808;	FALSE	FALSE	FALSE	FALSE	FALSE	FALSE	FALSE	FALSE	FALSE	FALSE	FALSE	FALSE	FALSE	FALSE	FALSE	FALSE	FALSE	FALSE	FALSE	FALSE	FALSE	FALSE	FALSE	FALSE	FALSE	FALSE	FALSE	FALSE	FALSE	FALSE	FALSE	FALSE	FALSE	FALSE	FALSE	FALSE
P25747	0.864	1.763	NIL	-0.455	1.169	NIL	NIL	0	YEIB_ECOLI	yeiB	Uncharacterized protein YeiB	reviewed	ecj:JW2139;eco:b2152;	FALSE	FALSE	FALSE	FALSE	FALSE	FALSE	FALSE	FALSE	FALSE	FALSE	FALSE	FALSE	FALSE	FALSE	FALSE	FALSE	FALSE	FALSE	FALSE	FALSE	FALSE	FALSE	FALSE	FALSE	FALSE	FALSE	FALSE	FALSE	FALSE	FALSE	FALSE	FALSE	FALSE	FALSE	FALSE	FALSE
P0AAT4	0.864	1.21	NIL	1.239	1.93	NIL	NIL	0	YBDG_ECOLI	ybdG	Miniconductance mechanosensitive channel YbdG	reviewed	ecj:JW0566;eco:b0577;	FALSE	FALSE	FALSE	FALSE	FALSE	FALSE	FALSE	FALSE	FALSE	FALSE	FALSE	FALSE	FALSE	FALSE	FALSE	FALSE	FALSE	FALSE	FALSE	FALSE	FALSE	FALSE	FALSE	FALSE	FALSE	FALSE	FALSE	FALSE	FALSE	FALSE	FALSE	FALSE	FALSE	FALSE	FALSE	FALSE
P64610	0.86	1.621	NIL	0.223	0.39	NIL	NIL	0	YRBL_ECOLI	yrbL	Uncharacterized protein YrbL	reviewed	ecj:JW3174;eco:b3207;	FALSE	FALSE	FALSE	FALSE	FALSE	FALSE	FALSE	FALSE	FALSE	FALSE	FALSE	FALSE	FALSE	FALSE	FALSE	FALSE	FALSE	FALSE	FALSE	FALSE	FALSE	FALSE	FALSE	FALSE	FALSE	FALSE	FALSE	FALSE	FALSE	FALSE	FALSE	FALSE	FALSE	FALSE	FALSE	FALSE
P0A935	0.857	1.309	NIL	-0.379	1.3	NIL	NIL	0	MLTA_ECOLI	mltA	Membrane-bound lytic murein transglycosylase A, EC 4.2.2.n1 (Mlt38) (Murein hydrolase A)	reviewed	ecj:JW2784;eco:b2813;	FALSE	FALSE	FALSE	FALSE	FALSE	FALSE	FALSE	FALSE	FALSE	FALSE	FALSE	FALSE	FALSE	FALSE	FALSE	FALSE	FALSE	FALSE	FALSE	FALSE	FALSE	FALSE	FALSE	FALSE	FALSE	FALSE	FALSE	FALSE	FALSE	FALSE	FALSE	FALSE	FALSE	FALSE	FALSE	FALSE
P09424	0.857	2.202	NIL	1.276	2.939	NIL	NIL	0	MTLD_ECOLI	mtlD	Mannitol-1-phosphate 5-dehydrogenase, EC 1.1.1.17	reviewed	ecj:JW3574;eco:b3600;	FALSE	FALSE	FALSE	FALSE	FALSE	FALSE	FALSE	FALSE	FALSE	FALSE	FALSE	FALSE	FALSE	FALSE	FALSE	FALSE	FALSE	FALSE	FALSE	FALSE	FALSE	FALSE	FALSE	FALSE	FALSE	FALSE	FALSE	FALSE	FALSE	FALSE	FALSE	FALSE	FALSE	FALSE	FALSE	FALSE
P52097	0.854	2.394	NIL	0.468	1.552	NIL	NIL	0	TILS_ECOLI	tilS	tRNA(Ile)-lysidine synthase, EC 6.3.4.19 (tRNA(Ile)-2-lysyl-cytidine synthase) (tRNA(Ile)-lysidine synthetase)	reviewed	ecj:JW0183;eco:b0188;	FALSE	FALSE	FALSE	FALSE	FALSE	FALSE	FALSE	FALSE	FALSE	FALSE	FALSE	FALSE	FALSE	FALSE	FALSE	FALSE	FALSE	FALSE	FALSE	FALSE	FALSE	FALSE	FALSE	FALSE	FALSE	FALSE	FALSE	FALSE	FALSE	FALSE	FALSE	FALSE	FALSE	FALSE	FALSE	FALSE
P0A6M2	0.85	1.42	NIL	0.173	0.304	NIL	NIL	0	DSBB_ECOLI	dsbB	Disulfide bond formation protein B (Disulfide oxidoreductase)	reviewed	ecj:JW5182;eco:b1185;	FALSE	FALSE	FALSE	FALSE	FALSE	FALSE	FALSE	FALSE	FALSE	FALSE	FALSE	FALSE	FALSE	FALSE	FALSE	FALSE	FALSE	FALSE	FALSE	FALSE	FALSE	FALSE	FALSE	FALSE	FALSE	FALSE	FALSE	FALSE	FALSE	FALSE	FALSE	FALSE	FALSE	FALSE	FALSE	FALSE
P62623	0.847	2.047	NIL	0.644	1.408	NIL	NIL	0	ISPH_ECOLI	ispH	4-hydroxy-3-methylbut-2-enyl diphosphate reductase, HMBPP reductase, EC 1.17.7.4 (1-hydroxy-2-methyl-2-(E)-butenyl 4-diphosphate reductase)	reviewed	ecj:JW0027;eco:b0029;	FALSE	FALSE	FALSE	FALSE	FALSE	FALSE	FALSE	FALSE	FALSE	FALSE	FALSE	FALSE	FALSE	FALSE	FALSE	FALSE	FALSE	FALSE	FALSE	FALSE	FALSE	FALSE	FALSE	FALSE	FALSE	FALSE	FALSE	FALSE	FALSE	FALSE	FALSE	FALSE	FALSE	FALSE	FALSE	FALSE
P32162	0.847	1.392	NIL	0.84	0.852	NIL	NIL	0	YIIS_ECOLI	yiiS	UPF0381 protein YiiS	reviewed	ecj:JW3893;eco:b3922;	FALSE	FALSE	FALSE	FALSE	FALSE	FALSE	FALSE	FALSE	FALSE	FALSE	FALSE	FALSE	FALSE	FALSE	FALSE	FALSE	FALSE	FALSE	FALSE	FALSE	FALSE	FALSE	FALSE	FALSE	FALSE	FALSE	FALSE	FALSE	FALSE	FALSE	FALSE	FALSE	FALSE	FALSE	FALSE	FALSE
P77667	0.844	0.32	NIL	-1.023	0.805	NIL	NIL	0	SUFA_ECOLI	sufA	Protein SufA	reviewed	ecj:JW1674;eco:b1684;	FALSE	FALSE	FALSE	FALSE	FALSE	FALSE	FALSE	FALSE	FALSE	FALSE	FALSE	FALSE	FALSE	FALSE	FALSE	FALSE	FALSE	FALSE	FALSE	FALSE	FALSE	FALSE	FALSE	FALSE	FALSE	FALSE	FALSE	FALSE	FALSE	FALSE	FALSE	FALSE	FALSE	FALSE	FALSE	FALSE
P0AFB1	0.837	1.452	NIL	-0.817	1.275	NIL	NIL	0	NLPI_ECOLI	nlpI	Lipoprotein NlpI	reviewed	ecj:JW3132;eco:b3163;	FALSE	FALSE	FALSE	FALSE	FALSE	FALSE	FALSE	FALSE	FALSE	FALSE	FALSE	FALSE	FALSE	FALSE	FALSE	FALSE	FALSE	FALSE	FALSE	FALSE	FALSE	FALSE	FALSE	FALSE	FALSE	FALSE	FALSE	FALSE	FALSE	FALSE	FALSE	FALSE	FALSE	FALSE	FALSE	FALSE
P23836	0.837	1.316	NIL	0.216	0.536	NIL	NIL	0	PHOP_ECOLI	phoP	Transcriptional regulatory protein PhoP	reviewed	ecj:JW1116;eco:b1130;	FALSE	FALSE	FALSE	FALSE	FALSE	FALSE	FALSE	FALSE	FALSE	FALSE	FALSE	FALSE	FALSE	FALSE	FALSE	FALSE	FALSE	FALSE	FALSE	FALSE	FALSE	FALSE	FALSE	FALSE	FALSE	FALSE	FALSE	FALSE	FALSE	FALSE	FALSE	FALSE	FALSE	FALSE	FALSE	FALSE
P11553	0.837	0.936	NIL	-0.405	0.454	NIL	NIL	0	FUCK_ECOLI	fucK	L-fuculokinase, EC 2.7.1.51 (L-fuculose kinase)	reviewed	ecj:JW2774;eco:b2803;	FALSE	FALSE	FALSE	FALSE	FALSE	FALSE	FALSE	FALSE	FALSE	FALSE	FALSE	FALSE	FALSE	FALSE	FALSE	FALSE	FALSE	FALSE	FALSE	FALSE	FALSE	FALSE	FALSE	FALSE	FALSE	FALSE	FALSE	FALSE	FALSE	FALSE	FALSE	FALSE	FALSE	FALSE	FALSE	FALSE
P26612	0.837	1.657	NIL	0.997	1.782	NIL	NIL	0	AMY2_ECOLI	amyA	Cytoplasmic alpha-amylase, EC 3.2.1.1 (1,4-alpha-D-glucan glucanohydrolase)	reviewed	ecj:JW1912;eco:b1927;	FALSE	FALSE	FALSE	FALSE	FALSE	FALSE	FALSE	FALSE	FALSE	FALSE	FALSE	FALSE	FALSE	FALSE	FALSE	FALSE	FALSE	FALSE	FALSE	FALSE	FALSE	FALSE	FALSE	FALSE	FALSE	FALSE	FALSE	FALSE	FALSE	FALSE	FALSE	FALSE	FALSE	FALSE	FALSE	FALSE
P0AAX8	0.834	1.282	NIL	1.571	1.965	NIL	NIL	0	YBIS_ECOLI	ybiS	Probable L,D-transpeptidase YbiS, EC 2.-.-.-	reviewed	ecj:JW0803;eco:b0819;	FALSE	FALSE	FALSE	FALSE	FALSE	FALSE	FALSE	FALSE	FALSE	FALSE	FALSE	FALSE	FALSE	FALSE	FALSE	FALSE	FALSE	FALSE	FALSE	FALSE	FALSE	FALSE	FALSE	FALSE	FALSE	FALSE	FALSE	FALSE	FALSE	FALSE	FALSE	FALSE	FALSE	FALSE	FALSE	FALSE
P77395	0.834	2.074	NIL	0.003	0.005	NIL	NIL	0	CNOX_ECOLI	cnoX	Chaperedoxin (Heat shock protein CnoX) (Trxsc)	reviewed	ecj:JW5067;eco:b0492;	FALSE	FALSE	FALSE	FALSE	FALSE	FALSE	FALSE	FALSE	FALSE	FALSE	FALSE	FALSE	FALSE	FALSE	FALSE	FALSE	FALSE	FALSE	FALSE	FALSE	FALSE	FALSE	FALSE	FALSE	FALSE	FALSE	FALSE	FALSE	FALSE	FALSE	FALSE	FALSE	FALSE	FALSE	FALSE	FALSE
P00968	0.834	1.193	NIL	-0.455	0.619	NIL	NIL	0	CARB_ECOLI	carB	Carbamoyl-phosphate synthase large chain, EC 6.3.5.5 (Carbamoyl-phosphate synthetase ammonia chain)	reviewed	ecj:JW0031;eco:b0033;	FALSE	FALSE	FALSE	FALSE	FALSE	FALSE	FALSE	FALSE	FALSE	FALSE	FALSE	FALSE	FALSE	FALSE	FALSE	FALSE	FALSE	FALSE	FALSE	FALSE	FALSE	FALSE	FALSE	FALSE	FALSE	FALSE	FALSE	FALSE	FALSE	FALSE	FALSE	FALSE	FALSE	FALSE	FALSE	FALSE
P03030	0.83	1.959	NIL	0.824	1.109	NIL	NIL	0	LYSR_ECOLI	lysR	Transcriptional activator protein LysR	reviewed	ecj:JW2807;eco:b2839;	FALSE	FALSE	FALSE	FALSE	FALSE	FALSE	FALSE	FALSE	FALSE	FALSE	FALSE	FALSE	FALSE	FALSE	FALSE	FALSE	FALSE	FALSE	FALSE	FALSE	FALSE	FALSE	FALSE	FALSE	FALSE	FALSE	FALSE	FALSE	FALSE	FALSE	FALSE	FALSE	FALSE	FALSE	FALSE	FALSE
P23721	0.827	1.074	NIL	1.538	1.995	NIL	NIL	0	SERC_ECOLI	serC	Phosphoserine aminotransferase, EC 2.6.1.52 (Phosphohydroxythreonine aminotransferase, PSAT)	reviewed	ecj:JW0890;eco:b0907;	FALSE	FALSE	FALSE	FALSE	FALSE	FALSE	FALSE	FALSE	FALSE	FALSE	FALSE	FALSE	FALSE	FALSE	FALSE	FALSE	FALSE	FALSE	FALSE	FALSE	FALSE	FALSE	FALSE	FALSE	FALSE	FALSE	FALSE	FALSE	FALSE	FALSE	FALSE	FALSE	FALSE	FALSE	FALSE	FALSE
P0AAE5	0.824	1.382	NIL	0.973	1.682	NIL	NIL	0	ARCD_ECOLI	ydgI	Putative arginine/ornithine antiporter	reviewed	ecj:JW1597;eco:b1605;	FALSE	FALSE	FALSE	FALSE	FALSE	FALSE	FALSE	FALSE	FALSE	FALSE	FALSE	FALSE	FALSE	FALSE	FALSE	FALSE	FALSE	FALSE	FALSE	FALSE	FALSE	FALSE	FALSE	FALSE	FALSE	FALSE	FALSE	FALSE	FALSE	FALSE	FALSE	FALSE	FALSE	FALSE	FALSE	FALSE
P15078	0.824	0.563	NIL	-0.598	0.454	NIL	NIL	0	CSTA_ECOLI	cstA	Peptide transporter CstA (Carbon starvation protein A)	reviewed	ecj:JW0590;eco:b0598;	FALSE	FALSE	FALSE	FALSE	FALSE	FALSE	FALSE	FALSE	FALSE	FALSE	FALSE	FALSE	FALSE	FALSE	FALSE	FALSE	FALSE	FALSE	FALSE	FALSE	FALSE	FALSE	FALSE	FALSE	FALSE	FALSE	FALSE	FALSE	FALSE	FALSE	FALSE	FALSE	FALSE	FALSE	FALSE	FALSE
P17846	0.817	1.351	NIL	2.581	2.039	Up	NIL	0	CYSI_ECOLI	cysI	Sulfite reductase [NADPH] hemoprotein beta-component, SiR-HP, SiRHP, EC 1.8.1.2	reviewed	ecj:JW2733;eco:b2763;	FALSE	FALSE	FALSE	FALSE	FALSE	FALSE	FALSE	FALSE	FALSE	FALSE	FALSE	FALSE	FALSE	FALSE	FALSE	FALSE	FALSE	FALSE	FALSE	FALSE	FALSE	FALSE	FALSE	FALSE	FALSE	FALSE	FALSE	FALSE	FALSE	FALSE	FALSE	FALSE	FALSE	FALSE	FALSE	FALSE
P75796	0.817	1.827	NIL	0.741	0.741	NIL	NIL	0	GSIA_ECOLI	gsiA	Glutathione import ATP-binding protein GsiA, EC 7.4.2.10	reviewed	ecj:JW5897;eco:b0829;	FALSE	FALSE	TRUE	FALSE	FALSE	FALSE	FALSE	FALSE	FALSE	FALSE	FALSE	FALSE	FALSE	FALSE	FALSE	FALSE	FALSE	FALSE	FALSE	FALSE	FALSE	FALSE	FALSE	FALSE	FALSE	FALSE	FALSE	FALSE	FALSE	FALSE	FALSE	FALSE	FALSE	FALSE	FALSE	FALSE
P0A744	0.811	1.056	NIL	0.392	0.551	NIL	NIL	0	MSRA_ECOLI	msrA	Peptide methionine sulfoxide reductase MsrA, Protein-methionine-S-oxide reductase, EC 1.8.4.11 (Peptide-methionine (S)-S-oxide reductase, Peptide Met(O) reductase)	reviewed	ecj:JW4178;eco:b4219;	FALSE	FALSE	FALSE	FALSE	FALSE	FALSE	FALSE	FALSE	FALSE	FALSE	FALSE	FALSE	FALSE	FALSE	FALSE	FALSE	FALSE	FALSE	FALSE	FALSE	FALSE	FALSE	FALSE	FALSE	FALSE	FALSE	FALSE	FALSE	FALSE	FALSE	FALSE	FALSE	FALSE	FALSE	FALSE	FALSE
P0A9Z1	0.811	1.309	NIL	0	0	NIL	NIL	0	GLNB_ECOLI	glnB	Nitrogen regulatory protein P-II 1	reviewed	ecj:JW2537;eco:b2553;	FALSE	FALSE	FALSE	FALSE	FALSE	FALSE	FALSE	FALSE	FALSE	FALSE	FALSE	FALSE	FALSE	FALSE	FALSE	FALSE	FALSE	FALSE	FALSE	FALSE	FALSE	FALSE	FALSE	FALSE	FALSE	FALSE	FALSE	FALSE	FALSE	FALSE	FALSE	FALSE	FALSE	FALSE	FALSE	FALSE
P0AFP2	0.807	0.489	NIL	-0.382	0.927	NIL	NIL	0	ATL_ECOLI	atl	DNA base-flipping protein (Alkyltransferase-like protein ATL)	reviewed	ecj:JW0444;eco:b0454;	FALSE	FALSE	FALSE	FALSE	FALSE	FALSE	FALSE	FALSE	FALSE	FALSE	FALSE	FALSE	FALSE	FALSE	FALSE	FALSE	FALSE	FALSE	FALSE	FALSE	FALSE	FALSE	FALSE	FALSE	FALSE	FALSE	FALSE	FALSE	FALSE	FALSE	FALSE	FALSE	FALSE	FALSE	FALSE	FALSE
P37691	0.804	2.756	NIL	-0.458	1.279	NIL	NIL	0	YIBQ_ECOLI	yibQ	Uncharacterized protein YibQ	reviewed	ecj:JW5645;eco:b3614;	FALSE	FALSE	FALSE	FALSE	FALSE	FALSE	FALSE	FALSE	FALSE	FALSE	FALSE	FALSE	FALSE	FALSE	FALSE	FALSE	FALSE	FALSE	FALSE	FALSE	FALSE	FALSE	FALSE	FALSE	FALSE	FALSE	FALSE	FALSE	FALSE	FALSE	FALSE	FALSE	FALSE	FALSE	FALSE	FALSE
P76187	0.804	1.702	NIL	-0.259	1.537	NIL	NIL	0	YDHF_ECOLI	ydhF	Oxidoreductase YdhF, EC 1.-.-.-	reviewed	ecj:JW1639;eco:b1647;	FALSE	FALSE	FALSE	FALSE	FALSE	FALSE	FALSE	FALSE	FALSE	FALSE	FALSE	FALSE	FALSE	FALSE	FALSE	FALSE	FALSE	FALSE	FALSE	FALSE	FALSE	FALSE	FALSE	FALSE	FALSE	FALSE	FALSE	FALSE	FALSE	FALSE	FALSE	FALSE	FALSE	FALSE	FALSE	FALSE
P0A9J0	0.804	1.087	NIL	0.624	0.647	NIL	NIL	0	RNG_ECOLI	rng	Ribonuclease G, RNase G, EC 3.1.26.- (Cytoplasmic axial filament protein, CafA protein)	reviewed	ecj:JW3216;eco:b3247;	FALSE	FALSE	FALSE	FALSE	FALSE	FALSE	FALSE	FALSE	FALSE	FALSE	FALSE	FALSE	FALSE	FALSE	FALSE	FALSE	FALSE	FALSE	FALSE	FALSE	FALSE	FALSE	FALSE	FALSE	FALSE	FALSE	FALSE	FALSE	FALSE	FALSE	FALSE	FALSE	FALSE	FALSE	FALSE	FALSE
P21893	0.804	0.743	NIL	-0.405	0.593	NIL	NIL	0	RECJ_ECOLI	recJ	Single-stranded-DNA-specific exonuclease RecJ, EC 3.1.-.-	reviewed	ecj:JW2860;eco:b2892;	FALSE	FALSE	FALSE	FALSE	FALSE	FALSE	FALSE	FALSE	FALSE	FALSE	FALSE	FALSE	FALSE	FALSE	FALSE	FALSE	FALSE	FALSE	FALSE	FALSE	FALSE	FALSE	FALSE	FALSE	FALSE	FALSE	FALSE	FALSE	FALSE	FALSE	FALSE	FALSE	FALSE	FALSE	FALSE	FALSE
P11447	0.804	1.189	NIL	1.332	2.912	NIL	NIL	0	ARLY_ECOLI	argH	Argininosuccinate lyase, ASAL, EC 4.3.2.1 (Arginosuccinase)	reviewed	ecj:JW3932;eco:b3960;	FALSE	FALSE	FALSE	FALSE	FALSE	FALSE	FALSE	FALSE	FALSE	FALSE	FALSE	FALSE	FALSE	FALSE	FALSE	FALSE	FALSE	FALSE	FALSE	FALSE	FALSE	FALSE	FALSE	FALSE	FALSE	FALSE	FALSE	FALSE	FALSE	FALSE	FALSE	FALSE	FALSE	FALSE	FALSE	FALSE
P77414	0.801	1.255	NIL	1.003	0.893	NIL	NIL	0	WCAA_ECOLI	wcaA	Putative colanic acid biosynthesis glycosyl transferase WcaA	reviewed	ecj:JW2044;eco:b2059;	FALSE	FALSE	FALSE	FALSE	FALSE	FALSE	FALSE	FALSE	FALSE	FALSE	FALSE	FALSE	FALSE	FALSE	FALSE	FALSE	FALSE	FALSE	FALSE	FALSE	FALSE	FALSE	FALSE	FALSE	FALSE	FALSE	FALSE	FALSE	FALSE	FALSE	FALSE	FALSE	FALSE	FALSE	FALSE	FALSE
P45464	0.801	3.251	NIL	0.226	0.902	NIL	NIL	0	LPOA_ECOLI	lpoA	Penicillin-binding protein activator LpoA, PBP activator LpoA (Lipoprotein activator of PBP from the outer membrane A)	reviewed	ecj:JW3116;eco:b3147;	FALSE	FALSE	FALSE	FALSE	FALSE	FALSE	FALSE	FALSE	FALSE	FALSE	FALSE	FALSE	FALSE	FALSE	FALSE	FALSE	FALSE	FALSE	FALSE	FALSE	FALSE	FALSE	FALSE	FALSE	FALSE	FALSE	FALSE	FALSE	FALSE	FALSE	FALSE	FALSE	FALSE	FALSE	FALSE	FALSE
P00722	0.797	0.906	NIL	-0.628	1.11	NIL	NIL	0	BGAL_ECOLI	lacZ	Beta-galactosidase, Beta-gal, EC 3.2.1.23 (Lactase)	reviewed	ecj:JW0335;eco:b0344;	FALSE	FALSE	FALSE	FALSE	FALSE	FALSE	FALSE	FALSE	FALSE	FALSE	FALSE	FALSE	FALSE	FALSE	FALSE	FALSE	FALSE	FALSE	FALSE	FALSE	FALSE	FALSE	FALSE	FALSE	FALSE	FALSE	FALSE	FALSE	FALSE	FALSE	FALSE	FALSE	FALSE	FALSE	FALSE	FALSE
P0AAF6	0.794	0.485	NIL	-0.801	1.193	NIL	NIL	0	ARTP_ECOLI	artP	Arginine transport ATP-binding protein ArtP, EC 7.4.2.-	reviewed	ecj:JW0848;eco:b0864;	FALSE	FALSE	TRUE	FALSE	FALSE	FALSE	FALSE	FALSE	FALSE	FALSE	FALSE	FALSE	FALSE	FALSE	FALSE	FALSE	FALSE	FALSE	FALSE	FALSE	FALSE	FALSE	FALSE	FALSE	FALSE	FALSE	FALSE	FALSE	FALSE	FALSE	FALSE	FALSE	FALSE	FALSE	FALSE	FALSE
P69801	0.794	1.329	NIL	0.066	0.156	NIL	NIL	0	PTNC_ECOLI	manY	PTS system mannose-specific EIIC component (EII-P-Man) (EIIC-Man) (Mannose permease IIC component)	reviewed	ecj:JW1807;eco:b1818;	FALSE	FALSE	FALSE	FALSE	FALSE	FALSE	FALSE	FALSE	FALSE	FALSE	FALSE	FALSE	FALSE	FALSE	FALSE	FALSE	FALSE	FALSE	FALSE	FALSE	FALSE	FALSE	FALSE	FALSE	FALSE	FALSE	FALSE	FALSE	FALSE	FALSE	FALSE	FALSE	FALSE	FALSE	FALSE	FALSE
P23908	0.794	0.942	NIL	-0.083	0.233	NIL	NIL	0	ARGE_ECOLI	argE	Acetylornithine deacetylase, AO, Acetylornithinase, EC 3.5.1.16 (N-acetylornithinase, NAO)	reviewed	ecj:JW3929;eco:b3957;	FALSE	FALSE	FALSE	FALSE	FALSE	FALSE	FALSE	FALSE	FALSE	FALSE	FALSE	FALSE	FALSE	FALSE	FALSE	FALSE	FALSE	FALSE	FALSE	FALSE	FALSE	FALSE	FALSE	FALSE	FALSE	FALSE	FALSE	FALSE	FALSE	FALSE	FALSE	FALSE	FALSE	FALSE	FALSE	FALSE
P22186	0.794	0.885	NIL	0.508	0.547	NIL	NIL	0	MRAZ_ECOLI	mraZ	Transcriptional regulator MraZ	reviewed	ecj:JW0079;eco:b0081;	FALSE	FALSE	FALSE	FALSE	FALSE	FALSE	FALSE	FALSE	FALSE	FALSE	FALSE	FALSE	FALSE	FALSE	FALSE	FALSE	FALSE	FALSE	FALSE	FALSE	FALSE	FALSE	FALSE	FALSE	FALSE	FALSE	FALSE	FALSE	FALSE	FALSE	FALSE	FALSE	FALSE	FALSE	FALSE	FALSE
P0A8N5	0.794	1.166	NIL	2.199	4.052	Up	NIL	0	SYK2_ECOLI	lysU	Lysine--tRNA ligase, heat inducible, EC 6.1.1.6 (Lysyl-tRNA synthetase, LysRS)	reviewed	ecj:JW4090;eco:b4129;	FALSE	FALSE	FALSE	FALSE	FALSE	FALSE	FALSE	FALSE	FALSE	FALSE	FALSE	FALSE	FALSE	FALSE	FALSE	FALSE	FALSE	FALSE	FALSE	FALSE	FALSE	FALSE	FALSE	FALSE	FALSE	FALSE	FALSE	FALSE	FALSE	FALSE	FALSE	FALSE	FALSE	FALSE	FALSE	FALSE
P77148	0.794	3.657	NIL	0.143	0.964	NIL	NIL	0	YDHS_ECOLI	ydhS	Uncharacterized protein YdhS	reviewed	ecj:JW1658;eco:b1668;	FALSE	FALSE	FALSE	FALSE	FALSE	FALSE	FALSE	FALSE	FALSE	FALSE	FALSE	FALSE	FALSE	FALSE	FALSE	FALSE	FALSE	FALSE	FALSE	FALSE	FALSE	FALSE	FALSE	FALSE	FALSE	FALSE	FALSE	FALSE	FALSE	FALSE	FALSE	FALSE	FALSE	FALSE	FALSE	FALSE
P0C058	0.794	2.253	NIL	-0.618	1.765	NIL	NIL	0	IBPB_ECOLI	ibpB	Small heat shock protein IbpB (16 kDa heat shock protein B)	reviewed	ecj:JW3663;eco:b3686;	FALSE	FALSE	FALSE	FALSE	FALSE	FALSE	FALSE	FALSE	FALSE	FALSE	FALSE	FALSE	FALSE	FALSE	FALSE	FALSE	FALSE	FALSE	FALSE	FALSE	FALSE	FALSE	FALSE	FALSE	FALSE	FALSE	FALSE	FALSE	FALSE	FALSE	FALSE	FALSE	FALSE	FALSE	FALSE	FALSE
P77581	0.791	0.502	NIL	0.279	0.222	NIL	NIL	0	ASTC_ECOLI	astC	Succinylornithine transaminase, SOAT, EC 2.6.1.81 (Carbon starvation protein C) (Succinylornithine aminotransferase)	reviewed	ecj:JW1737;eco:b1748;	FALSE	FALSE	FALSE	FALSE	FALSE	FALSE	FALSE	FALSE	FALSE	FALSE	FALSE	FALSE	FALSE	FALSE	FALSE	FALSE	FALSE	FALSE	FALSE	FALSE	FALSE	FALSE	FALSE	FALSE	FALSE	FALSE	FALSE	FALSE	FALSE	FALSE	FALSE	FALSE	FALSE	FALSE	FALSE	FALSE
P09832	0.791	1.346	NIL	1.664	2.625	NIL	NIL	0	GLTD_ECOLI	gltD	Glutamate synthase [NADPH] small chain, EC 1.4.1.13 (Glutamate synthase subunit beta, GLTS beta chain) (NADPH-GOGAT)	reviewed	ecj:JW3180;eco:b3213;	FALSE	FALSE	FALSE	FALSE	FALSE	FALSE	FALSE	FALSE	FALSE	FALSE	FALSE	FALSE	FALSE	FALSE	FALSE	FALSE	FALSE	FALSE	FALSE	FALSE	FALSE	FALSE	FALSE	FALSE	FALSE	FALSE	FALSE	FALSE	FALSE	FALSE	FALSE	FALSE	FALSE	FALSE	FALSE	FALSE
P42616	0.791	2.172	NIL	0.767	0.857	NIL	NIL	0	YQJC_ECOLI	yqjC	Protein YqjC	reviewed	ecj:JW5516;eco:b3097;	FALSE	FALSE	FALSE	FALSE	FALSE	FALSE	FALSE	FALSE	FALSE	FALSE	FALSE	FALSE	FALSE	FALSE	FALSE	FALSE	FALSE	FALSE	FALSE	FALSE	FALSE	FALSE	FALSE	FALSE	FALSE	FALSE	FALSE	FALSE	FALSE	FALSE	FALSE	FALSE	FALSE	FALSE	FALSE	FALSE
P36561	0.787	0.432	NIL	0.086	0.126	NIL	NIL	0	COBS_ECOLI	cobS	Adenosylcobinamide-GDP ribazoletransferase, EC 2.7.8.26 (Cobalamin synthase) (Cobalamin-5'-phosphate synthase)	reviewed	ecj:JW1970;eco:b1992;	FALSE	FALSE	FALSE	FALSE	FALSE	FALSE	FALSE	FALSE	FALSE	FALSE	FALSE	FALSE	FALSE	FALSE	FALSE	FALSE	FALSE	FALSE	FALSE	FALSE	FALSE	FALSE	FALSE	FALSE	FALSE	FALSE	FALSE	FALSE	FALSE	FALSE	FALSE	FALSE	FALSE	FALSE	FALSE	FALSE
P0A9D4	0.784	1.97	NIL	0.458	1.154	NIL	NIL	0	CYSE_ECOLI	cysE	Serine acetyltransferase, SAT, EC 2.3.1.30	reviewed	ecj:JW3582;eco:b3607;	FALSE	FALSE	FALSE	FALSE	FALSE	FALSE	FALSE	FALSE	FALSE	FALSE	FALSE	FALSE	FALSE	FALSE	FALSE	FALSE	FALSE	FALSE	FALSE	FALSE	FALSE	FALSE	FALSE	FALSE	FALSE	FALSE	FALSE	FALSE	FALSE	FALSE	FALSE	FALSE	FALSE	FALSE	FALSE	FALSE
P0A940	0.784	1.2	NIL	0.827	1.4	NIL	NIL	0	BAMA_ECOLI	bamA	Outer membrane protein assembly factor BamA (Omp85)	reviewed	ecj:JW0172;eco:b0177;	FALSE	FALSE	FALSE	FALSE	FALSE	FALSE	TRUE	FALSE	FALSE	FALSE	FALSE	FALSE	FALSE	FALSE	FALSE	FALSE	FALSE	FALSE	FALSE	FALSE	FALSE	FALSE	FALSE	FALSE	FALSE	FALSE	FALSE	FALSE	FALSE	FALSE	FALSE	FALSE	FALSE	FALSE	FALSE	FALSE
P0DMC5	0.781	0.951	NIL	-1.07	1.796	NIL	NIL	0	RCSC_ECOLI	rcsC	Sensor histidine kinase RcsC, EC 2.7.13.3 (Capsular synthesis regulator component C)	reviewed	ecj:JW5917;ecj:JW5920;eco:b2218;	FALSE	FALSE	FALSE	FALSE	FALSE	FALSE	FALSE	FALSE	FALSE	FALSE	FALSE	FALSE	FALSE	FALSE	FALSE	FALSE	FALSE	FALSE	FALSE	FALSE	FALSE	FALSE	FALSE	FALSE	FALSE	FALSE	FALSE	FALSE	FALSE	FALSE	FALSE	FALSE	FALSE	FALSE	FALSE	FALSE
P63340	0.777	0.599	NIL	0.359	0.225	NIL	NIL	0	YQEG_ECOLI	yqeG	Inner membrane transport protein YqeG	reviewed	ecj:JW2813;eco:b2845;	FALSE	FALSE	FALSE	FALSE	FALSE	FALSE	FALSE	FALSE	FALSE	FALSE	FALSE	FALSE	FALSE	FALSE	FALSE	FALSE	FALSE	FALSE	FALSE	FALSE	FALSE	FALSE	FALSE	FALSE	FALSE	FALSE	FALSE	FALSE	FALSE	FALSE	FALSE	FALSE	FALSE	FALSE	FALSE	FALSE
P0AAC0	0.777	0.949	NIL	-0.243	0.205	NIL	NIL	0	USPE_ECOLI	uspE	Universal stress protein E	reviewed	ecj:JW1327;eco:b1333;	FALSE	FALSE	FALSE	FALSE	FALSE	FALSE	FALSE	FALSE	FALSE	FALSE	FALSE	FALSE	FALSE	FALSE	FALSE	FALSE	FALSE	FALSE	FALSE	FALSE	FALSE	FALSE	FALSE	FALSE	FALSE	FALSE	FALSE	FALSE	FALSE	FALSE	FALSE	FALSE	FALSE	FALSE	FALSE	FALSE
P0AAB2	0.777	1.368	NIL	0.943	1.596	NIL	NIL	0	WZB_ECOLI	wzb	Low molecular weight protein-tyrosine-phosphatase Wzb, EC 3.1.3.48	reviewed	ecj:JW2046;eco:b2061;	FALSE	FALSE	FALSE	FALSE	FALSE	FALSE	FALSE	FALSE	FALSE	FALSE	FALSE	FALSE	FALSE	FALSE	FALSE	FALSE	FALSE	FALSE	FALSE	FALSE	FALSE	FALSE	FALSE	FALSE	FALSE	FALSE	FALSE	FALSE	FALSE	FALSE	FALSE	FALSE	FALSE	FALSE	FALSE	FALSE
P0AB67	0.777	1.013	NIL	-0.11	0.157	NIL	NIL	0	PNTB_ECOLI	pntB	NAD(P) transhydrogenase subunit beta, EC 7.1.1.1 (Nicotinamide nucleotide transhydrogenase subunit beta) (Pyridine nucleotide transhydrogenase subunit beta)	reviewed	ecj:JW1594;eco:b1602;	FALSE	FALSE	FALSE	FALSE	FALSE	FALSE	FALSE	FALSE	FALSE	FALSE	FALSE	FALSE	FALSE	FALSE	FALSE	FALSE	FALSE	FALSE	FALSE	FALSE	FALSE	FALSE	FALSE	FALSE	FALSE	FALSE	FALSE	FALSE	FALSE	FALSE	FALSE	FALSE	FALSE	FALSE	FALSE	FALSE
P63284	0.774	1.516	NIL	0.867	1.631	NIL	NIL	0	CLPB_ECOLI	clpB	Chaperone protein ClpB (Heat shock protein F84.1)	reviewed	ecj:JW2573;eco:b2592;	FALSE	FALSE	FALSE	FALSE	FALSE	FALSE	FALSE	FALSE	FALSE	FALSE	FALSE	FALSE	FALSE	FALSE	FALSE	FALSE	FALSE	FALSE	FALSE	FALSE	FALSE	FALSE	FALSE	FALSE	FALSE	FALSE	FALSE	FALSE	FALSE	FALSE	FALSE	FALSE	FALSE	FALSE	FALSE	FALSE
P0AGL2	0.771	0.917	NIL	-2.714	2.957	Down	NIL	0	TDCF_ECOLI	tdcF	Putative reactive intermediate deaminase TdcF, EC 3.5.4.-	reviewed	ecj:JW5521;eco:b3113;	FALSE	FALSE	FALSE	FALSE	FALSE	FALSE	FALSE	FALSE	FALSE	FALSE	FALSE	FALSE	FALSE	FALSE	FALSE	FALSE	FALSE	FALSE	FALSE	FALSE	FALSE	FALSE	FALSE	FALSE	FALSE	FALSE	FALSE	FALSE	FALSE	FALSE	FALSE	FALSE	FALSE	FALSE	FALSE	FALSE
P0AAS0	0.767	0.747	NIL	1.438	1.584	NIL	NIL	0	YLAC_ECOLI	ylaC	Inner membrane protein YlaC	reviewed	ecj:JW5063;eco:b0458;	FALSE	FALSE	FALSE	FALSE	FALSE	FALSE	FALSE	FALSE	FALSE	FALSE	FALSE	FALSE	FALSE	FALSE	FALSE	FALSE	FALSE	FALSE	FALSE	FALSE	FALSE	FALSE	FALSE	FALSE	FALSE	FALSE	FALSE	FALSE	FALSE	FALSE	FALSE	FALSE	FALSE	FALSE	FALSE	FALSE
P27278	0.764	1.93	NIL	-0.017	0.012	NIL	NIL	0	NADR_ECOLI	nadR	Trifunctional NAD biosynthesis/regulator protein NadR [Includes: Transcriptional regulator NadR; Nicotinamide mononucleotide adenylyltransferase, NMN adenylyltransferase, NMN-AT, NMNAT, EC 2.7.7.1 (Nicotinamide ribonucleotide adenylyltransferase) (Nicotinamide-nucleotide adenylyltransferase); Ribosylnicotinamide kinase, RNK, EC 2.7.1.22 (Nicotinamide riboside kinase, NRK, NmR-K) ]	reviewed	ecj:JW5800;eco:b4390;	FALSE	FALSE	FALSE	FALSE	FALSE	FALSE	FALSE	FALSE	FALSE	FALSE	FALSE	FALSE	FALSE	FALSE	FALSE	FALSE	FALSE	FALSE	FALSE	FALSE	FALSE	FALSE	FALSE	FALSE	FALSE	FALSE	FALSE	FALSE	FALSE	FALSE	FALSE	FALSE	FALSE	FALSE	FALSE	FALSE
P32173	0.764	1.152	NIL	0.943	1.518	NIL	NIL	0	MOBA_ECOLI	mobA	Molybdenum cofactor guanylyltransferase, MoCo guanylyltransferase, EC 2.7.7.77 (GTP:molybdopterin guanylyltransferase) (Mo-MPT guanylyltransferase) (Molybdopterin guanylyltransferase) (Molybdopterin-guanine dinucleotide biosynthesis protein A) (Molybdopterin-guanine dinucleotide synthase, MGD synthase) (Protein FA)	reviewed	ecj:JW3829;eco:b3857;	FALSE	FALSE	FALSE	FALSE	FALSE	FALSE	FALSE	FALSE	FALSE	FALSE	FALSE	FALSE	FALSE	FALSE	FALSE	FALSE	FALSE	FALSE	FALSE	FALSE	FALSE	FALSE	FALSE	FALSE	FALSE	FALSE	FALSE	FALSE	FALSE	FALSE	FALSE	FALSE	FALSE	FALSE	FALSE	FALSE
P11557	0.761	1.828	NIL	1.232	2.821	NIL	NIL	0	DAMX_ECOLI	damX	Cell division protein DamX	reviewed	ecj:JW3351;eco:b3388;	FALSE	FALSE	FALSE	FALSE	FALSE	FALSE	FALSE	FALSE	FALSE	FALSE	FALSE	FALSE	FALSE	FALSE	FALSE	FALSE	FALSE	FALSE	FALSE	FALSE	FALSE	FALSE	FALSE	FALSE	FALSE	FALSE	FALSE	FALSE	FALSE	FALSE	FALSE	FALSE	FALSE	FALSE	FALSE	FALSE
P0AFP4	0.757	0.952	NIL	-0.409	0.231	NIL	NIL	0	YBBO_ECOLI	ybbO	Uncharacterized oxidoreductase YbbO, EC 1.-.-.-	reviewed	ecj:JW0482;eco:b0493;	FALSE	FALSE	FALSE	FALSE	FALSE	FALSE	FALSE	FALSE	FALSE	FALSE	FALSE	FALSE	FALSE	FALSE	FALSE	FALSE	FALSE	FALSE	FALSE	FALSE	FALSE	FALSE	FALSE	FALSE	FALSE	FALSE	FALSE	FALSE	FALSE	FALSE	FALSE	FALSE	FALSE	FALSE	FALSE	FALSE
P62768	0.751	1.822	NIL	-1.375	3.079	NIL	NIL	0	YAEH_ECOLI	yaeH	UPF0325 protein YaeH	reviewed	ecj:JW0159;eco:b0163;	FALSE	FALSE	FALSE	FALSE	FALSE	FALSE	FALSE	FALSE	FALSE	FALSE	FALSE	FALSE	FALSE	FALSE	FALSE	FALSE	FALSE	FALSE	FALSE	FALSE	FALSE	FALSE	FALSE	FALSE	FALSE	FALSE	FALSE	FALSE	FALSE	FALSE	FALSE	FALSE	FALSE	FALSE	FALSE	FALSE
P76193	0.747	0.706	NIL	0.88	1.204	NIL	NIL	0	YNHG_ECOLI	ynhG	Probable L,D-transpeptidase YnhG, EC 2.-.-.-	reviewed	ecj:JW1668;eco:b1678;	FALSE	FALSE	FALSE	FALSE	FALSE	FALSE	FALSE	FALSE	FALSE	FALSE	FALSE	FALSE	FALSE	FALSE	FALSE	FALSE	FALSE	FALSE	FALSE	FALSE	FALSE	FALSE	FALSE	FALSE	FALSE	FALSE	FALSE	FALSE	FALSE	FALSE	FALSE	FALSE	FALSE	FALSE	FALSE	FALSE
P0AB35	0.747	0.689	NIL	0.462	0.236	NIL	NIL	0	YCFJ_ECOLI	ycfJ	Uncharacterized protein YcfJ	reviewed	ecj:JW1096;eco:b1110;	FALSE	FALSE	FALSE	FALSE	FALSE	FALSE	FALSE	FALSE	FALSE	FALSE	FALSE	FALSE	FALSE	FALSE	FALSE	FALSE	FALSE	FALSE	FALSE	FALSE	FALSE	FALSE	FALSE	FALSE	FALSE	FALSE	FALSE	FALSE	FALSE	FALSE	FALSE	FALSE	FALSE	FALSE	FALSE	FALSE
P0AC86	0.747	1.999	NIL	-0.385	2.483	NIL	NIL	0	PHSG_ECOLI	glgP	Glycogen phosphorylase, EC 2.4.1.1	reviewed	ecj:JW3391;eco:b3428;	FALSE	FALSE	FALSE	FALSE	FALSE	FALSE	FALSE	FALSE	FALSE	FALSE	FALSE	FALSE	FALSE	FALSE	FALSE	FALSE	FALSE	FALSE	FALSE	FALSE	FALSE	FALSE	FALSE	FALSE	FALSE	FALSE	FALSE	FALSE	FALSE	FALSE	FALSE	FALSE	FALSE	FALSE	FALSE	FALSE
P31678	0.744	0.833	NIL	0.249	0.266	NIL	NIL	0	OTSB_ECOLI	otsB	Trehalose-6-phosphate phosphatase, TPP, EC 3.1.3.12 (Osmoregulatory trehalose synthesis protein B) (Trehalose 6-phosphate phosphatase) (Trehalose-phosphatase)	reviewed	ecj:JW1886;eco:b1897;	FALSE	FALSE	FALSE	FALSE	FALSE	FALSE	FALSE	FALSE	FALSE	FALSE	FALSE	FALSE	FALSE	FALSE	FALSE	FALSE	FALSE	FALSE	FALSE	FALSE	FALSE	FALSE	FALSE	FALSE	FALSE	FALSE	FALSE	FALSE	FALSE	FALSE	FALSE	FALSE	FALSE	FALSE	FALSE	FALSE
P12008	0.741	1.66	NIL	-0.007	0.018	NIL	NIL	0	AROC_ECOLI	aroC	Chorismate synthase, CS, EC 4.2.3.5 (5-enolpyruvylshikimate-3-phosphate phospholyase, EPSP phospholyase)	reviewed	ecj:JW2326;eco:b2329;	FALSE	FALSE	FALSE	FALSE	FALSE	FALSE	FALSE	FALSE	FALSE	FALSE	FALSE	FALSE	FALSE	FALSE	FALSE	FALSE	FALSE	FALSE	FALSE	FALSE	FALSE	FALSE	FALSE	FALSE	FALSE	FALSE	FALSE	FALSE	FALSE	FALSE	FALSE	FALSE	FALSE	FALSE	FALSE	FALSE
P17117	0.741	1.04	NIL	-0.159	2.808	NIL	NIL	0	NFSA_ECOLI	nfsA	Oxygen-insensitive NADPH nitroreductase, EC 1.-.-.- (Modulator of drug activity A)	reviewed	ecj:JW0835;eco:b0851;	FALSE	FALSE	FALSE	FALSE	FALSE	FALSE	FALSE	FALSE	FALSE	FALSE	FALSE	FALSE	FALSE	FALSE	FALSE	FALSE	FALSE	FALSE	FALSE	FALSE	FALSE	FALSE	FALSE	FALSE	FALSE	FALSE	FALSE	FALSE	FALSE	FALSE	FALSE	FALSE	FALSE	FALSE	FALSE	FALSE
P0AGI8	0.737	0.446	NIL	0.289	1.546	NIL	NIL	0	TRKA_ECOLI	trkA	Trk system potassium uptake protein TrkA, K(+)-uptake protein TrkA	reviewed	ecj:JW3251;eco:b3290;	FALSE	FALSE	FALSE	FALSE	FALSE	FALSE	FALSE	FALSE	FALSE	FALSE	FALSE	FALSE	FALSE	FALSE	FALSE	FALSE	FALSE	FALSE	FALSE	FALSE	FALSE	FALSE	FALSE	FALSE	FALSE	FALSE	FALSE	FALSE	FALSE	FALSE	FALSE	FALSE	FALSE	FALSE	FALSE	FALSE
Q46856	0.737	1.495	NIL	-0.043	0.123	NIL	NIL	0	YQHD_ECOLI	yqhD	Alcohol dehydrogenase YqhD, EC 1.1.1.2	reviewed	ecj:JW2978;eco:b3011;	FALSE	FALSE	FALSE	FALSE	FALSE	FALSE	FALSE	FALSE	FALSE	FALSE	FALSE	FALSE	FALSE	FALSE	FALSE	FALSE	FALSE	FALSE	FALSE	FALSE	FALSE	FALSE	FALSE	FALSE	FALSE	FALSE	FALSE	FALSE	FALSE	FALSE	FALSE	FALSE	FALSE	FALSE	FALSE	FALSE
P15028	0.734	0.428	NIL	-1.262	0.998	NIL	NIL	0	FECB_ECOLI	fecB	Fe(3+) dicitrate-binding periplasmic protein (Iron(III) dicitrate-binding periplasmic protein)	reviewed	ecj:JW4250;eco:b4290;	FALSE	FALSE	TRUE	FALSE	FALSE	FALSE	FALSE	FALSE	FALSE	FALSE	FALSE	FALSE	FALSE	FALSE	FALSE	FALSE	FALSE	FALSE	FALSE	FALSE	FALSE	FALSE	FALSE	FALSE	FALSE	FALSE	FALSE	FALSE	FALSE	FALSE	FALSE	FALSE	FALSE	FALSE	FALSE	FALSE
P06846	0.734	0.712	NIL	-0.472	2.176	NIL	NIL	0	EBGR_ECOLI	ebgR	HTH-type transcriptional regulator EbgR (Ebg operon repressor)	reviewed	ecj:JW3046;eco:b3075;	FALSE	FALSE	FALSE	FALSE	FALSE	FALSE	FALSE	FALSE	FALSE	FALSE	FALSE	FALSE	FALSE	FALSE	FALSE	FALSE	FALSE	FALSE	FALSE	FALSE	FALSE	FALSE	FALSE	FALSE	FALSE	FALSE	FALSE	FALSE	FALSE	FALSE	FALSE	FALSE	FALSE	FALSE	FALSE	FALSE
P0AB58	0.734	0.621	NIL	-0.435	0.491	NIL	NIL	0	LAPB_ECOLI	lapB	Lipopolysaccharide assembly protein B (Lipopolysaccharide regulatory protein)	reviewed	ecj:JW1272;eco:b1280;	FALSE	FALSE	FALSE	FALSE	FALSE	FALSE	FALSE	FALSE	FALSE	FALSE	FALSE	FALSE	FALSE	FALSE	FALSE	FALSE	FALSE	FALSE	FALSE	FALSE	FALSE	FALSE	FALSE	FALSE	FALSE	FALSE	FALSE	FALSE	FALSE	FALSE	FALSE	FALSE	FALSE	FALSE	FALSE	FALSE
P07913	0.734	1.039	NIL	-0.326	0.778	NIL	NIL	0	TDH_ECOLI	tdh	L-threonine 3-dehydrogenase, TDH, EC 1.1.1.103 (L-threonine dehydrogenase)	reviewed	ecj:JW3591;eco:b3616;	FALSE	FALSE	FALSE	FALSE	FALSE	FALSE	FALSE	FALSE	FALSE	FALSE	FALSE	FALSE	FALSE	FALSE	FALSE	FALSE	FALSE	FALSE	FALSE	FALSE	FALSE	FALSE	FALSE	FALSE	FALSE	FALSE	FALSE	FALSE	FALSE	FALSE	FALSE	FALSE	FALSE	FALSE	FALSE	FALSE
P08142	0.731	1.572	NIL	-0.116	0.84	NIL	NIL	0	ILVB_ECOLI	ilvB	Acetolactate synthase isozyme 1 large subunit, AHAS-I, EC 2.2.1.6 (Acetohydroxy-acid synthase I large subunit, ALS-I)	reviewed	ecj:JW3646;eco:b3671;	FALSE	FALSE	FALSE	FALSE	FALSE	FALSE	FALSE	FALSE	FALSE	FALSE	FALSE	FALSE	FALSE	FALSE	FALSE	FALSE	FALSE	FALSE	FALSE	FALSE	FALSE	FALSE	FALSE	FALSE	FALSE	FALSE	FALSE	FALSE	FALSE	FALSE	FALSE	FALSE	FALSE	FALSE	FALSE	FALSE
P07862	0.731	1.827	NIL	0.365	1.584	NIL	NIL	0	DDLB_ECOLI	ddlB	D-alanine--D-alanine ligase B, EC 6.3.2.4 (D-Ala-D-Ala ligase B) (D-alanylalanine synthetase B)	reviewed	ecj:JW0090;eco:b0092;	FALSE	FALSE	FALSE	FALSE	FALSE	FALSE	FALSE	FALSE	FALSE	FALSE	FALSE	FALSE	FALSE	FALSE	FALSE	FALSE	FALSE	FALSE	FALSE	FALSE	FALSE	FALSE	FALSE	FALSE	FALSE	FALSE	FALSE	FALSE	FALSE	FALSE	FALSE	FALSE	FALSE	FALSE	FALSE	FALSE
P0A6B4	0.728	0.76	NIL	0.03	0.033	NIL	NIL	0	ALR1_ECOLI	alr	Alanine racemase, biosynthetic, EC 5.1.1.1	reviewed	ecj:JW4013;eco:b4053;	FALSE	FALSE	FALSE	FALSE	FALSE	FALSE	FALSE	FALSE	FALSE	FALSE	FALSE	FALSE	FALSE	FALSE	FALSE	FALSE	FALSE	FALSE	FALSE	FALSE	FALSE	FALSE	FALSE	FALSE	FALSE	FALSE	FALSE	FALSE	FALSE	FALSE	FALSE	FALSE	FALSE	FALSE	FALSE	FALSE
P0ADP2	0.728	1.093	NIL	0.425	0.565	NIL	NIL	0	YIGI_ECOLI	yigI	Uncharacterized protein YigI	reviewed	ecj:JW5588;eco:b3820;	FALSE	FALSE	FALSE	FALSE	FALSE	FALSE	FALSE	FALSE	FALSE	FALSE	FALSE	FALSE	FALSE	FALSE	FALSE	FALSE	FALSE	FALSE	FALSE	FALSE	FALSE	FALSE	FALSE	FALSE	FALSE	FALSE	FALSE	FALSE	FALSE	FALSE	FALSE	FALSE	FALSE	FALSE	FALSE	FALSE
P18843	0.728	2.304	NIL	1.565	2.82	NIL	NIL	0	NADE_ECOLI	nadE	NH(3)-dependent NAD(+) synthetase, EC 6.3.1.5 (Nicotinamide adenine dinucleotide synthetase, NADS) (Nitrogen regulatory protein)	reviewed	ecj:JW1729;eco:b1740;	FALSE	FALSE	FALSE	FALSE	FALSE	FALSE	FALSE	FALSE	FALSE	FALSE	FALSE	FALSE	FALSE	FALSE	FALSE	FALSE	FALSE	FALSE	FALSE	FALSE	FALSE	FALSE	FALSE	FALSE	FALSE	FALSE	FALSE	FALSE	FALSE	FALSE	FALSE	FALSE	FALSE	FALSE	FALSE	FALSE
P0A9P9	0.724	1.072	NIL	0.093	0.113	NIL	NIL	0	IDNO_ECOLI	idnO	5-keto-D-gluconate 5-reductase, EC 1.1.1.69	reviewed	ecj:JW4223;eco:b4266;	FALSE	FALSE	FALSE	FALSE	FALSE	FALSE	FALSE	FALSE	FALSE	FALSE	FALSE	FALSE	FALSE	FALSE	FALSE	FALSE	FALSE	FALSE	FALSE	FALSE	FALSE	FALSE	FALSE	FALSE	FALSE	FALSE	FALSE	FALSE	FALSE	FALSE	FALSE	FALSE	FALSE	FALSE	FALSE	FALSE
P37908	0.721	0.469	NIL	0.146	0.092	NIL	NIL	0	YFJD_ECOLI	yfjD	UPF0053 inner membrane protein YfjD	reviewed	ecj:JW5415;eco:b4461;	FALSE	FALSE	FALSE	FALSE	FALSE	FALSE	FALSE	FALSE	FALSE	FALSE	FALSE	FALSE	FALSE	FALSE	FALSE	FALSE	FALSE	FALSE	FALSE	FALSE	FALSE	FALSE	FALSE	FALSE	FALSE	FALSE	FALSE	FALSE	FALSE	FALSE	FALSE	FALSE	FALSE	FALSE	FALSE	FALSE
P0A6H8	0.718	0.883	NIL	0.801	0.851	NIL	NIL	0	CLSA_ECOLI	clsA	Cardiolipin synthase A, CL synthase, EC 2.7.8.-	reviewed	ecj:JW1241;eco:b1249;	FALSE	FALSE	FALSE	FALSE	FALSE	FALSE	FALSE	FALSE	FALSE	FALSE	FALSE	FALSE	FALSE	FALSE	FALSE	FALSE	FALSE	FALSE	FALSE	FALSE	FALSE	FALSE	FALSE	FALSE	FALSE	FALSE	FALSE	FALSE	FALSE	FALSE	FALSE	FALSE	FALSE	FALSE	FALSE	FALSE
P04982	0.718	0.554	NIL	-0.14	0.114	NIL	NIL	0	RBSD_ECOLI	rbsD	D-ribose pyranase, EC 5.4.99.62	reviewed	ecj:JW5857;eco:b3748;	FALSE	FALSE	FALSE	FALSE	FALSE	FALSE	FALSE	FALSE	FALSE	FALSE	FALSE	FALSE	FALSE	FALSE	FALSE	FALSE	FALSE	FALSE	FALSE	FALSE	FALSE	FALSE	FALSE	FALSE	FALSE	FALSE	FALSE	FALSE	FALSE	FALSE	FALSE	FALSE	FALSE	FALSE	FALSE	FALSE
P33018	0.711	1.098	NIL	0.296	1.706	NIL	NIL	0	SFGH2_ECOLI	yeiG	S-formylglutathione hydrolase YeiG, FGH, EC 3.1.2.12	reviewed	ecj:JW2141;eco:b2154;	FALSE	FALSE	FALSE	FALSE	FALSE	FALSE	FALSE	FALSE	FALSE	FALSE	FALSE	FALSE	FALSE	FALSE	FALSE	FALSE	FALSE	FALSE	FALSE	FALSE	FALSE	FALSE	FALSE	FALSE	FALSE	FALSE	FALSE	FALSE	FALSE	FALSE	FALSE	FALSE	FALSE	FALSE	FALSE	FALSE
P0AEM0	0.711	0.737	NIL	0.372	2.572	NIL	NIL	0	FKBX_ECOLI	fkpB	FKBP-type 16 kDa peptidyl-prolyl cis-trans isomerase, PPIase, EC 5.2.1.8 (Rotamase)	reviewed	ecj:JW0026;eco:b0028;	FALSE	FALSE	FALSE	FALSE	FALSE	FALSE	FALSE	FALSE	FALSE	FALSE	FALSE	FALSE	FALSE	FALSE	FALSE	FALSE	FALSE	FALSE	FALSE	FALSE	FALSE	FALSE	FALSE	FALSE	FALSE	FALSE	FALSE	FALSE	FALSE	FALSE	FALSE	FALSE	FALSE	FALSE	FALSE	FALSE
P24178	0.708	2.948	NIL	0.272	0.686	NIL	NIL	0	YFFB_ECOLI	yffB	Protein YffB	reviewed	ecj:JW2455;eco:b2471;	FALSE	FALSE	FALSE	FALSE	FALSE	FALSE	FALSE	FALSE	FALSE	FALSE	FALSE	FALSE	FALSE	FALSE	FALSE	FALSE	FALSE	FALSE	FALSE	FALSE	FALSE	FALSE	FALSE	FALSE	FALSE	FALSE	FALSE	FALSE	FALSE	FALSE	FALSE	FALSE	FALSE	FALSE	FALSE	FALSE
P17888	0.704	1.587	NIL	0.05	0.162	NIL	NIL	0	PRIA_ECOLI	priA	Primosomal protein N', EC 3.6.4.- (ATP-dependent helicase PriA) (Replication factor Y)	reviewed	ecj:JW3906;eco:b3935;	FALSE	FALSE	FALSE	FALSE	FALSE	FALSE	FALSE	FALSE	FALSE	FALSE	FALSE	FALSE	FALSE	FALSE	FALSE	FALSE	FALSE	FALSE	FALSE	FALSE	TRUE	TRUE	FALSE	FALSE	FALSE	FALSE	FALSE	FALSE	FALSE	FALSE	FALSE	FALSE	FALSE	FALSE	FALSE	FALSE
P75874	0.704	1.332	NIL	0.206	0.32	NIL	NIL	0	YCCU_ECOLI	yccU	Uncharacterized protein YccU	reviewed	ecj:JW5130;eco:b0965;	FALSE	FALSE	FALSE	FALSE	FALSE	FALSE	FALSE	FALSE	FALSE	FALSE	FALSE	FALSE	FALSE	FALSE	FALSE	FALSE	FALSE	FALSE	FALSE	FALSE	FALSE	FALSE	FALSE	FALSE	FALSE	FALSE	FALSE	FALSE	FALSE	FALSE	FALSE	FALSE	FALSE	FALSE	FALSE	FALSE
P77791	0.704	2.922	NIL	0.096	0.235	NIL	NIL	0	MAA_ECOLI	maa	Maltose O-acetyltransferase, MAT, EC 2.3.1.79 (Maltose transacetylase)	reviewed	ecj:JW0448;eco:b0459;	FALSE	FALSE	FALSE	FALSE	FALSE	FALSE	FALSE	FALSE	FALSE	FALSE	FALSE	FALSE	FALSE	FALSE	FALSE	FALSE	FALSE	FALSE	FALSE	FALSE	FALSE	FALSE	FALSE	FALSE	FALSE	FALSE	FALSE	FALSE	FALSE	FALSE	FALSE	FALSE	FALSE	FALSE	FALSE	FALSE
P0ABP3	0.701	0.641	NIL	-0.535	0.733	NIL	NIL	0	DCUC_ECOLI	dcuC	Anaerobic C4-dicarboxylate transporter DcuC	reviewed	ecj:JW0613;ecj:JW0616;eco:b0621;	FALSE	FALSE	FALSE	FALSE	FALSE	FALSE	FALSE	FALSE	FALSE	FALSE	FALSE	FALSE	FALSE	FALSE	FALSE	FALSE	FALSE	FALSE	FALSE	FALSE	FALSE	FALSE	FALSE	FALSE	FALSE	FALSE	FALSE	FALSE	FALSE	FALSE	FALSE	FALSE	FALSE	FALSE	FALSE	FALSE
P39829	0.701	0.86	NIL	-0.578	1.634	NIL	NIL	0	GARD_ECOLI	garD	Galactarate dehydratase (L-threo-forming), GalcD, EC 4.2.1.42	reviewed	ecj:JW3097;eco:b3128;	FALSE	FALSE	FALSE	FALSE	FALSE	FALSE	FALSE	FALSE	FALSE	FALSE	FALSE	FALSE	FALSE	FALSE	FALSE	FALSE	FALSE	FALSE	FALSE	FALSE	FALSE	FALSE	FALSE	FALSE	FALSE	FALSE	FALSE	FALSE	FALSE	FALSE	FALSE	FALSE	FALSE	FALSE	FALSE	FALSE
P77399	0.701	0.296	NIL	-0.003	0.002	NIL	NIL	0	FADJ_ECOLI	fadJ	Fatty acid oxidation complex subunit alpha [Includes: Enoyl-CoA hydratase/3-hydroxybutyryl-CoA epimerase, EC 4.2.1.17, EC 5.1.2.3; 3-hydroxyacyl-CoA dehydrogenase, EC 1.1.1.35 ]	reviewed	ecj:JW2338;eco:b2341;	FALSE	FALSE	FALSE	FALSE	FALSE	FALSE	FALSE	FALSE	FALSE	FALSE	FALSE	FALSE	FALSE	FALSE	FALSE	FALSE	FALSE	FALSE	FALSE	FALSE	FALSE	FALSE	FALSE	FALSE	FALSE	FALSE	FALSE	FALSE	FALSE	FALSE	FALSE	FALSE	FALSE	FALSE	FALSE	FALSE
P11868	0.698	1.613	NIL	-1.744	2.658	NIL	NIL	0	TDCD_ECOLI	tdcD	Propionate kinase, EC 2.7.2.15	reviewed	ecj:JW5806;eco:b3115;	FALSE	FALSE	FALSE	FALSE	FALSE	FALSE	FALSE	FALSE	FALSE	FALSE	FALSE	FALSE	FALSE	FALSE	FALSE	FALSE	FALSE	FALSE	FALSE	FALSE	FALSE	FALSE	FALSE	FALSE	FALSE	FALSE	FALSE	FALSE	FALSE	FALSE	FALSE	FALSE	FALSE	FALSE	FALSE	FALSE
P27431	0.698	1.128	NIL	0	0	NIL	NIL	0	ROXA_ECOLI	roxA	50S ribosomal protein L16 3-hydroxylase, EC 1.14.11.47 (Ribosomal oxygenase RoxA, ROX)	reviewed	ecj:JW1114;eco:b1128;	FALSE	FALSE	FALSE	FALSE	FALSE	FALSE	FALSE	FALSE	FALSE	FALSE	FALSE	FALSE	FALSE	FALSE	FALSE	FALSE	FALSE	FALSE	FALSE	FALSE	FALSE	FALSE	FALSE	FALSE	FALSE	FALSE	FALSE	FALSE	FALSE	FALSE	FALSE	FALSE	FALSE	FALSE	FALSE	FALSE
P0ADA5	0.698	1.163	NIL	1.123	1.75	NIL	NIL	0	YAJG_ECOLI	yajG	Uncharacterized lipoprotein YajG	reviewed	ecj:JW0424;eco:b0434;	FALSE	FALSE	FALSE	FALSE	FALSE	FALSE	FALSE	FALSE	FALSE	FALSE	FALSE	FALSE	FALSE	FALSE	FALSE	FALSE	FALSE	FALSE	FALSE	FALSE	FALSE	FALSE	FALSE	FALSE	FALSE	FALSE	FALSE	FALSE	FALSE	FALSE	FALSE	FALSE	FALSE	FALSE	FALSE	FALSE
P0AG03	0.691	1.85	NIL	0.272	2.438	NIL	NIL	0	UBIX_ECOLI	ubiX	Flavin prenyltransferase UbiX, EC 2.5.1.129	reviewed	ecj:JW2308;eco:b2311;	FALSE	FALSE	FALSE	FALSE	FALSE	FALSE	FALSE	FALSE	FALSE	FALSE	FALSE	FALSE	FALSE	FALSE	FALSE	FALSE	FALSE	FALSE	FALSE	FALSE	FALSE	FALSE	FALSE	FALSE	FALSE	FALSE	FALSE	FALSE	FALSE	FALSE	FALSE	FALSE	FALSE	FALSE	FALSE	FALSE
P04036	0.688	1.55	NIL	0.555	1.378	NIL	NIL	0	DAPB_ECOLI	dapB	4-hydroxy-tetrahydrodipicolinate reductase, HTPA reductase, EC 1.17.1.8	reviewed	ecj:JW0029;eco:b0031;	FALSE	FALSE	FALSE	FALSE	FALSE	FALSE	FALSE	FALSE	FALSE	FALSE	FALSE	FALSE	FALSE	FALSE	FALSE	FALSE	FALSE	FALSE	FALSE	FALSE	FALSE	FALSE	FALSE	FALSE	FALSE	FALSE	FALSE	FALSE	FALSE	FALSE	FALSE	FALSE	FALSE	FALSE	FALSE	FALSE
P25519	0.684	4.136	NIL	0.213	1.65	NIL	NIL	0	HFLX_ECOLI	hflX	GTPase HflX (GTP-binding protein HflX)	reviewed	ecj:JW4131;eco:b4173;	FALSE	FALSE	FALSE	FALSE	FALSE	FALSE	FALSE	FALSE	FALSE	FALSE	FALSE	FALSE	FALSE	FALSE	FALSE	FALSE	FALSE	FALSE	FALSE	FALSE	FALSE	FALSE	FALSE	FALSE	FALSE	FALSE	FALSE	FALSE	FALSE	FALSE	FALSE	FALSE	FALSE	FALSE	FALSE	FALSE
P28635	0.684	1.226	NIL	1.661	2.547	NIL	NIL	0	METQ_ECOLI	metQ	D-methionine-binding lipoprotein MetQ	reviewed	ecj:JW0193;eco:b0197;	FALSE	FALSE	TRUE	FALSE	FALSE	FALSE	FALSE	FALSE	FALSE	FALSE	FALSE	FALSE	FALSE	FALSE	FALSE	FALSE	FALSE	FALSE	FALSE	FALSE	FALSE	FALSE	FALSE	FALSE	FALSE	FALSE	FALSE	FALSE	FALSE	FALSE	FALSE	FALSE	FALSE	FALSE	FALSE	FALSE
P71237	0.684	1.743	NIL	0.485	1.264	NIL	NIL	0	WCAC_ECOLI	wcaC	Putative colanic acid biosynthesis glycosyl transferase WcaC	reviewed	ecj:JW2042;eco:b2057;	FALSE	FALSE	FALSE	FALSE	FALSE	FALSE	FALSE	FALSE	FALSE	FALSE	FALSE	FALSE	FALSE	FALSE	FALSE	FALSE	FALSE	FALSE	FALSE	FALSE	FALSE	FALSE	FALSE	FALSE	FALSE	FALSE	FALSE	FALSE	FALSE	FALSE	FALSE	FALSE	FALSE	FALSE	FALSE	FALSE
P32140	0.684	0.868	NIL	-0.299	0.417	NIL	NIL	0	SQUS_ECOLI	yihS	Sulfoquinovose isomerase, SQ isomerase, EC 5.3.1.31	reviewed	ecj:JW5569;eco:b3880;	FALSE	FALSE	FALSE	FALSE	FALSE	FALSE	FALSE	FALSE	FALSE	FALSE	FALSE	FALSE	FALSE	FALSE	FALSE	FALSE	FALSE	FALSE	FALSE	FALSE	FALSE	FALSE	FALSE	FALSE	FALSE	FALSE	FALSE	FALSE	FALSE	FALSE	FALSE	FALSE	FALSE	FALSE	FALSE	FALSE
P06610	0.681	0.752	NIL	0.747	1.384	NIL	NIL	0	BTUE_ECOLI	btuE	Thioredoxin/glutathione peroxidase BtuE, EC 1.11.1.24, EC 1.11.1.9	reviewed	ecj:JW1700;eco:b1710;	FALSE	FALSE	FALSE	FALSE	FALSE	FALSE	FALSE	FALSE	FALSE	FALSE	FALSE	FALSE	FALSE	FALSE	FALSE	FALSE	FALSE	FALSE	FALSE	FALSE	FALSE	FALSE	FALSE	FALSE	FALSE	FALSE	FALSE	FALSE	FALSE	FALSE	FALSE	FALSE	FALSE	FALSE	FALSE	FALSE
P24252	0.681	0.845	NIL	0.379	0.395	NIL	NIL	0	YBGA_ECOLI	ybgA	Uncharacterized protein YbgA (ORF169) (TKP)	reviewed	ecj:JW0697;eco:b0707;	FALSE	FALSE	FALSE	FALSE	FALSE	FALSE	FALSE	FALSE	FALSE	FALSE	FALSE	FALSE	FALSE	FALSE	FALSE	FALSE	FALSE	FALSE	FALSE	FALSE	FALSE	FALSE	FALSE	FALSE	FALSE	FALSE	FALSE	FALSE	FALSE	FALSE	FALSE	FALSE	FALSE	FALSE	FALSE	FALSE
P77649	0.674	2.082	NIL	-0.435	1.614	NIL	NIL	0	SELO_ECOLI	selO	Protein adenylyltransferase SelO, EC 2.7.7.-, EC 2.7.7.n1 (Selenoprotein O homolog, SelO)	reviewed	ecj:JW1696;eco:b1706;	FALSE	FALSE	FALSE	FALSE	FALSE	FALSE	FALSE	FALSE	FALSE	FALSE	FALSE	FALSE	FALSE	FALSE	FALSE	FALSE	FALSE	FALSE	FALSE	FALSE	FALSE	FALSE	FALSE	FALSE	FALSE	FALSE	FALSE	FALSE	FALSE	FALSE	FALSE	FALSE	FALSE	FALSE	FALSE	FALSE
P0A9J8	0.674	1.484	NIL	-0.644	1.802	NIL	NIL	0	CMPDT_ECOLI	pheA	Bifunctional chorismate mutase/prephenate dehydratase (Chorismate mutase-prephenate dehydratase) (P-protein) [Includes: Chorismate mutase, CM, EC 5.4.99.5; Prephenate dehydratase, PDT, EC 4.2.1.51 ]	reviewed	ecj:JW2580;eco:b2599;	FALSE	FALSE	FALSE	FALSE	FALSE	FALSE	FALSE	FALSE	FALSE	FALSE	FALSE	FALSE	FALSE	FALSE	FALSE	FALSE	FALSE	FALSE	FALSE	FALSE	FALSE	FALSE	FALSE	FALSE	FALSE	FALSE	FALSE	FALSE	FALSE	FALSE	FALSE	FALSE	FALSE	FALSE	FALSE	FALSE
P0ADR8	0.671	2.994	NIL	-0.073	0.278	NIL	NIL	0	PPNN_ECOLI	ppnN	Pyrimidine/purine nucleotide 5'-monophosphate nucleosidase, EC 3.2.2.-, EC 3.2.2.10 (AMP nucleosidase, EC 3.2.2.4) (CMP nucleosidase) (GMP nucleosidase) (IMP nucleosidase) (UMP nucleosidase) (dTMP nucleosidase)	reviewed	ecj:JW2766;eco:b2795;	FALSE	FALSE	FALSE	FALSE	FALSE	FALSE	FALSE	FALSE	FALSE	FALSE	FALSE	FALSE	FALSE	FALSE	FALSE	FALSE	FALSE	FALSE	FALSE	FALSE	FALSE	FALSE	FALSE	FALSE	FALSE	FALSE	FALSE	FALSE	FALSE	FALSE	FALSE	FALSE	FALSE	FALSE	FALSE	FALSE
P45424	0.668	0.822	NIL	-0.658	0.712	NIL	NIL	0	NANQ_ECOLI	nanQ	N-acetylneuraminate anomerase NanQ (N-acetylneuraminate openase)	reviewed	ecj:JW3190;eco:b3221;	FALSE	FALSE	FALSE	FALSE	FALSE	FALSE	FALSE	FALSE	FALSE	FALSE	FALSE	FALSE	FALSE	FALSE	FALSE	FALSE	FALSE	FALSE	FALSE	FALSE	FALSE	FALSE	FALSE	FALSE	FALSE	FALSE	FALSE	FALSE	FALSE	FALSE	FALSE	FALSE	FALSE	FALSE	FALSE	FALSE
P51981	0.668	0.944	NIL	-0.85	1.694	NIL	NIL	0	AEEP_ECOLI	ycjG	L-Ala-D/L-Glu epimerase, AE epimerase, AEE, EC 5.1.1.20	reviewed	ecj:JW1318;eco:b1325;	FALSE	FALSE	FALSE	FALSE	FALSE	FALSE	FALSE	FALSE	FALSE	FALSE	FALSE	FALSE	FALSE	FALSE	FALSE	FALSE	FALSE	FALSE	FALSE	FALSE	FALSE	FALSE	FALSE	FALSE	FALSE	FALSE	FALSE	FALSE	FALSE	FALSE	FALSE	FALSE	FALSE	FALSE	FALSE	FALSE
P64506	0.668	1.551	NIL	0.598	1.697	NIL	NIL	0	YEBY_ECOLI	yebY	Uncharacterized protein YebY	reviewed	ecj:JW1828;eco:b1839;	FALSE	FALSE	FALSE	FALSE	FALSE	FALSE	FALSE	FALSE	FALSE	FALSE	FALSE	FALSE	FALSE	FALSE	FALSE	FALSE	FALSE	FALSE	FALSE	FALSE	FALSE	FALSE	FALSE	FALSE	FALSE	FALSE	FALSE	FALSE	FALSE	FALSE	FALSE	FALSE	FALSE	FALSE	FALSE	FALSE
P64612	0.664	1.433	NIL	0.163	1.468	NIL	NIL	0	ZAPE_ECOLI	zapE	Cell division protein ZapE (Z ring-associated protein ZapE)	reviewed	ecj:JW3201;eco:b3232;	FALSE	FALSE	FALSE	FALSE	FALSE	FALSE	FALSE	FALSE	FALSE	FALSE	FALSE	FALSE	FALSE	FALSE	FALSE	FALSE	FALSE	FALSE	FALSE	FALSE	FALSE	FALSE	FALSE	FALSE	FALSE	FALSE	FALSE	FALSE	FALSE	FALSE	FALSE	FALSE	FALSE	FALSE	FALSE	FALSE
P06129	0.664	0.525	NIL	-0.14	1.054	NIL	NIL	0	BTUB_ECOLI	btuB	Vitamin B12 transporter BtuB (Cobalamin receptor) (Outer membrane cobalamin translocator)	reviewed	ecj:JW3938;eco:b3966;	FALSE	FALSE	FALSE	FALSE	FALSE	FALSE	FALSE	FALSE	FALSE	FALSE	FALSE	FALSE	FALSE	FALSE	FALSE	FALSE	FALSE	FALSE	FALSE	FALSE	FALSE	FALSE	FALSE	FALSE	FALSE	FALSE	FALSE	FALSE	FALSE	FALSE	FALSE	FALSE	FALSE	FALSE	FALSE	FALSE
P0AFD1	0.664	0.928	NIL	0.037	0.083	NIL	NIL	0	NUOE_ECOLI	nuoE	NADH-quinone oxidoreductase subunit E, EC 7.1.1.- (NADH dehydrogenase I subunit E) (NDH-1 subunit E) (NUO5)	reviewed	ecj:JW2280;eco:b2285;	FALSE	FALSE	FALSE	FALSE	FALSE	FALSE	FALSE	FALSE	FALSE	FALSE	FALSE	FALSE	FALSE	FALSE	FALSE	FALSE	FALSE	FALSE	FALSE	FALSE	FALSE	FALSE	FALSE	FALSE	FALSE	FALSE	FALSE	FALSE	FALSE	FALSE	FALSE	FALSE	FALSE	FALSE	FALSE	FALSE
P76086	0.664	0.697	NIL	0.525	0.908	NIL	NIL	0	PAAX_ECOLI	paaX	Transcriptional repressor PaaX	reviewed	ecj:JW1394;eco:b1399;	FALSE	FALSE	FALSE	FALSE	FALSE	FALSE	FALSE	FALSE	FALSE	FALSE	FALSE	FALSE	FALSE	FALSE	FALSE	FALSE	FALSE	FALSE	FALSE	FALSE	FALSE	FALSE	FALSE	FALSE	FALSE	FALSE	FALSE	FALSE	FALSE	FALSE	FALSE	FALSE	FALSE	FALSE	FALSE	FALSE
P39383	0.661	1.094	NIL	0.335	2.236	NIL	NIL	0	YJIL_ECOLI	yjiL	Uncharacterized protein YjiL	reviewed	ecj:JW5785;eco:b4334;	FALSE	FALSE	FALSE	FALSE	FALSE	FALSE	FALSE	FALSE	FALSE	FALSE	FALSE	FALSE	FALSE	FALSE	FALSE	FALSE	FALSE	FALSE	FALSE	FALSE	FALSE	FALSE	FALSE	FALSE	FALSE	FALSE	FALSE	FALSE	FALSE	FALSE	FALSE	FALSE	FALSE	FALSE	FALSE	FALSE
P0A877	0.661	1.971	NIL	0.036	0.097	NIL	NIL	0	TRPA_ECOLI	trpA	Tryptophan synthase alpha chain, EC 4.2.1.20	reviewed	ecj:JW1252;eco:b1260;	FALSE	FALSE	FALSE	FALSE	FALSE	FALSE	FALSE	FALSE	FALSE	FALSE	FALSE	FALSE	FALSE	FALSE	FALSE	FALSE	FALSE	FALSE	FALSE	FALSE	FALSE	FALSE	FALSE	FALSE	FALSE	FALSE	FALSE	FALSE	FALSE	FALSE	FALSE	FALSE	FALSE	FALSE	FALSE	FALSE
P38489	0.661	1.386	NIL	0.319	0.665	NIL	NIL	0	NFSB_ECOLI	nfsB	Oxygen-insensitive NAD(P)H nitroreductase, EC 1.-.-.- (Dihydropteridine reductase, EC 1.5.1.34) (FMN-dependent nitroreductase)	reviewed	ecj:JW0567;eco:b0578;	FALSE	FALSE	FALSE	FALSE	FALSE	FALSE	FALSE	FALSE	FALSE	FALSE	FALSE	FALSE	FALSE	FALSE	FALSE	FALSE	FALSE	FALSE	FALSE	FALSE	FALSE	FALSE	FALSE	FALSE	FALSE	FALSE	FALSE	FALSE	FALSE	FALSE	FALSE	FALSE	FALSE	FALSE	FALSE	FALSE
P0AFL6	0.661	1.397	NIL	-0.372	1.521	NIL	NIL	0	PPX_ECOLI	ppx	Exopolyphosphatase, ExopolyPase, EC 3.6.1.11 (Metaphosphatase)	reviewed	ecj:JW2487;eco:b2502;	FALSE	FALSE	FALSE	FALSE	FALSE	FALSE	FALSE	FALSE	FALSE	FALSE	FALSE	FALSE	FALSE	FALSE	FALSE	FALSE	FALSE	FALSE	FALSE	FALSE	FALSE	FALSE	FALSE	FALSE	FALSE	FALSE	FALSE	FALSE	FALSE	FALSE	FALSE	FALSE	FALSE	FALSE	FALSE	FALSE
P0A6X3	0.658	0.841	NIL	-0.458	1.799	NIL	NIL	0	HFQ_ECOLI	hfq	RNA-binding protein Hfq (HF-1) (Host factor-I protein, HF-I)	reviewed	ecj:JW4130;eco:b4172;	FALSE	FALSE	FALSE	FALSE	FALSE	FALSE	FALSE	FALSE	FALSE	FALSE	FALSE	FALSE	FALSE	FALSE	FALSE	FALSE	FALSE	FALSE	FALSE	FALSE	FALSE	FALSE	FALSE	FALSE	FALSE	FALSE	FALSE	FALSE	FALSE	FALSE	FALSE	FALSE	FALSE	FALSE	FALSE	FALSE
P0AF70	0.658	0.334	NIL	-0.083	0.045	NIL	NIL	0	YJEI_ECOLI	yjeI	Uncharacterized protein YjeI	reviewed	ecj:JW5736;eco:b4144;	FALSE	FALSE	FALSE	FALSE	FALSE	FALSE	FALSE	FALSE	FALSE	FALSE	FALSE	FALSE	FALSE	FALSE	FALSE	FALSE	FALSE	FALSE	FALSE	FALSE	FALSE	FALSE	FALSE	FALSE	FALSE	FALSE	FALSE	FALSE	FALSE	FALSE	FALSE	FALSE	FALSE	FALSE	FALSE	FALSE
P35340	0.654	1.031	NIL	-1.076	1.65	NIL	NIL	0	AHPF_ECOLI	ahpF	Alkyl hydroperoxide reductase subunit F, EC 1.8.1.- (Alkyl hydroperoxide reductase F52A protein)	reviewed	ecj:JW0599;eco:b0606;	FALSE	FALSE	FALSE	FALSE	FALSE	FALSE	FALSE	FALSE	FALSE	FALSE	FALSE	FALSE	FALSE	FALSE	FALSE	FALSE	FALSE	FALSE	FALSE	FALSE	FALSE	FALSE	FALSE	FALSE	FALSE	FALSE	FALSE	FALSE	FALSE	FALSE	FALSE	FALSE	FALSE	FALSE	FALSE	FALSE
P0AC00	0.654	1.61	NIL	0.15	0.142	NIL	NIL	0	FRLB_ECOLI	frlB	Fructoselysine 6-phosphate deglycase, EC 3.5.-.-	reviewed	ecj:JW5700;eco:b3371;	FALSE	FALSE	FALSE	FALSE	FALSE	FALSE	FALSE	FALSE	FALSE	FALSE	FALSE	FALSE	FALSE	FALSE	FALSE	FALSE	FALSE	FALSE	FALSE	FALSE	FALSE	FALSE	FALSE	FALSE	FALSE	FALSE	FALSE	FALSE	FALSE	FALSE	FALSE	FALSE	FALSE	FALSE	FALSE	FALSE
P0ADX9	0.648	1.756	NIL	0.229	0.378	NIL	NIL	0	RSMD_ECOLI	rsmD	Ribosomal RNA small subunit methyltransferase D, EC 2.1.1.171 (16S rRNA m2G966 methyltransferase) (rRNA (guanine-N(2)-)-methyltransferase)	reviewed	ecj:JW3430;eco:b3465;	FALSE	FALSE	FALSE	FALSE	FALSE	FALSE	FALSE	FALSE	FALSE	FALSE	FALSE	FALSE	FALSE	FALSE	FALSE	FALSE	FALSE	FALSE	FALSE	FALSE	FALSE	FALSE	FALSE	FALSE	FALSE	FALSE	FALSE	FALSE	FALSE	FALSE	FALSE	FALSE	FALSE	FALSE	FALSE	FALSE
P04693	0.648	2.054	NIL	0.721	1.51	NIL	NIL	0	TYRB_ECOLI	tyrB	Aromatic-amino-acid aminotransferase, ARAT, AROAT, EC 2.6.1.57 (Beta-methylphenylalanine transaminase, EC 2.6.1.107)	reviewed	ecj:JW4014;eco:b4054;	FALSE	FALSE	FALSE	FALSE	FALSE	FALSE	FALSE	FALSE	FALSE	FALSE	FALSE	FALSE	FALSE	FALSE	FALSE	FALSE	FALSE	FALSE	FALSE	FALSE	FALSE	FALSE	FALSE	FALSE	FALSE	FALSE	FALSE	FALSE	FALSE	FALSE	FALSE	FALSE	FALSE	FALSE	FALSE	FALSE
P16384	0.648	0.601	NIL	0.146	0.201	NIL	NIL	0	MIAA_ECOLI	miaA	tRNA dimethylallyltransferase, EC 2.5.1.75 (Dimethylallyl diphosphate:tRNA dimethylallyltransferase, DMAPP:tRNA dimethylallyltransferase, DMATase) (Isopentenyl-diphosphate:tRNA isopentenyltransferase, IPP transferase, IPPT, IPTase)	reviewed	ecj:JW4129;eco:b4171;	FALSE	FALSE	FALSE	FALSE	FALSE	FALSE	FALSE	FALSE	FALSE	FALSE	FALSE	FALSE	FALSE	FALSE	FALSE	FALSE	FALSE	FALSE	FALSE	FALSE	FALSE	FALSE	FALSE	FALSE	FALSE	FALSE	FALSE	FALSE	FALSE	FALSE	FALSE	FALSE	FALSE	FALSE	FALSE	FALSE
P77252	0.638	1.766	NIL	-0.169	0.971	NIL	NIL	0	YKGE_ECOLI	ykgE	Uncharacterized protein YkgE	reviewed	ecj:JW5041;eco:b0306;	FALSE	FALSE	FALSE	FALSE	FALSE	FALSE	FALSE	FALSE	FALSE	FALSE	FALSE	FALSE	FALSE	FALSE	FALSE	FALSE	FALSE	FALSE	FALSE	FALSE	FALSE	FALSE	FALSE	FALSE	FALSE	FALSE	FALSE	FALSE	FALSE	FALSE	FALSE	FALSE	FALSE	FALSE	FALSE	FALSE
P0ABB0	0.638	1.044	NIL	1.1	1.652	NIL	NIL	0	ATPA_ECOLI	atpA	ATP synthase subunit alpha, EC 7.1.2.2 (ATP synthase F1 sector subunit alpha) (F-ATPase subunit alpha)	reviewed	ecj:JW3712;eco:b3734;	FALSE	FALSE	FALSE	FALSE	FALSE	FALSE	FALSE	FALSE	FALSE	FALSE	FALSE	FALSE	FALSE	FALSE	FALSE	FALSE	FALSE	FALSE	FALSE	FALSE	FALSE	FALSE	FALSE	FALSE	FALSE	FALSE	FALSE	FALSE	FALSE	FALSE	FALSE	FALSE	FALSE	FALSE	FALSE	FALSE
P60390	0.638	1.18	NIL	0.106	0.17	NIL	NIL	0	RSMH_ECOLI	rsmH	Ribosomal RNA small subunit methyltransferase H, EC 2.1.1.199 (16S rRNA m(4)C1402 methyltransferase) (rRNA (cytosine-N(4)-)-methyltransferase RsmH)	reviewed	ecj:JW0080;eco:b0082;	FALSE	FALSE	FALSE	FALSE	FALSE	FALSE	FALSE	FALSE	FALSE	FALSE	FALSE	FALSE	FALSE	FALSE	FALSE	FALSE	FALSE	FALSE	FALSE	FALSE	FALSE	FALSE	FALSE	FALSE	FALSE	FALSE	FALSE	FALSE	FALSE	FALSE	FALSE	FALSE	FALSE	FALSE	FALSE	FALSE
Q46948	0.634	1.355	NIL	0.312	0.49	NIL	NIL	0	YAJL_ECOLI	yajL	Protein/nucleic acid deglycase 3, EC 3.1.2.-, EC 3.5.1.-, EC 3.5.1.124 (Chaperone protein YajL) (Maillard deglycase)	reviewed	ecj:JW5057;eco:b0424;	FALSE	FALSE	FALSE	FALSE	FALSE	FALSE	FALSE	FALSE	FALSE	FALSE	FALSE	FALSE	FALSE	FALSE	FALSE	FALSE	FALSE	FALSE	FALSE	FALSE	FALSE	FALSE	FALSE	FALSE	FALSE	FALSE	FALSE	FALSE	FALSE	FALSE	FALSE	FALSE	FALSE	FALSE	FALSE	FALSE
P0AFH2	0.634	0.92	NIL	0.997	1.259	NIL	NIL	0	OPPB_ECOLI	oppB	Oligopeptide transport system permease protein OppB	reviewed	ecj:JW1236;eco:b1244;	FALSE	FALSE	TRUE	FALSE	FALSE	FALSE	FALSE	FALSE	FALSE	FALSE	FALSE	FALSE	FALSE	FALSE	FALSE	FALSE	FALSE	FALSE	FALSE	FALSE	FALSE	FALSE	FALSE	FALSE	FALSE	FALSE	FALSE	FALSE	FALSE	FALSE	FALSE	FALSE	FALSE	FALSE	FALSE	FALSE
P32688	0.631	2.147	NIL	0.419	1.168	NIL	NIL	0	YJBG_ECOLI	yjbG	Uncharacterized protein YjbG	reviewed	ecj:JW3988;eco:b4028;	FALSE	FALSE	FALSE	FALSE	FALSE	FALSE	FALSE	FALSE	FALSE	FALSE	FALSE	FALSE	FALSE	FALSE	FALSE	FALSE	FALSE	FALSE	FALSE	FALSE	FALSE	FALSE	FALSE	FALSE	FALSE	FALSE	FALSE	FALSE	FALSE	FALSE	FALSE	FALSE	FALSE	FALSE	FALSE	FALSE
P0A729	0.631	0.748	NIL	1.236	0.995	NIL	NIL	0	NTPPB_ECOLI	yceF	7-methyl-GTP pyrophosphatase, m(7)GTP pyrophosphatase, EC 3.6.1.-	reviewed	ecj:JW5155;eco:b1087;	FALSE	FALSE	FALSE	FALSE	FALSE	FALSE	FALSE	FALSE	FALSE	FALSE	FALSE	FALSE	FALSE	FALSE	FALSE	FALSE	FALSE	FALSE	FALSE	FALSE	FALSE	FALSE	FALSE	FALSE	FALSE	FALSE	FALSE	FALSE	FALSE	FALSE	FALSE	FALSE	FALSE	FALSE	FALSE	FALSE
P0ACW4	0.631	0.591	NIL	-0.664	1.026	NIL	NIL	0	YDCA_ECOLI	ydcA	Uncharacterized protein YdcA	reviewed	ecj:JW1416;eco:b1419;	FALSE	FALSE	FALSE	FALSE	FALSE	FALSE	FALSE	FALSE	FALSE	FALSE	FALSE	FALSE	FALSE	FALSE	FALSE	FALSE	FALSE	FALSE	FALSE	FALSE	FALSE	FALSE	FALSE	FALSE	FALSE	FALSE	FALSE	FALSE	FALSE	FALSE	FALSE	FALSE	FALSE	FALSE	FALSE	FALSE
P0ACN7	0.628	0.509	NIL	-0.528	3.052	NIL	NIL	0	CYTR_ECOLI	cytR	HTH-type transcriptional repressor CytR	reviewed	ecj:JW3905;eco:b3934;	FALSE	FALSE	FALSE	FALSE	FALSE	FALSE	FALSE	FALSE	FALSE	FALSE	FALSE	FALSE	FALSE	FALSE	FALSE	FALSE	FALSE	FALSE	FALSE	FALSE	FALSE	FALSE	FALSE	FALSE	FALSE	FALSE	FALSE	FALSE	FALSE	FALSE	FALSE	FALSE	FALSE	FALSE	FALSE	FALSE
P0AAI3	0.628	1.107	NIL	0.336	1.112	NIL	NIL	0	FTSH_ECOLI	ftsH	ATP-dependent zinc metalloprotease FtsH, EC 3.4.24.- (Cell division protease FtsH)	reviewed	ecj:JW3145;eco:b3178;	FALSE	FALSE	FALSE	FALSE	FALSE	FALSE	FALSE	FALSE	FALSE	FALSE	FALSE	FALSE	FALSE	FALSE	FALSE	FALSE	FALSE	FALSE	FALSE	FALSE	FALSE	FALSE	FALSE	FALSE	FALSE	FALSE	FALSE	FALSE	FALSE	FALSE	FALSE	FALSE	FALSE	FALSE	FALSE	FALSE
P0ABI4	0.625	0.954	NIL	0.914	1.496	NIL	NIL	0	CORA_ECOLI	corA	Magnesium transport protein CorA	reviewed	ecj:JW3789;eco:b3816;	FALSE	FALSE	FALSE	FALSE	FALSE	FALSE	FALSE	FALSE	FALSE	FALSE	FALSE	FALSE	FALSE	FALSE	FALSE	FALSE	FALSE	FALSE	FALSE	FALSE	FALSE	FALSE	FALSE	FALSE	FALSE	FALSE	FALSE	FALSE	FALSE	FALSE	FALSE	FALSE	FALSE	FALSE	FALSE	FALSE
P76062	0.625	1.743	NIL	0.465	2.336	NIL	NIL	0	RACR_ECOLI	racR	Prophage repressor RacR (Rac prophage repressor)	reviewed	ecj:JW1351;eco:b1356;	FALSE	FALSE	FALSE	FALSE	FALSE	FALSE	FALSE	FALSE	FALSE	FALSE	FALSE	FALSE	FALSE	FALSE	FALSE	FALSE	FALSE	FALSE	FALSE	FALSE	FALSE	FALSE	FALSE	FALSE	FALSE	FALSE	FALSE	FALSE	FALSE	FALSE	FALSE	FALSE	FALSE	FALSE	FALSE	FALSE
P39315	0.621	1.887	NIL	0.465	1.18	NIL	NIL	0	QOR2_ECOLI	qorB	Quinone oxidoreductase 2, EC 1.6.5.2	reviewed	ecj:JW4169;eco:b4211;	FALSE	FALSE	FALSE	FALSE	FALSE	FALSE	FALSE	FALSE	FALSE	FALSE	FALSE	FALSE	FALSE	FALSE	FALSE	FALSE	FALSE	FALSE	FALSE	FALSE	FALSE	FALSE	FALSE	FALSE	FALSE	FALSE	FALSE	FALSE	FALSE	FALSE	FALSE	FALSE	FALSE	FALSE	FALSE	FALSE
P07762	0.618	0.842	NIL	0.196	0.157	NIL	NIL	0	GLGB_ECOLI	glgB	1,4-alpha-glucan branching enzyme GlgB, EC 2.4.1.18 (1,4-alpha-D-glucan:1,4-alpha-D-glucan 6-glucosyl-transferase) (Alpha-(1->4)-glucan branching enzyme) (Glycogen branching enzyme, BE)	reviewed	ecj:JW3395;eco:b3432;	FALSE	FALSE	FALSE	FALSE	FALSE	FALSE	FALSE	FALSE	FALSE	FALSE	FALSE	FALSE	FALSE	FALSE	FALSE	FALSE	FALSE	FALSE	FALSE	FALSE	FALSE	FALSE	FALSE	FALSE	FALSE	FALSE	FALSE	FALSE	FALSE	FALSE	FALSE	FALSE	FALSE	FALSE	FALSE	FALSE
P0AAQ2	0.618	1.921	NIL	-0.625	1.224	NIL	NIL	0	YAJD_ECOLI	yajD	Putative HNH nuclease YajD, EC 3.1.-.-	reviewed	ecj:JW0400;eco:b0410;	FALSE	FALSE	FALSE	FALSE	FALSE	FALSE	FALSE	FALSE	FALSE	FALSE	FALSE	FALSE	FALSE	FALSE	FALSE	FALSE	FALSE	FALSE	FALSE	FALSE	FALSE	FALSE	FALSE	FALSE	FALSE	FALSE	FALSE	FALSE	FALSE	FALSE	FALSE	FALSE	FALSE	FALSE	FALSE	FALSE
P77737	0.618	0.659	NIL	1.136	1.885	NIL	NIL	0	OPPF_ECOLI	oppF	Oligopeptide transport ATP-binding protein OppF	reviewed	ecj:JW1239;eco:b1247;	FALSE	FALSE	TRUE	FALSE	FALSE	FALSE	FALSE	FALSE	FALSE	FALSE	FALSE	FALSE	FALSE	FALSE	FALSE	FALSE	FALSE	FALSE	FALSE	FALSE	FALSE	FALSE	FALSE	FALSE	FALSE	FALSE	FALSE	FALSE	FALSE	FALSE	FALSE	FALSE	FALSE	FALSE	FALSE	FALSE
P00803	0.618	1.851	NIL	0.063	0.406	NIL	NIL	0	LEP_ECOLI	lepB	Signal peptidase I, SPase I, EC 3.4.21.89 (Leader peptidase I)	reviewed	ecj:JW2552;eco:b2568;	FALSE	FALSE	FALSE	FALSE	FALSE	FALSE	FALSE	FALSE	FALSE	FALSE	FALSE	FALSE	FALSE	FALSE	FALSE	FALSE	FALSE	FALSE	FALSE	FALSE	FALSE	FALSE	FALSE	FALSE	FALSE	FALSE	FALSE	FALSE	FALSE	FALSE	FALSE	FALSE	FALSE	FALSE	FALSE	FALSE
P0AAD8	0.615	0.866	NIL	-1.893	2.256	NIL	NIL	0	TDCC_ECOLI	tdcC	Threonine/serine transporter TdcC (H(+)/threonine-serine symporter)	reviewed	ecj:JW3087;eco:b3116;	FALSE	FALSE	FALSE	FALSE	FALSE	FALSE	FALSE	FALSE	FALSE	FALSE	FALSE	FALSE	FALSE	FALSE	FALSE	FALSE	FALSE	FALSE	FALSE	FALSE	FALSE	FALSE	FALSE	FALSE	FALSE	FALSE	FALSE	FALSE	FALSE	FALSE	FALSE	FALSE	FALSE	FALSE	FALSE	FALSE
P10346	0.615	0.465	NIL	0.299	0.21	NIL	NIL	0	GLNQ_ECOLI	glnQ	Glutamine transport ATP-binding protein GlnQ	reviewed	ecj:JW0794;eco:b0809;	FALSE	FALSE	TRUE	FALSE	FALSE	FALSE	FALSE	FALSE	FALSE	FALSE	FALSE	FALSE	FALSE	FALSE	FALSE	FALSE	FALSE	FALSE	FALSE	FALSE	FALSE	FALSE	FALSE	FALSE	FALSE	FALSE	FALSE	FALSE	FALSE	FALSE	FALSE	FALSE	FALSE	FALSE	FALSE	FALSE
P17802	0.615	1.5	NIL	0.791	0.576	NIL	NIL	0	MUTY_ECOLI	mutY	Adenine DNA glycosylase, EC 3.2.2.31 (A/G-specific adenine glycosylase)	reviewed	ecj:JW2928;eco:b2961;	FALSE	FALSE	FALSE	FALSE	FALSE	FALSE	FALSE	FALSE	FALSE	FALSE	FALSE	FALSE	FALSE	FALSE	FALSE	FALSE	FALSE	FALSE	FALSE	FALSE	FALSE	FALSE	FALSE	FALSE	FALSE	FALSE	FALSE	FALSE	FALSE	FALSE	FALSE	FALSE	FALSE	FALSE	FALSE	FALSE
P15288	0.615	1.887	NIL	1.043	2.046	NIL	NIL	0	PEPD_ECOLI	pepD	Cytosol non-specific dipeptidase, EC 3.4.13.18 (Aminoacyl-histidine dipeptidase) (Beta-alanyl-histidine dipeptidase) (Carnosinase) (Cysteinylglycinase) (Peptidase D) (Xaa-His dipeptidase, X-His dipeptidase)	reviewed	ecj:JW0227;eco:b0237;	FALSE	FALSE	FALSE	FALSE	FALSE	FALSE	FALSE	FALSE	FALSE	FALSE	FALSE	FALSE	FALSE	FALSE	FALSE	FALSE	FALSE	FALSE	FALSE	FALSE	FALSE	FALSE	FALSE	FALSE	FALSE	FALSE	FALSE	FALSE	FALSE	FALSE	FALSE	FALSE	FALSE	FALSE	FALSE	FALSE
P0ADS2	0.611	1.065	NIL	0.502	0.854	NIL	NIL	0	ZAPA_ECOLI	zapA	Cell division protein ZapA (Z ring-associated protein ZapA)	reviewed	ecj:JW2878;eco:b2910;	FALSE	FALSE	FALSE	FALSE	FALSE	FALSE	FALSE	FALSE	FALSE	FALSE	FALSE	FALSE	FALSE	FALSE	FALSE	FALSE	FALSE	FALSE	FALSE	FALSE	FALSE	FALSE	FALSE	FALSE	FALSE	FALSE	FALSE	FALSE	FALSE	FALSE	FALSE	FALSE	FALSE	FALSE	FALSE	FALSE
P0AC02	0.611	0.904	NIL	0.608	0.864	NIL	NIL	0	BAMD_ECOLI	bamD	Outer membrane protein assembly factor BamD	reviewed	ecj:JW2577;eco:b2595;	FALSE	FALSE	FALSE	FALSE	FALSE	FALSE	TRUE	FALSE	FALSE	FALSE	FALSE	FALSE	FALSE	FALSE	FALSE	FALSE	FALSE	FALSE	FALSE	FALSE	FALSE	FALSE	FALSE	FALSE	FALSE	FALSE	FALSE	FALSE	FALSE	FALSE	FALSE	FALSE	FALSE	FALSE	FALSE	FALSE
P76049	0.608	1.982	NIL	-0.209	0.81	NIL	NIL	0	YCJY_ECOLI	ycjY	Uncharacterized protein YcjY	reviewed	ecj:JW5804;eco:b1327;	FALSE	FALSE	FALSE	FALSE	FALSE	FALSE	FALSE	FALSE	FALSE	FALSE	FALSE	FALSE	FALSE	FALSE	FALSE	FALSE	FALSE	FALSE	FALSE	FALSE	FALSE	FALSE	FALSE	FALSE	FALSE	FALSE	FALSE	FALSE	FALSE	FALSE	FALSE	FALSE	FALSE	FALSE	FALSE	FALSE
P0AB80	0.608	0.614	NIL	0.854	1.249	NIL	NIL	0	ILVE_ECOLI	ilvE	Branched-chain-amino-acid aminotransferase, BCAT, EC 2.6.1.42 (Transaminase B)	reviewed	ecj:JW5606;eco:b3770;	FALSE	FALSE	FALSE	FALSE	FALSE	FALSE	FALSE	FALSE	FALSE	FALSE	FALSE	FALSE	FALSE	FALSE	FALSE	FALSE	FALSE	FALSE	FALSE	FALSE	FALSE	FALSE	FALSE	FALSE	FALSE	FALSE	FALSE	FALSE	FALSE	FALSE	FALSE	FALSE	FALSE	FALSE	FALSE	FALSE
P37005	0.608	0.724	NIL	-0.153	0.241	NIL	NIL	0	LAST_ECOLI	lasT	Uncharacterized tRNA/rRNA methyltransferase LasT, EC 2.1.1.-	reviewed	ecj:JW4366;eco:b4403;	FALSE	FALSE	FALSE	FALSE	FALSE	FALSE	FALSE	FALSE	FALSE	FALSE	FALSE	FALSE	FALSE	FALSE	FALSE	FALSE	FALSE	FALSE	FALSE	FALSE	FALSE	FALSE	FALSE	FALSE	FALSE	FALSE	FALSE	FALSE	FALSE	FALSE	FALSE	FALSE	FALSE	FALSE	FALSE	FALSE
P04846	0.601	0.493	NIL	0.239	0.391	NIL	NIL	0	NLPA_ECOLI	nlpA	Lipoprotein 28	reviewed	ecj:JW3635;eco:b3661;	FALSE	FALSE	FALSE	FALSE	FALSE	FALSE	FALSE	FALSE	FALSE	FALSE	FALSE	FALSE	FALSE	FALSE	FALSE	FALSE	FALSE	FALSE	FALSE	FALSE	FALSE	FALSE	FALSE	FALSE	FALSE	FALSE	FALSE	FALSE	FALSE	FALSE	FALSE	FALSE	FALSE	FALSE	FALSE	FALSE
P0ADF8	0.595	2.334	NIL	0.389	1.241	NIL	NIL	0	ILVN_ECOLI	ilvN	Acetolactate synthase isozyme 1 small subunit, EC 2.2.1.6 (Acetohydroxy-acid synthase I small subunit, AHAS-I, ALS-I)	reviewed	ecj:JW3645;eco:b3670;	FALSE	FALSE	FALSE	FALSE	FALSE	FALSE	FALSE	FALSE	FALSE	FALSE	FALSE	FALSE	FALSE	FALSE	FALSE	FALSE	FALSE	FALSE	FALSE	FALSE	FALSE	FALSE	FALSE	FALSE	FALSE	FALSE	FALSE	FALSE	FALSE	FALSE	FALSE	FALSE	FALSE	FALSE	FALSE	FALSE
P0A8V0	0.595	0.845	NIL	0.057	0.048	NIL	NIL	0	RBN_ECOLI	rbn	Ribonuclease BN, RNase BN, EC 3.1.-.- (Ribonuclease Z homolog, RNase Z homolog)	reviewed	ecj:JW2263;eco:b2268;	FALSE	FALSE	FALSE	FALSE	FALSE	FALSE	FALSE	FALSE	FALSE	FALSE	FALSE	FALSE	FALSE	FALSE	FALSE	FALSE	FALSE	FALSE	FALSE	FALSE	FALSE	FALSE	FALSE	FALSE	FALSE	FALSE	FALSE	FALSE	FALSE	FALSE	FALSE	FALSE	FALSE	FALSE	FALSE	FALSE
P0ACP5	0.591	1.013	NIL	0.269	0.255	NIL	NIL	0	GNTR_ECOLI	gntR	HTH-type transcriptional regulator GntR (Gluconate utilization system GNT-I transcriptional repressor)	reviewed	ecj:JW5946;eco:b3438;	FALSE	FALSE	FALSE	FALSE	FALSE	FALSE	FALSE	FALSE	FALSE	FALSE	FALSE	FALSE	FALSE	FALSE	FALSE	FALSE	FALSE	FALSE	FALSE	FALSE	FALSE	FALSE	FALSE	FALSE	FALSE	FALSE	FALSE	FALSE	FALSE	FALSE	FALSE	FALSE	FALSE	FALSE	FALSE	FALSE
P0A879	0.591	0.659	NIL	0.329	1.234	NIL	NIL	0	TRPB_ECOLI	trpB	Tryptophan synthase beta chain, EC 4.2.1.20	reviewed	ecj:JW1253;eco:b1261;	FALSE	FALSE	FALSE	FALSE	FALSE	FALSE	FALSE	FALSE	FALSE	FALSE	FALSE	FALSE	FALSE	FALSE	FALSE	FALSE	FALSE	FALSE	FALSE	FALSE	FALSE	FALSE	FALSE	FALSE	FALSE	FALSE	FALSE	FALSE	FALSE	FALSE	FALSE	FALSE	FALSE	FALSE	FALSE	FALSE
P0A9J4	0.591	1.79	NIL	0.405	1.612	NIL	NIL	0	PANE_ECOLI	panE	2-dehydropantoate 2-reductase, EC 1.1.1.169 (Ketopantoate reductase, KPA reductase, KPR)	reviewed	ecj:JW0415;eco:b0425;	FALSE	FALSE	FALSE	FALSE	FALSE	FALSE	FALSE	FALSE	FALSE	FALSE	FALSE	FALSE	FALSE	FALSE	FALSE	FALSE	FALSE	FALSE	FALSE	FALSE	FALSE	FALSE	FALSE	FALSE	FALSE	FALSE	FALSE	FALSE	FALSE	FALSE	FALSE	FALSE	FALSE	FALSE	FALSE	FALSE
P62517	0.588	1.375	NIL	0.448	0.613	NIL	NIL	0	OPGH_ECOLI	mdoH	Glucans biosynthesis glucosyltransferase H, EC 2.4.1.-	reviewed	ecj:JW1037;eco:b1049;	FALSE	FALSE	FALSE	FALSE	FALSE	FALSE	FALSE	FALSE	FALSE	FALSE	FALSE	FALSE	FALSE	FALSE	FALSE	FALSE	FALSE	FALSE	FALSE	FALSE	FALSE	FALSE	FALSE	FALSE	FALSE	FALSE	FALSE	FALSE	FALSE	FALSE	FALSE	FALSE	FALSE	FALSE	FALSE	FALSE
P77774	0.588	0.824	NIL	-0.143	0.392	NIL	NIL	0	BAMB_ECOLI	bamB	Outer membrane protein assembly factor BamB	reviewed	ecj:JW2496;eco:b2512;	FALSE	FALSE	FALSE	FALSE	FALSE	FALSE	TRUE	FALSE	FALSE	FALSE	FALSE	FALSE	FALSE	FALSE	FALSE	FALSE	FALSE	FALSE	FALSE	FALSE	FALSE	FALSE	FALSE	FALSE	FALSE	FALSE	FALSE	FALSE	FALSE	FALSE	FALSE	FALSE	FALSE	FALSE	FALSE	FALSE
P19934	0.585	1.339	NIL	0.156	1.165	NIL	NIL	0	TOLA_ECOLI	tolA	Tol-Pal system protein TolA	reviewed	ecj:JW0729;eco:b0739;	FALSE	FALSE	FALSE	FALSE	FALSE	FALSE	FALSE	FALSE	FALSE	FALSE	FALSE	FALSE	FALSE	FALSE	FALSE	FALSE	FALSE	FALSE	FALSE	FALSE	FALSE	FALSE	FALSE	FALSE	FALSE	FALSE	FALSE	FALSE	FALSE	FALSE	FALSE	FALSE	FALSE	FALSE	FALSE	FALSE
P0A8J2	0.585	0.611	NIL	1.136	0.629	NIL	NIL	0	DNAT_ECOLI	dnaT	Primosomal protein 1 (Primosomal protein I)	reviewed	ecj:JW4326;eco:b4362;	FALSE	FALSE	FALSE	FALSE	FALSE	FALSE	FALSE	FALSE	FALSE	FALSE	FALSE	FALSE	FALSE	FALSE	FALSE	FALSE	FALSE	FALSE	FALSE	FALSE	TRUE	TRUE	FALSE	FALSE	FALSE	FALSE	FALSE	FALSE	FALSE	FALSE	FALSE	FALSE	FALSE	FALSE	FALSE	FALSE
P0ACC3	0.581	1.182	NIL	1.329	1.455	NIL	NIL	0	ERPA_ECOLI	erpA	Iron-sulfur cluster insertion protein ErpA	reviewed	ecj:JW0152;eco:b0156;	FALSE	FALSE	FALSE	FALSE	FALSE	FALSE	FALSE	FALSE	FALSE	FALSE	FALSE	FALSE	FALSE	FALSE	FALSE	FALSE	FALSE	FALSE	FALSE	FALSE	FALSE	FALSE	FALSE	FALSE	FALSE	FALSE	FALSE	FALSE	FALSE	FALSE	FALSE	FALSE	FALSE	FALSE	FALSE	FALSE
P09372	0.581	1.085	NIL	0.272	1.542	NIL	NIL	0	GRPE_ECOLI	grpE	Protein GrpE (HSP-70 cofactor) (HSP24) (Heat shock protein B25.3)	reviewed	ecj:JW2594;eco:b2614;	FALSE	FALSE	FALSE	FALSE	FALSE	FALSE	FALSE	FALSE	FALSE	FALSE	FALSE	FALSE	FALSE	FALSE	FALSE	FALSE	FALSE	FALSE	FALSE	FALSE	FALSE	FALSE	FALSE	FALSE	FALSE	FALSE	FALSE	FALSE	FALSE	FALSE	FALSE	FALSE	FALSE	FALSE	FALSE	FALSE
P0ABQ0	0.578	0.918	NIL	-0.309	0.591	NIL	NIL	0	COABC_ECOLI	coaBC	Coenzyme A biosynthesis bifunctional protein CoaBC (DNA/pantothenate metabolism flavoprotein) (Phosphopantothenoylcysteine synthetase/decarboxylase, PPCS-PPCDC) [Includes: Phosphopantothenoylcysteine decarboxylase, PPC decarboxylase, PPC-DC, EC 4.1.1.36 (CoaC); Phosphopantothenate--cysteine ligase, EC 6.3.2.5 (CoaB) (Phosphopantothenoylcysteine synthetase, PPC synthetase, PPC-S) ]	reviewed	ecj:JW5642;eco:b3639;	FALSE	FALSE	FALSE	FALSE	FALSE	FALSE	FALSE	FALSE	FALSE	FALSE	FALSE	FALSE	FALSE	FALSE	FALSE	FALSE	FALSE	FALSE	FALSE	FALSE	FALSE	FALSE	FALSE	FALSE	FALSE	FALSE	FALSE	FALSE	FALSE	FALSE	FALSE	FALSE	FALSE	FALSE	FALSE	FALSE
P0A6T3	0.578	1.168	NIL	0.728	1.475	NIL	NIL	0	GAL1_ECOLI	galK	Galactokinase, EC 2.7.1.6 (Galactose kinase)	reviewed	ecj:JW0740;eco:b0757;	FALSE	FALSE	FALSE	FALSE	FALSE	FALSE	FALSE	FALSE	FALSE	FALSE	FALSE	FALSE	FALSE	FALSE	FALSE	FALSE	FALSE	FALSE	FALSE	FALSE	FALSE	FALSE	FALSE	FALSE	FALSE	FALSE	FALSE	FALSE	FALSE	FALSE	FALSE	FALSE	FALSE	FALSE	FALSE	FALSE
P45463	0.578	0.29	NIL	-0.08	0.051	NIL	NIL	0	TTDR_ECOLI	ttdR	HTH-type transcriptional activator TtdR	reviewed	ecj:JW3032;eco:b3060;	FALSE	FALSE	FALSE	FALSE	FALSE	FALSE	FALSE	FALSE	FALSE	FALSE	FALSE	FALSE	FALSE	FALSE	FALSE	FALSE	FALSE	FALSE	FALSE	FALSE	FALSE	FALSE	FALSE	FALSE	FALSE	FALSE	FALSE	FALSE	FALSE	FALSE	FALSE	FALSE	FALSE	FALSE	FALSE	FALSE
P0AEU7	0.575	3.225	NIL	1.884	3.036	NIL	NIL	0	SKP_ECOLI	skp	Chaperone protein Skp (DNA-binding 17 kDa protein) (Histone-like protein HLP-1) (Seventeen kilodalton protein)	reviewed	ecj:JW0173;eco:b0178;	FALSE	FALSE	FALSE	FALSE	FALSE	FALSE	FALSE	FALSE	FALSE	FALSE	FALSE	FALSE	FALSE	FALSE	FALSE	FALSE	FALSE	FALSE	FALSE	FALSE	FALSE	FALSE	FALSE	FALSE	FALSE	FALSE	FALSE	FALSE	FALSE	FALSE	FALSE	FALSE	FALSE	FALSE	FALSE	FALSE
P37329	0.575	0.846	NIL	-0.392	0.928	NIL	NIL	0	MODA_ECOLI	modA	Molybdate-binding protein ModA (Molybdate/tungstate-binding protein ModA)	reviewed	ecj:JW0746;eco:b0763;	FALSE	FALSE	TRUE	FALSE	FALSE	FALSE	FALSE	FALSE	FALSE	FALSE	FALSE	FALSE	FALSE	FALSE	FALSE	FALSE	FALSE	FALSE	FALSE	FALSE	FALSE	FALSE	FALSE	FALSE	FALSE	FALSE	FALSE	FALSE	FALSE	FALSE	FALSE	FALSE	FALSE	FALSE	FALSE	FALSE
P76569	0.575	0.875	NIL	0.684	1.421	NIL	NIL	0	YFGD_ECOLI	yfgD	Uncharacterized protein YfgD	reviewed	ecj:JW2480;eco:b2495;	FALSE	FALSE	FALSE	FALSE	FALSE	FALSE	FALSE	FALSE	FALSE	FALSE	FALSE	FALSE	FALSE	FALSE	FALSE	FALSE	FALSE	FALSE	FALSE	FALSE	FALSE	FALSE	FALSE	FALSE	FALSE	FALSE	FALSE	FALSE	FALSE	FALSE	FALSE	FALSE	FALSE	FALSE	FALSE	FALSE
P0AD12	0.571	4.293	NIL	0.389	2.107	NIL	NIL	0	YEEZ_ECOLI	yeeZ	Protein YeeZ	reviewed	ecj:JW1998;eco:b2016;	FALSE	FALSE	FALSE	FALSE	FALSE	FALSE	FALSE	FALSE	FALSE	FALSE	FALSE	FALSE	FALSE	FALSE	FALSE	FALSE	FALSE	FALSE	FALSE	FALSE	FALSE	FALSE	FALSE	FALSE	FALSE	FALSE	FALSE	FALSE	FALSE	FALSE	FALSE	FALSE	FALSE	FALSE	FALSE	FALSE
P0ACT6	0.568	0.617	NIL	-0.146	0.202	NIL	NIL	0	UIDR_ECOLI	uidR	HTH-type transcriptional regulator UidR (Gus operon repressor) (Uid operon repressor)	reviewed	ecj:JW1610;eco:b1618;	FALSE	FALSE	FALSE	FALSE	FALSE	FALSE	FALSE	FALSE	FALSE	FALSE	FALSE	FALSE	FALSE	FALSE	FALSE	FALSE	FALSE	FALSE	FALSE	FALSE	FALSE	FALSE	FALSE	FALSE	FALSE	FALSE	FALSE	FALSE	FALSE	FALSE	FALSE	FALSE	FALSE	FALSE	FALSE	FALSE
P0AE88	0.568	1.755	NIL	0.923	1.492	NIL	NIL	0	CPXR_ECOLI	cpxR	Transcriptional regulatory protein CpxR	reviewed	ecj:JW3883;eco:b3912;	FALSE	FALSE	FALSE	FALSE	FALSE	FALSE	FALSE	FALSE	FALSE	FALSE	FALSE	FALSE	FALSE	FALSE	FALSE	FALSE	FALSE	FALSE	FALSE	FALSE	FALSE	FALSE	FALSE	FALSE	FALSE	FALSE	FALSE	FALSE	FALSE	FALSE	FALSE	FALSE	FALSE	FALSE	FALSE	FALSE
P0AB77	0.568	1.983	NIL	-0.694	1.697	NIL	NIL	0	KBL_ECOLI	kbl	2-amino-3-ketobutyrate coenzyme A ligase, AKB ligase, EC 2.3.1.29 (Glycine acetyltransferase)	reviewed	ecj:JW3592;eco:b3617;	FALSE	FALSE	FALSE	FALSE	FALSE	FALSE	FALSE	FALSE	FALSE	FALSE	FALSE	FALSE	FALSE	FALSE	FALSE	FALSE	FALSE	FALSE	FALSE	FALSE	FALSE	FALSE	FALSE	FALSE	FALSE	FALSE	FALSE	FALSE	FALSE	FALSE	FALSE	FALSE	FALSE	FALSE	FALSE	FALSE
P0AEW4	0.568	1.141	NIL	0.312	0.787	NIL	NIL	0	CPDA_ECOLI	cpdA	3',5'-cyclic adenosine monophosphate phosphodiesterase CpdA, 3',5'-cyclic AMP phosphodiesterase, cAMP phosphodiesterase, EC 3.1.4.53	reviewed	ecj:JW3000;eco:b3032;	FALSE	FALSE	FALSE	FALSE	FALSE	FALSE	FALSE	FALSE	FALSE	FALSE	FALSE	FALSE	FALSE	FALSE	FALSE	FALSE	FALSE	FALSE	FALSE	FALSE	FALSE	FALSE	FALSE	FALSE	FALSE	FALSE	FALSE	FALSE	FALSE	FALSE	FALSE	FALSE	FALSE	FALSE	FALSE	FALSE
P06993	0.568	0.443	NIL	-1.01	1.769	NIL	NIL	0	MALT_ECOLI	malT	HTH-type transcriptional regulator MalT (ATP-dependent transcriptional activator MalT)	reviewed	ecj:JW3381;eco:b3418;	FALSE	FALSE	FALSE	FALSE	FALSE	FALSE	FALSE	FALSE	FALSE	FALSE	FALSE	FALSE	FALSE	FALSE	FALSE	FALSE	FALSE	FALSE	FALSE	FALSE	FALSE	FALSE	FALSE	FALSE	FALSE	FALSE	FALSE	FALSE	FALSE	FALSE	FALSE	FALSE	FALSE	FALSE	FALSE	FALSE
P00864	0.565	2.72	NIL	0.601	2.503	NIL	NIL	0	CAPP_ECOLI	ppc	Phosphoenolpyruvate carboxylase, PEPC, PEPCase, EC 4.1.1.31	reviewed	ecj:JW3928;eco:b3956;	FALSE	FALSE	FALSE	FALSE	FALSE	FALSE	FALSE	FALSE	FALSE	FALSE	FALSE	FALSE	FALSE	FALSE	FALSE	FALSE	FALSE	FALSE	FALSE	FALSE	FALSE	FALSE	FALSE	FALSE	FALSE	FALSE	FALSE	FALSE	FALSE	FALSE	FALSE	FALSE	FALSE	FALSE	FALSE	FALSE
P76223	0.565	0.86	NIL	1.272	2.171	NIL	NIL	0	YNJB_ECOLI	ynjB	Protein YnjB	reviewed	ecj:JW5284;eco:b1754;	FALSE	FALSE	TRUE	FALSE	FALSE	FALSE	FALSE	FALSE	FALSE	FALSE	FALSE	FALSE	FALSE	FALSE	FALSE	FALSE	FALSE	FALSE	FALSE	FALSE	FALSE	FALSE	FALSE	FALSE	FALSE	FALSE	FALSE	FALSE	FALSE	FALSE	FALSE	FALSE	FALSE	FALSE	FALSE	FALSE
P0A853	0.565	3.445	NIL	-0.02	0.527	NIL	NIL	0	TNAA_ECOLI	tnaA	Tryptophanase, EC 4.1.99.1 (L-tryptophan indole-lyase, TNase)	reviewed	ecj:JW3686;eco:b3708;	FALSE	FALSE	FALSE	FALSE	FALSE	FALSE	FALSE	FALSE	FALSE	FALSE	FALSE	FALSE	FALSE	FALSE	FALSE	FALSE	FALSE	FALSE	FALSE	FALSE	FALSE	FALSE	FALSE	FALSE	FALSE	FALSE	FALSE	FALSE	FALSE	FALSE	FALSE	FALSE	FALSE	FALSE	FALSE	FALSE
P33224	0.561	0.654	NIL	1.558	0.81	NIL	NIL	0	AIDB_ECOLI	aidB	Putative acyl-CoA dehydrogenase AidB, EC 1.3.99.-	reviewed	ecj:JW5867;eco:b4187;	FALSE	FALSE	FALSE	FALSE	FALSE	FALSE	FALSE	FALSE	FALSE	FALSE	FALSE	FALSE	FALSE	FALSE	FALSE	FALSE	FALSE	FALSE	FALSE	FALSE	FALSE	FALSE	FALSE	FALSE	FALSE	FALSE	FALSE	FALSE	FALSE	FALSE	FALSE	FALSE	FALSE	FALSE	FALSE	FALSE
P0AB12	0.561	2.11	NIL	0.541	2.383	NIL	NIL	0	YCCF_ECOLI	yccF	Inner membrane protein YccF	reviewed	ecj:JW0944;eco:b0961;	FALSE	FALSE	FALSE	FALSE	FALSE	FALSE	FALSE	FALSE	FALSE	FALSE	FALSE	FALSE	FALSE	FALSE	FALSE	FALSE	FALSE	FALSE	FALSE	FALSE	FALSE	FALSE	FALSE	FALSE	FALSE	FALSE	FALSE	FALSE	FALSE	FALSE	FALSE	FALSE	FALSE	FALSE	FALSE	FALSE
P0AE18	0.561	1.526	NIL	1.086	2.086	NIL	NIL	0	MAP1_ECOLI	map	Methionine aminopeptidase, MAP, MetAP, EC 3.4.11.18 (Peptidase M)	reviewed	ecj:JW0163;eco:b0168;	FALSE	FALSE	FALSE	FALSE	FALSE	FALSE	FALSE	FALSE	FALSE	FALSE	FALSE	FALSE	FALSE	FALSE	FALSE	FALSE	FALSE	FALSE	FALSE	FALSE	FALSE	FALSE	FALSE	FALSE	FALSE	FALSE	FALSE	FALSE	FALSE	FALSE	FALSE	FALSE	FALSE	FALSE	FALSE	FALSE
P68699	0.561	1.134	NIL	0.551	0.98	NIL	NIL	0	ATPL_ECOLI	atpE	ATP synthase subunit c (ATP synthase F(0) sector subunit c) (Dicyclohexylcarbodiimide-binding protein) (F-type ATPase subunit c, F-ATPase subunit c) (Lipid-binding protein)	reviewed	ecj:JW3715;eco:b3737;	FALSE	FALSE	FALSE	FALSE	FALSE	FALSE	FALSE	FALSE	FALSE	FALSE	FALSE	FALSE	FALSE	FALSE	FALSE	FALSE	FALSE	FALSE	FALSE	FALSE	FALSE	FALSE	FALSE	FALSE	FALSE	FALSE	FALSE	FALSE	FALSE	FALSE	FALSE	FALSE	FALSE	FALSE	FALSE	FALSE
P36655	0.561	0.723	NIL	0.252	0.336	NIL	NIL	0	DSBD_ECOLI	dsbD	Thiol:disulfide interchange protein DsbD, EC 1.8.1.8 (C-type cytochrome biogenesis protein CycZ) (Inner membrane copper tolerance protein) (Protein-disulfide reductase, Disulfide reductase)	reviewed	ecj:JW5734;eco:b4136;	FALSE	FALSE	FALSE	FALSE	FALSE	FALSE	FALSE	FALSE	FALSE	FALSE	FALSE	FALSE	FALSE	FALSE	FALSE	FALSE	FALSE	FALSE	FALSE	FALSE	FALSE	FALSE	FALSE	FALSE	FALSE	FALSE	FALSE	FALSE	FALSE	FALSE	FALSE	FALSE	FALSE	FALSE	FALSE	FALSE
P0ABI8	0.558	3.401	NIL	0.395	2.549	NIL	NIL	0	CYOB_ECOLI	cyoB	Cytochrome bo(3) ubiquinol oxidase subunit 1, EC 7.1.1.3 (Cytochrome b562-o complex subunit I) (Cytochrome o ubiquinol oxidase subunit 1, Cytochrome o subunit 1) (Oxidase bo(3) subunit 1) (Ubiquinol oxidase chain A) (Ubiquinol oxidase polypeptide I) (Ubiquinol oxidase subunit 1)	reviewed	ecj:JW0421;eco:b0431;	FALSE	FALSE	FALSE	FALSE	FALSE	FALSE	FALSE	FALSE	FALSE	FALSE	FALSE	FALSE	FALSE	FALSE	FALSE	FALSE	FALSE	FALSE	FALSE	FALSE	FALSE	FALSE	FALSE	FALSE	FALSE	FALSE	FALSE	FALSE	FALSE	FALSE	FALSE	FALSE	FALSE	FALSE	FALSE	FALSE
P0AEB2	0.558	0.921	NIL	0.953	1.433	NIL	NIL	0	DACA_ECOLI	dacA	D-alanyl-D-alanine carboxypeptidase DacA, DD-carboxypeptidase, DD-peptidase, EC 3.4.16.4 (Beta-lactamase, EC 3.5.2.6) (Penicillin-binding protein 5, PBP-5)	reviewed	ecj:JW0627;eco:b0632;	FALSE	FALSE	FALSE	FALSE	FALSE	FALSE	FALSE	FALSE	FALSE	FALSE	FALSE	FALSE	FALSE	FALSE	FALSE	FALSE	FALSE	FALSE	FALSE	FALSE	FALSE	FALSE	FALSE	FALSE	FALSE	FALSE	FALSE	FALSE	FALSE	FALSE	FALSE	FALSE	FALSE	FALSE	FALSE	FALSE
P76539	0.555	0.488	NIL	-0.385	0.304	NIL	NIL	0	YPEA_ECOLI	ypeA	Acetyltransferase YpeA, EC 2.3.1.-	reviewed	ecj:JW2427;eco:b2434;	FALSE	FALSE	FALSE	FALSE	FALSE	FALSE	FALSE	FALSE	FALSE	FALSE	FALSE	FALSE	FALSE	FALSE	FALSE	FALSE	FALSE	FALSE	FALSE	FALSE	FALSE	FALSE	FALSE	FALSE	FALSE	FALSE	FALSE	FALSE	FALSE	FALSE	FALSE	FALSE	FALSE	FALSE	FALSE	FALSE
P0A9D8	0.555	2.673	NIL	0.146	0.377	NIL	NIL	0	DAPD_ECOLI	dapD	2,3,4,5-tetrahydropyridine-2,6-dicarboxylate N-succinyltransferase, EC 2.3.1.117 (Succinyl-CoA: tetrahydrodipicolinate N-succinyltransferase) (Tetrahydrodipicolinate N-succinyltransferase, THDP succinyltransferase, THP succinyltransferase, Tetrahydropicolinate succinylase)	reviewed	ecj:JW0161;eco:b0166;	FALSE	FALSE	FALSE	FALSE	FALSE	FALSE	FALSE	FALSE	FALSE	FALSE	FALSE	FALSE	FALSE	FALSE	FALSE	FALSE	FALSE	FALSE	FALSE	FALSE	FALSE	FALSE	FALSE	FALSE	FALSE	FALSE	FALSE	FALSE	FALSE	FALSE	FALSE	FALSE	FALSE	FALSE	FALSE	FALSE
P76502	0.555	3.511	NIL	0.807	1.659	NIL	NIL	0	SIXA_ECOLI	sixA	Phosphohistidine phosphatase SixA, EC 3.1.3.- (RX6)	reviewed	ecj:JW2337;eco:b2340;	FALSE	FALSE	FALSE	FALSE	FALSE	FALSE	FALSE	FALSE	FALSE	FALSE	FALSE	FALSE	FALSE	FALSE	FALSE	FALSE	FALSE	FALSE	FALSE	FALSE	FALSE	FALSE	FALSE	FALSE	FALSE	FALSE	FALSE	FALSE	FALSE	FALSE	FALSE	FALSE	FALSE	FALSE	FALSE	FALSE
P22255	0.555	1.144	NIL	0.641	2.108	NIL	NIL	0	CYSQ_ECOLI	cysQ	3'(2'),5'-bisphosphate nucleotidase CysQ, EC 3.1.3.7 (3'(2'),5-bisphosphonucleoside 3'(2')-phosphohydrolase) (3'-phosphoadenosine 5'-phosphate phosphatase, PAP phosphatase) (DPNPase)	reviewed	ecj:JW4172;eco:b4214;	FALSE	FALSE	FALSE	FALSE	FALSE	FALSE	FALSE	FALSE	FALSE	FALSE	FALSE	FALSE	FALSE	FALSE	FALSE	FALSE	FALSE	FALSE	FALSE	FALSE	FALSE	FALSE	FALSE	FALSE	FALSE	FALSE	FALSE	FALSE	FALSE	FALSE	FALSE	FALSE	FALSE	FALSE	FALSE	FALSE
P0A9C3	0.551	1.073	NIL	0.365	0.746	NIL	NIL	0	GALM_ECOLI	galM	Aldose 1-epimerase, EC 5.1.3.3 (Galactose mutarotase) (Type-1 mutarotase)	reviewed	ecj:JW0739;eco:b0756;	FALSE	FALSE	FALSE	FALSE	FALSE	FALSE	FALSE	FALSE	FALSE	FALSE	FALSE	FALSE	FALSE	FALSE	FALSE	FALSE	FALSE	FALSE	FALSE	FALSE	FALSE	FALSE	FALSE	FALSE	FALSE	FALSE	FALSE	FALSE	FALSE	FALSE	FALSE	FALSE	FALSE	FALSE	FALSE	FALSE
P0ABC3	0.548	1.257	NIL	0.532	0.978	NIL	NIL	0	HFLC_ECOLI	hflC	Modulator of FtsH protease HflC	reviewed	ecj:JW4133;eco:b4175;	FALSE	FALSE	FALSE	FALSE	FALSE	FALSE	FALSE	FALSE	FALSE	FALSE	FALSE	FALSE	FALSE	FALSE	FALSE	FALSE	FALSE	FALSE	FALSE	FALSE	FALSE	FALSE	FALSE	FALSE	FALSE	FALSE	FALSE	FALSE	FALSE	FALSE	FALSE	FALSE	FALSE	FALSE	FALSE	FALSE
P00811	0.548	1.145	NIL	0.375	0.531	NIL	NIL	0	AMPC_ECOLI	ampC	Beta-lactamase, EC 3.5.2.6 (Cephalosporinase)	reviewed	ecj:JW4111;eco:b4150;	FALSE	FALSE	FALSE	FALSE	FALSE	FALSE	FALSE	FALSE	FALSE	FALSE	FALSE	FALSE	FALSE	FALSE	FALSE	FALSE	FALSE	FALSE	FALSE	FALSE	FALSE	FALSE	FALSE	FALSE	FALSE	FALSE	FALSE	FALSE	FALSE	FALSE	FALSE	FALSE	FALSE	FALSE	FALSE	FALSE
P69822	0.548	3.371	NIL	-0.591	2.401	NIL	NIL	0	ULAB_ECOLI	ulaB	Ascorbate-specific PTS system EIIB component, EC 2.7.1.194 (Ascorbate-specific phosphotransferase enzyme IIB component)	reviewed	ecj:JW4152;eco:b4194;	FALSE	FALSE	FALSE	FALSE	FALSE	FALSE	FALSE	FALSE	FALSE	FALSE	FALSE	FALSE	FALSE	FALSE	FALSE	FALSE	FALSE	FALSE	FALSE	FALSE	FALSE	FALSE	FALSE	FALSE	FALSE	FALSE	FALSE	FALSE	FALSE	FALSE	FALSE	FALSE	FALSE	FALSE	FALSE	FALSE
P27434	0.548	1.279	NIL	0.206	0.472	NIL	NIL	0	RODZ_ECOLI	rodZ	Cytoskeleton protein RodZ	reviewed	ecj:JW2500;eco:b2516;	FALSE	FALSE	FALSE	FALSE	FALSE	FALSE	FALSE	FALSE	FALSE	FALSE	FALSE	FALSE	FALSE	FALSE	FALSE	FALSE	FALSE	FALSE	FALSE	FALSE	FALSE	FALSE	FALSE	FALSE	FALSE	FALSE	FALSE	FALSE	FALSE	FALSE	FALSE	FALSE	FALSE	FALSE	FALSE	FALSE
P20099	0.548	0.533	NIL	0.362	0.338	NIL	NIL	0	BISC_ECOLI	bisC	Biotin sulfoxide reductase, BDS reductase, BSO reductase, EC 1.-.-.- (L-methionine-(S)-sulfoxide reductase, Met-S-SO reductase, EC 1.8.4.13)	reviewed	ecj:JW5940;eco:b3551;	FALSE	FALSE	FALSE	FALSE	FALSE	FALSE	FALSE	FALSE	FALSE	FALSE	FALSE	FALSE	FALSE	FALSE	FALSE	FALSE	FALSE	FALSE	FALSE	FALSE	FALSE	FALSE	FALSE	FALSE	FALSE	FALSE	FALSE	FALSE	FALSE	FALSE	FALSE	FALSE	FALSE	FALSE	FALSE	FALSE
P37637	0.545	0.727	NIL	1.472	1.796	NIL	NIL	0	MDTF_ECOLI	mdtF	Multidrug resistance protein MdtF	reviewed	ecj:JW3482;eco:b3514;	FALSE	FALSE	FALSE	FALSE	FALSE	FALSE	FALSE	FALSE	FALSE	FALSE	FALSE	FALSE	FALSE	FALSE	FALSE	FALSE	FALSE	FALSE	FALSE	FALSE	FALSE	FALSE	FALSE	FALSE	FALSE	FALSE	FALSE	FALSE	FALSE	FALSE	FALSE	FALSE	FALSE	FALSE	FALSE	FALSE
P77300	0.545	1.221	NIL	0.482	1.503	NIL	NIL	0	XYNR_ECOLI	xynR	HTH-type transcriptional regulator XynR (Regulator of xylonate catabolism)	reviewed	ecj:JW0265;eco:b0272;	FALSE	FALSE	FALSE	FALSE	FALSE	FALSE	FALSE	FALSE	FALSE	FALSE	FALSE	FALSE	FALSE	FALSE	FALSE	FALSE	FALSE	FALSE	FALSE	FALSE	FALSE	FALSE	FALSE	FALSE	FALSE	FALSE	FALSE	FALSE	FALSE	FALSE	FALSE	FALSE	FALSE	FALSE	FALSE	FALSE
P0A894	0.541	0.982	NIL	-0.219	0.506	NIL	NIL	0	RAPZ_ECOLI	rapZ	RNase adapter protein RapZ	reviewed	ecj:JW3172;eco:b3205;	FALSE	FALSE	FALSE	FALSE	FALSE	FALSE	FALSE	FALSE	FALSE	FALSE	FALSE	FALSE	FALSE	FALSE	FALSE	FALSE	FALSE	FALSE	FALSE	FALSE	FALSE	FALSE	FALSE	FALSE	FALSE	FALSE	FALSE	FALSE	FALSE	FALSE	FALSE	FALSE	FALSE	FALSE	FALSE	FALSE
P06136	0.541	1.699	NIL	-0.189	0.366	NIL	NIL	0	FTSQ_ECOLI	ftsQ	Cell division protein FtsQ	reviewed	ecj:JW0091;eco:b0093;	FALSE	FALSE	FALSE	FALSE	FALSE	FALSE	FALSE	FALSE	FALSE	FALSE	FALSE	FALSE	FALSE	FALSE	FALSE	FALSE	FALSE	FALSE	FALSE	FALSE	FALSE	FALSE	FALSE	FALSE	FALSE	FALSE	FALSE	FALSE	FALSE	FALSE	FALSE	FALSE	FALSE	FALSE	FALSE	FALSE
P77529	0.541	0.633	NIL	1.624	1.763	NIL	NIL	0	TCYP_ECOLI	tcyP	L-cystine transporter TcyP (S-sulfocysteine transporter)	reviewed	ecj:JW1718;eco:b1729;	FALSE	FALSE	FALSE	FALSE	FALSE	FALSE	FALSE	FALSE	FALSE	FALSE	FALSE	FALSE	FALSE	FALSE	FALSE	FALSE	FALSE	FALSE	FALSE	FALSE	FALSE	FALSE	FALSE	FALSE	FALSE	FALSE	FALSE	FALSE	FALSE	FALSE	FALSE	FALSE	FALSE	FALSE	FALSE	FALSE
P33644	0.541	0.474	NIL	0.528	0.509	NIL	NIL	0	PURNU_ECOLI	yfiH	Purine nucleoside phosphorylase YfiH, EC 2.4.2.1 (Adenosine deaminase YfiH, EC 3.5.4.4) (Polyphenol oxidase YfiH, EC 1.10.3.-) (S-methyl-5'-thioadenosine phosphorylase YfiH, EC 2.4.2.28)	reviewed	ecj:JW2575;eco:b2593;	FALSE	FALSE	FALSE	FALSE	FALSE	FALSE	FALSE	FALSE	FALSE	FALSE	FALSE	FALSE	FALSE	FALSE	FALSE	FALSE	FALSE	FALSE	FALSE	FALSE	FALSE	FALSE	FALSE	FALSE	FALSE	FALSE	FALSE	FALSE	FALSE	FALSE	FALSE	FALSE	FALSE	FALSE	FALSE	FALSE
P27241	0.538	1.594	NIL	0.432	1.409	NIL	NIL	0	RFAZ_ECOLI	rfaZ	Lipopolysaccharide core biosynthesis protein RfaZ	reviewed	ecj:JW3599;eco:b3624;	FALSE	FALSE	FALSE	FALSE	FALSE	FALSE	FALSE	FALSE	FALSE	FALSE	FALSE	FALSE	FALSE	FALSE	FALSE	FALSE	FALSE	FALSE	FALSE	FALSE	FALSE	FALSE	FALSE	FALSE	FALSE	FALSE	FALSE	FALSE	FALSE	FALSE	FALSE	FALSE	FALSE	FALSE	FALSE	FALSE
P10903	0.538	0.671	NIL	0.455	2.17	NIL	NIL	0	NARK_ECOLI	narK	Nitrate/nitrite antiporter NarK (Nitrate/nitrite exchanger) (Nitrite extrusion protein 1) (Nitrite facilitator 1)	reviewed	ecj:JW1214;eco:b1223;	FALSE	FALSE	FALSE	FALSE	FALSE	FALSE	FALSE	FALSE	FALSE	FALSE	FALSE	FALSE	FALSE	FALSE	FALSE	FALSE	FALSE	FALSE	FALSE	FALSE	FALSE	FALSE	FALSE	FALSE	FALSE	FALSE	FALSE	FALSE	FALSE	FALSE	FALSE	FALSE	FALSE	FALSE	FALSE	FALSE
P25552	0.538	1.327	NIL	0.369	1.991	NIL	NIL	0	GPPA_ECOLI	gppA	Guanosine-5'-triphosphate,3'-diphosphate pyrophosphatase, EC 3.6.1.40 (Guanosine pentaphosphate phosphohydrolase) (pppGpp-5'-phosphohydrolase)	reviewed	ecj:JW5603;eco:b3779;	FALSE	FALSE	FALSE	FALSE	FALSE	FALSE	FALSE	FALSE	FALSE	FALSE	FALSE	FALSE	FALSE	FALSE	FALSE	FALSE	FALSE	FALSE	FALSE	FALSE	FALSE	FALSE	FALSE	FALSE	FALSE	FALSE	FALSE	FALSE	FALSE	FALSE	FALSE	FALSE	FALSE	FALSE	FALSE	FALSE
P27248	0.535	1.301	NIL	-1.196	4.806	NIL	NIL	0	GCST_ECOLI	gcvT	Aminomethyltransferase, EC 2.1.2.10 (Glycine cleavage system T protein)	reviewed	ecj:JW2873;eco:b2905;	FALSE	FALSE	FALSE	FALSE	FALSE	FALSE	FALSE	FALSE	FALSE	FALSE	FALSE	FALSE	FALSE	FALSE	FALSE	FALSE	FALSE	FALSE	FALSE	FALSE	FALSE	FALSE	FALSE	FALSE	FALSE	FALSE	FALSE	FALSE	FALSE	FALSE	FALSE	FALSE	FALSE	FALSE	FALSE	FALSE
P39274	0.532	0.619	NIL	-0.452	0.52	NIL	NIL	0	YJDJ_ECOLI	yjdJ	Uncharacterized protein YjdJ	reviewed	ecj:JW4088;eco:b4127;	FALSE	FALSE	FALSE	FALSE	FALSE	FALSE	FALSE	FALSE	FALSE	FALSE	FALSE	FALSE	FALSE	FALSE	FALSE	FALSE	FALSE	FALSE	FALSE	FALSE	FALSE	FALSE	FALSE	FALSE	FALSE	FALSE	FALSE	FALSE	FALSE	FALSE	FALSE	FALSE	FALSE	FALSE	FALSE	FALSE
P39377	0.532	1.267	NIL	1.04	1.095	NIL	NIL	0	IADA_ECOLI	iadA	Isoaspartyl dipeptidase, EC 3.4.19.-	reviewed	ecj:JW4291;eco:b4328;	FALSE	FALSE	FALSE	FALSE	FALSE	FALSE	FALSE	FALSE	FALSE	FALSE	FALSE	FALSE	FALSE	FALSE	FALSE	FALSE	FALSE	FALSE	FALSE	FALSE	FALSE	FALSE	FALSE	FALSE	FALSE	FALSE	FALSE	FALSE	FALSE	FALSE	FALSE	FALSE	FALSE	FALSE	FALSE	FALSE
P77338	0.532	1.104	NIL	0.276	0.616	NIL	NIL	0	MSCK_ECOLI	mscK	Mechanosensitive channel MscK (Potassium efflux system KefA)	reviewed	ecj:JW0454;eco:b0465;	FALSE	FALSE	FALSE	FALSE	FALSE	FALSE	FALSE	FALSE	FALSE	FALSE	FALSE	FALSE	FALSE	FALSE	FALSE	FALSE	FALSE	FALSE	FALSE	FALSE	FALSE	FALSE	FALSE	FALSE	FALSE	FALSE	FALSE	FALSE	FALSE	FALSE	FALSE	FALSE	FALSE	FALSE	FALSE	FALSE
P64588	0.531	0.472	NIL	-0.794	2.849	NIL	NIL	0	YQJI_ECOLI	yqjI	Transcriptional regulator YqjI	reviewed	ecj:JW3042;eco:b3071;	FALSE	FALSE	FALSE	FALSE	FALSE	FALSE	FALSE	FALSE	FALSE	FALSE	FALSE	FALSE	FALSE	FALSE	FALSE	FALSE	FALSE	FALSE	FALSE	FALSE	FALSE	FALSE	FALSE	FALSE	FALSE	FALSE	FALSE	FALSE	FALSE	FALSE	FALSE	FALSE	FALSE	FALSE	FALSE	FALSE
P0ABA6	0.528	0.76	NIL	0.983	1.388	NIL	NIL	0	ATPG_ECOLI	atpG	ATP synthase gamma chain (ATP synthase F1 sector gamma subunit) (F-ATPase gamma subunit)	reviewed	ecj:JW3711;eco:b3733;	FALSE	FALSE	FALSE	FALSE	FALSE	FALSE	FALSE	FALSE	FALSE	FALSE	FALSE	FALSE	FALSE	FALSE	FALSE	FALSE	FALSE	FALSE	FALSE	FALSE	FALSE	FALSE	FALSE	FALSE	FALSE	FALSE	FALSE	FALSE	FALSE	FALSE	FALSE	FALSE	FALSE	FALSE	FALSE	FALSE
P0ABN1	0.525	0.422	NIL	0.565	0.474	NIL	NIL	0	KDGL_ECOLI	dgkA	Diacylglycerol kinase, DAGK, EC 2.7.1.107 (Diglyceride kinase, DGK)	reviewed	ecj:JW4002;eco:b4042;	FALSE	FALSE	FALSE	FALSE	FALSE	FALSE	FALSE	FALSE	FALSE	FALSE	FALSE	FALSE	FALSE	FALSE	FALSE	FALSE	FALSE	FALSE	FALSE	FALSE	FALSE	FALSE	FALSE	FALSE	FALSE	FALSE	FALSE	FALSE	FALSE	FALSE	FALSE	FALSE	FALSE	FALSE	FALSE	FALSE
P24230	0.522	0.681	NIL	-0.073	0.084	NIL	NIL	0	RECG_ECOLI	recG	ATP-dependent DNA helicase RecG, EC 3.6.4.12	reviewed	ecj:JW3627;eco:b3652;	FALSE	FALSE	FALSE	FALSE	FALSE	FALSE	FALSE	FALSE	FALSE	FALSE	FALSE	FALSE	FALSE	FALSE	FALSE	FALSE	FALSE	FALSE	FALSE	FALSE	FALSE	FALSE	FALSE	FALSE	FALSE	FALSE	FALSE	FALSE	TRUE	FALSE	FALSE	FALSE	FALSE	FALSE	FALSE	FALSE
P0AET2	0.518	1.126	NIL	2.957	3.238	Up	NIL	0	HDEB_ECOLI	hdeB	Acid stress chaperone HdeB (10K-L protein)	reviewed	ecj:JW5669;eco:b3509;	FALSE	FALSE	FALSE	FALSE	FALSE	FALSE	FALSE	FALSE	FALSE	FALSE	FALSE	FALSE	FALSE	FALSE	FALSE	FALSE	FALSE	FALSE	FALSE	FALSE	FALSE	FALSE	FALSE	FALSE	FALSE	FALSE	FALSE	FALSE	FALSE	FALSE	FALSE	FALSE	FALSE	FALSE	FALSE	FALSE
P52647	0.518	0.792	NIL	-0.08	0.108	NIL	NIL	0	NIFJ_ECOLI	ydbK	Probable pyruvate-flavodoxin oxidoreductase, EC 1.2.7.-	reviewed	ecj:JW1372;eco:b1378;	FALSE	FALSE	FALSE	FALSE	FALSE	FALSE	FALSE	FALSE	FALSE	FALSE	FALSE	FALSE	FALSE	FALSE	FALSE	FALSE	FALSE	FALSE	FALSE	FALSE	FALSE	FALSE	FALSE	FALSE	FALSE	FALSE	FALSE	FALSE	FALSE	FALSE	FALSE	FALSE	FALSE	FALSE	FALSE	FALSE
P0A7A5	0.518	1.142	NIL	-0.591	1.125	NIL	NIL	0	PIMT_ECOLI	pcm	Protein-L-isoaspartate O-methyltransferase, EC 2.1.1.77 (L-isoaspartyl protein carboxyl methyltransferase) (Protein L-isoaspartyl methyltransferase) (Protein-beta-aspartate methyltransferase, PIMT)	reviewed	ecj:JW2713;eco:b2743;	FALSE	FALSE	FALSE	FALSE	FALSE	FALSE	FALSE	FALSE	FALSE	FALSE	FALSE	FALSE	FALSE	FALSE	FALSE	FALSE	FALSE	FALSE	FALSE	FALSE	FALSE	FALSE	FALSE	FALSE	FALSE	FALSE	FALSE	FALSE	FALSE	FALSE	FALSE	FALSE	FALSE	FALSE	FALSE	FALSE
P0ADX1	0.515	1.066	NIL	0.342	0.958	NIL	NIL	0	YHFA_ECOLI	yhfA	Protein YhfA	reviewed	ecj:JW3319;eco:b3356;	FALSE	FALSE	FALSE	FALSE	FALSE	FALSE	FALSE	FALSE	FALSE	FALSE	FALSE	FALSE	FALSE	FALSE	FALSE	FALSE	FALSE	FALSE	FALSE	FALSE	FALSE	FALSE	FALSE	FALSE	FALSE	FALSE	FALSE	FALSE	FALSE	FALSE	FALSE	FALSE	FALSE	FALSE	FALSE	FALSE
P39286	0.515	0.62	NIL	0.246	0.417	NIL	NIL	0	RSGA_ECOLI	rsgA	Small ribosomal subunit biogenesis GTPase RsgA, EC 3.6.1.-	reviewed	ecj:JW4122;eco:b4161;	FALSE	FALSE	FALSE	FALSE	FALSE	FALSE	FALSE	FALSE	FALSE	FALSE	FALSE	FALSE	FALSE	FALSE	FALSE	FALSE	FALSE	FALSE	FALSE	FALSE	FALSE	FALSE	FALSE	FALSE	FALSE	FALSE	FALSE	FALSE	FALSE	FALSE	FALSE	FALSE	FALSE	FALSE	FALSE	FALSE
P0ABB4	0.515	0.99	NIL	0.86	1.612	NIL	NIL	0	ATPB_ECOLI	atpD	ATP synthase subunit beta, EC 7.1.2.2 (ATP synthase F1 sector subunit beta) (F-ATPase subunit beta)	reviewed	ecj:JW3710;eco:b3732;	FALSE	FALSE	FALSE	FALSE	FALSE	FALSE	FALSE	FALSE	FALSE	FALSE	FALSE	FALSE	FALSE	FALSE	FALSE	FALSE	FALSE	FALSE	FALSE	FALSE	FALSE	FALSE	FALSE	FALSE	FALSE	FALSE	FALSE	FALSE	FALSE	FALSE	FALSE	FALSE	FALSE	FALSE	FALSE	FALSE
P0ACB7	0.512	0.714	NIL	0.04	0.038	NIL	NIL	0	HEMY_ECOLI	hemY	Protein HemY	reviewed	ecj:JW3774;eco:b3802;	FALSE	FALSE	FALSE	FALSE	FALSE	FALSE	FALSE	FALSE	FALSE	FALSE	FALSE	FALSE	FALSE	FALSE	FALSE	FALSE	FALSE	FALSE	FALSE	FALSE	FALSE	FALSE	FALSE	FALSE	FALSE	FALSE	FALSE	FALSE	FALSE	FALSE	FALSE	FALSE	FALSE	FALSE	FALSE	FALSE
P0AFT2	0.512	0.339	NIL	0.02	0.01	NIL	NIL	0	TCYL_ECOLI	tcyL	L-cystine transport system permease protein TcyL	reviewed	ecj:JW1903;eco:b1918;	FALSE	FALSE	TRUE	FALSE	FALSE	FALSE	FALSE	FALSE	FALSE	FALSE	FALSE	FALSE	FALSE	FALSE	FALSE	FALSE	FALSE	FALSE	FALSE	FALSE	FALSE	FALSE	FALSE	FALSE	FALSE	FALSE	FALSE	FALSE	FALSE	FALSE	FALSE	FALSE	FALSE	FALSE	FALSE	FALSE
P10100	0.508	0.465	NIL	0.282	0.244	NIL	NIL	0	RLPA_ECOLI	rlpA	Endolytic peptidoglycan transglycosylase RlpA, EC 4.2.2.- (Rare lipoprotein A)	reviewed	ecj:JW0628;eco:b0633;	FALSE	FALSE	FALSE	FALSE	FALSE	FALSE	FALSE	FALSE	FALSE	FALSE	FALSE	FALSE	FALSE	FALSE	FALSE	FALSE	FALSE	FALSE	FALSE	FALSE	FALSE	FALSE	FALSE	FALSE	FALSE	FALSE	FALSE	FALSE	FALSE	FALSE	FALSE	FALSE	FALSE	FALSE	FALSE	FALSE
P15373	0.498	2.332	NIL	0.492	0.969	NIL	NIL	0	PRLF_ECOLI	prlF	Antitoxin PrlF (HtrA suppressor protein SohA)	reviewed	ecj:JW3098;eco:b3129;	FALSE	FALSE	FALSE	FALSE	FALSE	FALSE	FALSE	FALSE	FALSE	FALSE	FALSE	FALSE	FALSE	FALSE	FALSE	FALSE	FALSE	FALSE	FALSE	FALSE	FALSE	FALSE	FALSE	FALSE	FALSE	FALSE	FALSE	FALSE	FALSE	FALSE	FALSE	FALSE	FALSE	FALSE	FALSE	FALSE
P0A7A7	0.495	1.082	NIL	0.037	0.043	NIL	NIL	0	PLSB_ECOLI	plsB	Glycerol-3-phosphate acyltransferase, GPAT, EC 2.3.1.15	reviewed	ecj:JW4001;eco:b4041;	FALSE	FALSE	FALSE	FALSE	FALSE	FALSE	FALSE	FALSE	FALSE	FALSE	FALSE	FALSE	FALSE	FALSE	FALSE	FALSE	FALSE	FALSE	FALSE	FALSE	FALSE	FALSE	FALSE	FALSE	FALSE	FALSE	FALSE	FALSE	FALSE	FALSE	FALSE	FALSE	FALSE	FALSE	FALSE	FALSE
P0AEZ9	0.495	0.959	NIL	-0.103	0.19	NIL	NIL	0	MOAB_ECOLI	moaB	Molybdenum cofactor biosynthesis protein B	reviewed	ecj:JW0765;eco:b0782;	FALSE	FALSE	FALSE	FALSE	FALSE	FALSE	FALSE	FALSE	FALSE	FALSE	FALSE	FALSE	FALSE	FALSE	FALSE	FALSE	FALSE	FALSE	FALSE	FALSE	FALSE	FALSE	FALSE	FALSE	FALSE	FALSE	FALSE	FALSE	FALSE	FALSE	FALSE	FALSE	FALSE	FALSE	FALSE	FALSE
P0ADF6	0.492	0.676	NIL	0.279	0.4	NIL	NIL	0	EDD_ECOLI	edd	Phosphogluconate dehydratase, EC 4.2.1.12 (6-phosphogluconate dehydratase) (Entner-Doudoroff dehydrase)	reviewed	ecj:JW1840;eco:b1851;	FALSE	FALSE	FALSE	FALSE	FALSE	FALSE	FALSE	FALSE	FALSE	FALSE	FALSE	FALSE	FALSE	FALSE	FALSE	FALSE	FALSE	FALSE	FALSE	FALSE	FALSE	FALSE	FALSE	FALSE	FALSE	FALSE	FALSE	FALSE	FALSE	FALSE	FALSE	FALSE	FALSE	FALSE	FALSE	FALSE
P77499	0.492	0.451	NIL	0.561	0.811	NIL	NIL	0	SUFC_ECOLI	sufC	Probable ATP-dependent transporter SufC	reviewed	ecj:JW1672;eco:b1682;	FALSE	FALSE	FALSE	FALSE	FALSE	FALSE	FALSE	FALSE	FALSE	FALSE	FALSE	FALSE	FALSE	FALSE	FALSE	FALSE	FALSE	FALSE	FALSE	FALSE	FALSE	FALSE	FALSE	FALSE	FALSE	FALSE	FALSE	FALSE	FALSE	FALSE	FALSE	FALSE	FALSE	FALSE	FALSE	FALSE
P39321	0.492	1.889	NIL	0.093	0.473	NIL	NIL	0	TAMB_ECOLI	tamB	Translocation and assembly module subunit TamB (Autotransporter assembly factor TamB)	reviewed	ecj:JW4180;eco:b4221;	FALSE	FALSE	FALSE	FALSE	FALSE	FALSE	FALSE	FALSE	FALSE	FALSE	FALSE	FALSE	FALSE	FALSE	FALSE	FALSE	FALSE	FALSE	FALSE	FALSE	FALSE	FALSE	FALSE	FALSE	FALSE	FALSE	FALSE	FALSE	FALSE	FALSE	FALSE	FALSE	FALSE	FALSE	FALSE	FALSE
P69054	0.492	3.058	NIL	0.339	1.547	NIL	NIL	0	DHSC_ECOLI	sdhC	Succinate dehydrogenase cytochrome b556 subunit, Cytochrome b-556	reviewed	ecj:JW0711;eco:b0721;	FALSE	FALSE	FALSE	FALSE	FALSE	FALSE	FALSE	FALSE	FALSE	FALSE	FALSE	FALSE	FALSE	FALSE	FALSE	FALSE	FALSE	FALSE	FALSE	FALSE	FALSE	FALSE	FALSE	FALSE	FALSE	FALSE	FALSE	FALSE	FALSE	FALSE	FALSE	FALSE	FALSE	FALSE	FALSE	FALSE
P0A759	0.488	2.482	NIL	-1.422	3.35	NIL	NIL	0	NAGB_ECOLI	nagB	Glucosamine-6-phosphate deaminase, EC 3.5.99.6 (GlcN6P deaminase, GNPDA) (Glucosamine-6-phosphate isomerase)	reviewed	ecj:JW0664;eco:b0678;	FALSE	FALSE	FALSE	FALSE	FALSE	FALSE	FALSE	FALSE	FALSE	FALSE	FALSE	FALSE	FALSE	FALSE	FALSE	FALSE	FALSE	FALSE	FALSE	FALSE	FALSE	FALSE	FALSE	FALSE	FALSE	FALSE	FALSE	FALSE	FALSE	FALSE	FALSE	FALSE	FALSE	FALSE	FALSE	FALSE
P0AAA1	0.488	0.85	NIL	0.163	0.371	NIL	NIL	0	YAGU_ECOLI	yagU	Inner membrane protein YagU	reviewed	ecj:JW0281;eco:b0287;	FALSE	FALSE	FALSE	FALSE	FALSE	FALSE	FALSE	FALSE	FALSE	FALSE	FALSE	FALSE	FALSE	FALSE	FALSE	FALSE	FALSE	FALSE	FALSE	FALSE	FALSE	FALSE	FALSE	FALSE	FALSE	FALSE	FALSE	FALSE	FALSE	FALSE	FALSE	FALSE	FALSE	FALSE	FALSE	FALSE
P0AED9	0.485	0.519	NIL	0.023	0.035	NIL	NIL	0	DCM_ECOLI	dcm	DNA-cytosine methyltransferase, EC 2.1.1.37 (Type II methyltransferase M.EcoKDcm, M.EcoKDcm)	reviewed	ecj:JW1944;eco:b1961;	FALSE	FALSE	FALSE	FALSE	FALSE	FALSE	FALSE	FALSE	FALSE	FALSE	FALSE	FALSE	FALSE	FALSE	FALSE	FALSE	FALSE	FALSE	FALSE	FALSE	FALSE	FALSE	FALSE	FALSE	FALSE	FALSE	FALSE	FALSE	FALSE	FALSE	FALSE	FALSE	FALSE	FALSE	FALSE	FALSE
P0A937	0.472	1.534	NIL	0.392	2.002	NIL	NIL	0	BAME_ECOLI	bamE	Outer membrane protein assembly factor BamE	reviewed	ecj:JW2598;eco:b2617;	FALSE	FALSE	FALSE	FALSE	FALSE	FALSE	TRUE	FALSE	FALSE	FALSE	FALSE	FALSE	FALSE	FALSE	FALSE	FALSE	FALSE	FALSE	FALSE	FALSE	FALSE	FALSE	FALSE	FALSE	FALSE	FALSE	FALSE	FALSE	FALSE	FALSE	FALSE	FALSE	FALSE	FALSE	FALSE	FALSE
P30176	0.468	2.023	NIL	0.143	0.646	NIL	NIL	0	RIBX_ECOLI	ybiA	N-glycosidase YbiA, EC 3.2.2.- (Riboflavin biosynthesis intermediates N-glycosidase)	reviewed	ecj:JW0783;eco:b0798;	FALSE	FALSE	FALSE	FALSE	FALSE	FALSE	FALSE	FALSE	FALSE	FALSE	FALSE	FALSE	FALSE	FALSE	FALSE	FALSE	FALSE	FALSE	FALSE	FALSE	FALSE	FALSE	FALSE	FALSE	FALSE	FALSE	FALSE	FALSE	FALSE	FALSE	FALSE	FALSE	FALSE	FALSE	FALSE	FALSE
P0AA25	0.465	0.445	NIL	1.196	1.253	NIL	NIL	0	THIO_ECOLI	trxA	Thioredoxin 1, Trx-1	reviewed	ecj:JW5856;eco:b3781;	FALSE	FALSE	FALSE	FALSE	FALSE	FALSE	FALSE	FALSE	FALSE	FALSE	FALSE	FALSE	FALSE	FALSE	FALSE	FALSE	FALSE	FALSE	FALSE	FALSE	FALSE	FALSE	FALSE	FALSE	FALSE	FALSE	FALSE	FALSE	FALSE	FALSE	FALSE	FALSE	FALSE	FALSE	FALSE	FALSE
P0AE91	0.465	0.619	NIL	0.159	0.191	NIL	NIL	0	CREA_ECOLI	creA	Protein CreA (Catabolite regulation protein A)	reviewed	ecj:JW4360;eco:b4397;	FALSE	FALSE	FALSE	FALSE	FALSE	FALSE	FALSE	FALSE	FALSE	FALSE	FALSE	FALSE	FALSE	FALSE	FALSE	FALSE	FALSE	FALSE	FALSE	FALSE	FALSE	FALSE	FALSE	FALSE	FALSE	FALSE	FALSE	FALSE	FALSE	FALSE	FALSE	FALSE	FALSE	FALSE	FALSE	FALSE
P0ABN5	0.465	0.59	NIL	-0.674	0.765	NIL	NIL	0	DCUA_ECOLI	dcuA	Anaerobic C4-dicarboxylate transporter DcuA	reviewed	ecj:JW5735;eco:b4138;	FALSE	FALSE	FALSE	FALSE	FALSE	FALSE	FALSE	FALSE	FALSE	FALSE	FALSE	FALSE	FALSE	FALSE	FALSE	FALSE	FALSE	FALSE	FALSE	FALSE	FALSE	FALSE	FALSE	FALSE	FALSE	FALSE	FALSE	FALSE	FALSE	FALSE	FALSE	FALSE	FALSE	FALSE	FALSE	FALSE
P0AFD4	0.462	0.947	NIL	-0.731	1.401	NIL	NIL	0	NUOH_ECOLI	nuoH	NADH-quinone oxidoreductase subunit H, EC 7.1.1.- (NADH dehydrogenase I subunit H) (NDH-1 subunit H) (NUO8)	reviewed	ecj:JW2277;eco:b2282;	FALSE	FALSE	FALSE	FALSE	FALSE	FALSE	FALSE	FALSE	FALSE	FALSE	FALSE	FALSE	FALSE	FALSE	FALSE	FALSE	FALSE	FALSE	FALSE	FALSE	FALSE	FALSE	FALSE	FALSE	FALSE	FALSE	FALSE	FALSE	FALSE	FALSE	FALSE	FALSE	FALSE	FALSE	FALSE	FALSE
P37052	0.462	0.255	NIL	-0.286	0.15	NIL	NIL	0	YCHJ_ECOLI	ychJ	UPF0225 protein YchJ	reviewed	ecj:JW1221;eco:b1233;	FALSE	FALSE	FALSE	FALSE	FALSE	FALSE	FALSE	FALSE	FALSE	FALSE	FALSE	FALSE	FALSE	FALSE	FALSE	FALSE	FALSE	FALSE	FALSE	FALSE	FALSE	FALSE	FALSE	FALSE	FALSE	FALSE	FALSE	FALSE	FALSE	FALSE	FALSE	FALSE	FALSE	FALSE	FALSE	FALSE
P60595	0.462	0.375	NIL	-0.193	0.163	NIL	NIL	0	HIS5_ECOLI	hisH	Imidazole glycerol phosphate synthase subunit HisH, EC 4.3.2.10 (IGP synthase glutaminase subunit, EC 3.5.1.2) (IGP synthase subunit HisH) (ImGP synthase subunit HisH, IGPS subunit HisH)	reviewed	ecj:JW2005;eco:b2023;	FALSE	FALSE	FALSE	FALSE	FALSE	FALSE	FALSE	FALSE	FALSE	FALSE	FALSE	FALSE	FALSE	FALSE	FALSE	FALSE	FALSE	FALSE	FALSE	FALSE	FALSE	FALSE	FALSE	FALSE	FALSE	FALSE	FALSE	FALSE	FALSE	FALSE	FALSE	FALSE	FALSE	FALSE	FALSE	FALSE
P0A6V5	0.458	0.938	NIL	0.106	0.393	NIL	NIL	0	GLPE_ECOLI	glpE	Thiosulfate sulfurtransferase GlpE, EC 2.8.1.1	reviewed	ecj:JW3388;eco:b3425;	FALSE	FALSE	FALSE	FALSE	FALSE	FALSE	FALSE	FALSE	FALSE	FALSE	FALSE	FALSE	FALSE	FALSE	FALSE	FALSE	FALSE	FALSE	FALSE	FALSE	FALSE	FALSE	FALSE	FALSE	FALSE	FALSE	FALSE	FALSE	FALSE	FALSE	FALSE	FALSE	FALSE	FALSE	FALSE	FALSE
P76576	0.458	0.795	NIL	0.425	0.871	NIL	NIL	0	YFGM_ECOLI	yfgM	Ancillary SecYEG translocon subunit (Periplasmic chaperone YfgM)	reviewed	ecj:JW2497;eco:b2513;	FALSE	FALSE	FALSE	FALSE	FALSE	FALSE	FALSE	FALSE	FALSE	FALSE	FALSE	FALSE	FALSE	FALSE	FALSE	FALSE	FALSE	FALSE	FALSE	FALSE	FALSE	FALSE	FALSE	FALSE	FALSE	FALSE	FALSE	FALSE	FALSE	FALSE	FALSE	FALSE	FALSE	FALSE	FALSE	FALSE
P0AFM4	0.458	0.643	NIL	1.176	1.517	NIL	NIL	0	PSIF_ECOLI	psiF	Phosphate starvation-inducible protein PsiF	reviewed	ecj:JW5054;eco:b0384;	FALSE	FALSE	FALSE	FALSE	FALSE	FALSE	FALSE	FALSE	FALSE	FALSE	FALSE	FALSE	FALSE	FALSE	FALSE	FALSE	FALSE	FALSE	FALSE	FALSE	FALSE	FALSE	FALSE	FALSE	FALSE	FALSE	FALSE	FALSE	FALSE	FALSE	FALSE	FALSE	FALSE	FALSE	FALSE	FALSE
P06960	0.455	0.138	NIL	-0.535	0.166	NIL	NIL	0	OTC2_ECOLI	argF	Ornithine carbamoyltransferase subunit F, OTCase-2, EC 2.1.3.3	reviewed	ecj:JW0266;eco:b0273;	FALSE	FALSE	FALSE	FALSE	FALSE	FALSE	FALSE	FALSE	FALSE	FALSE	FALSE	FALSE	FALSE	FALSE	FALSE	FALSE	FALSE	FALSE	FALSE	FALSE	FALSE	FALSE	FALSE	FALSE	FALSE	FALSE	FALSE	FALSE	FALSE	FALSE	FALSE	FALSE	FALSE	FALSE	FALSE	FALSE
P07023	0.455	1.048	NIL	0.591	0.351	NIL	NIL	0	TYRA_ECOLI	tyrA	T-protein [Includes: Chorismate mutase, CM, EC 5.4.99.5; Prephenate dehydrogenase, PDH, EC 1.3.1.12 ]	reviewed	ecj:JW2581;eco:b2600;	FALSE	FALSE	FALSE	FALSE	FALSE	FALSE	FALSE	FALSE	FALSE	FALSE	FALSE	FALSE	FALSE	FALSE	FALSE	FALSE	FALSE	FALSE	FALSE	FALSE	FALSE	FALSE	FALSE	FALSE	FALSE	FALSE	FALSE	FALSE	FALSE	FALSE	FALSE	FALSE	FALSE	FALSE	FALSE	FALSE
P0AB43	0.455	0.793	NIL	-0.286	0.463	NIL	NIL	0	YCGL_ECOLI	ycgL	Protein YcgL	reviewed	ecj:JW1168;eco:b1179;	FALSE	FALSE	FALSE	FALSE	FALSE	FALSE	FALSE	FALSE	FALSE	FALSE	FALSE	FALSE	FALSE	FALSE	FALSE	FALSE	FALSE	FALSE	FALSE	FALSE	FALSE	FALSE	FALSE	FALSE	FALSE	FALSE	FALSE	FALSE	FALSE	FALSE	FALSE	FALSE	FALSE	FALSE	FALSE	FALSE
P0AFU8	0.455	1.015	NIL	-0.209	0.566	NIL	NIL	0	RISA_ECOLI	ribC	Riboflavin synthase, RS, EC 2.5.1.9	reviewed	ecj:JW1654;eco:b1662;	FALSE	FALSE	FALSE	FALSE	FALSE	FALSE	FALSE	FALSE	FALSE	FALSE	FALSE	FALSE	FALSE	FALSE	FALSE	FALSE	FALSE	FALSE	FALSE	FALSE	FALSE	FALSE	FALSE	FALSE	FALSE	FALSE	FALSE	FALSE	FALSE	FALSE	FALSE	FALSE	FALSE	FALSE	FALSE	FALSE
P33602	0.455	0.854	NIL	0.585	0.794	NIL	NIL	0	NUOG_ECOLI	nuoG	NADH-quinone oxidoreductase subunit G, EC 7.1.1.- (NADH dehydrogenase I subunit G) (NDH-1 subunit G) (NUO7)	reviewed	ecj:JW2278;eco:b2283;	FALSE	FALSE	FALSE	FALSE	FALSE	FALSE	FALSE	FALSE	FALSE	FALSE	FALSE	FALSE	FALSE	FALSE	FALSE	FALSE	FALSE	FALSE	FALSE	FALSE	FALSE	FALSE	FALSE	FALSE	FALSE	FALSE	FALSE	FALSE	FALSE	FALSE	FALSE	FALSE	FALSE	FALSE	FALSE	FALSE
P0ABE5	0.452	0.782	NIL	0.538	0.823	NIL	NIL	0	C561_ECOLI	cybB	Cytochrome b561 (Cytochrome b-561)	reviewed	ecj:JW5224;eco:b1418;	FALSE	FALSE	FALSE	FALSE	FALSE	FALSE	FALSE	FALSE	FALSE	FALSE	FALSE	FALSE	FALSE	FALSE	FALSE	FALSE	FALSE	FALSE	FALSE	FALSE	FALSE	FALSE	FALSE	FALSE	FALSE	FALSE	FALSE	FALSE	FALSE	FALSE	FALSE	FALSE	FALSE	FALSE	FALSE	FALSE
P12282	0.452	2.453	NIL	-0.066	0.196	NIL	NIL	0	MOEB_ECOLI	moeB	Molybdopterin-synthase adenylyltransferase, EC 2.7.7.80 (MoaD protein adenylase) (Molybdopterin-converting factor subunit 1 adenylase) (Sulfur carrier protein MoaD adenylyltransferase)	reviewed	ecj:JW0810;eco:b0826;	FALSE	FALSE	FALSE	FALSE	FALSE	FALSE	FALSE	FALSE	FALSE	FALSE	FALSE	FALSE	FALSE	FALSE	FALSE	FALSE	FALSE	FALSE	FALSE	FALSE	FALSE	FALSE	FALSE	FALSE	FALSE	FALSE	FALSE	FALSE	FALSE	FALSE	FALSE	FALSE	FALSE	FALSE	FALSE	FALSE
Q46901	0.448	0.74	NIL	0.541	0.778	NIL	NIL	0	CSE1_ECOLI	casA	CRISPR system Cascade subunit CasA (CRISPR type I-E/Ecoli-associated protein CasA/Cse1) (CRISPR-associated protein CasA/Cse1)	reviewed	ecj:JW2730;eco:b2760;	FALSE	FALSE	FALSE	FALSE	FALSE	FALSE	FALSE	FALSE	FALSE	FALSE	FALSE	FALSE	FALSE	FALSE	FALSE	FALSE	FALSE	FALSE	FALSE	FALSE	FALSE	FALSE	FALSE	FALSE	FALSE	FALSE	FALSE	FALSE	FALSE	FALSE	FALSE	FALSE	FALSE	FALSE	FALSE	FALSE
P37147	0.445	0.599	NIL	0.1	0.112	NIL	NIL	0	FXSA_ECOLI	fxsA	UPF0716 protein FxsA (Suppressor of F exclusion of phage T7)	reviewed	ecj:JW4100;eco:b4140;	FALSE	FALSE	FALSE	FALSE	FALSE	FALSE	FALSE	FALSE	FALSE	FALSE	FALSE	FALSE	FALSE	FALSE	FALSE	FALSE	FALSE	FALSE	FALSE	FALSE	FALSE	FALSE	FALSE	FALSE	FALSE	FALSE	FALSE	FALSE	FALSE	FALSE	FALSE	FALSE	FALSE	FALSE	FALSE	FALSE
P06966	0.445	0.37	NIL	0.12	0.095	NIL	NIL	0	DICA_ECOLI	dicA	HTH-type transcriptional regulator DicA (Repressor protein of division inhibition gene dicA)	reviewed	ecj:JW1562;eco:b1570;	FALSE	FALSE	FALSE	FALSE	FALSE	FALSE	FALSE	FALSE	FALSE	FALSE	FALSE	FALSE	FALSE	FALSE	FALSE	FALSE	FALSE	FALSE	FALSE	FALSE	FALSE	FALSE	FALSE	FALSE	FALSE	FALSE	FALSE	FALSE	FALSE	FALSE	FALSE	FALSE	FALSE	FALSE	FALSE	FALSE
P64423	0.439	0.539	NIL	0.319	0.19	NIL	NIL	0	ZNTB_ECOLI	zntB	Zinc transport protein ZntB	reviewed	ecj:JW1336;eco:b1342;	FALSE	FALSE	FALSE	FALSE	FALSE	FALSE	FALSE	FALSE	FALSE	FALSE	FALSE	FALSE	FALSE	FALSE	FALSE	FALSE	FALSE	FALSE	FALSE	FALSE	FALSE	FALSE	FALSE	FALSE	FALSE	FALSE	FALSE	FALSE	FALSE	FALSE	FALSE	FALSE	FALSE	FALSE	FALSE	FALSE
P37636	0.438	0.751	NIL	2.02	2.787	Up	NIL	0	MDTE_ECOLI	mdtE	Multidrug resistance protein MdtE	reviewed	ecj:JW3481;eco:b3513;	FALSE	FALSE	FALSE	FALSE	FALSE	FALSE	FALSE	FALSE	FALSE	FALSE	FALSE	FALSE	FALSE	FALSE	FALSE	FALSE	FALSE	FALSE	FALSE	FALSE	FALSE	FALSE	FALSE	FALSE	FALSE	FALSE	FALSE	FALSE	FALSE	FALSE	FALSE	FALSE	FALSE	FALSE	FALSE	FALSE
P0C0U4	0.438	0.321	NIL	-0.053	0.148	NIL	NIL	0	RIMK_ECOLI	rimK	Ribosomal protein S6--L-glutamate ligase, EC 6.3.2.- (Polyglutamate synthase) (Ribosomal protein S6 modification protein)	reviewed	ecj:JW0836;eco:b0852;	FALSE	FALSE	FALSE	FALSE	FALSE	FALSE	FALSE	FALSE	FALSE	FALSE	FALSE	FALSE	FALSE	FALSE	FALSE	FALSE	FALSE	FALSE	FALSE	FALSE	FALSE	FALSE	FALSE	FALSE	FALSE	FALSE	FALSE	FALSE	FALSE	FALSE	FALSE	FALSE	FALSE	FALSE	FALSE	FALSE
P0ACU7	0.438	0.403	NIL	-0.096	0.14	NIL	NIL	0	YJDC_ECOLI	yjdC	HTH-type transcriptional regulator YjdC	reviewed	ecj:JW5733;eco:b4135;	FALSE	FALSE	FALSE	FALSE	FALSE	FALSE	FALSE	FALSE	FALSE	FALSE	FALSE	FALSE	FALSE	FALSE	FALSE	FALSE	FALSE	FALSE	FALSE	FALSE	FALSE	FALSE	FALSE	FALSE	FALSE	FALSE	FALSE	FALSE	FALSE	FALSE	FALSE	FALSE	FALSE	FALSE	FALSE	FALSE
P0AFJ5	0.438	1.973	NIL	0.06	0.307	NIL	NIL	0	PHOB_ECOLI	phoB	Phosphate regulon transcriptional regulatory protein PhoB	reviewed	ecj:JW0389;eco:b0399;	FALSE	FALSE	FALSE	FALSE	FALSE	FALSE	FALSE	FALSE	FALSE	FALSE	FALSE	FALSE	FALSE	FALSE	FALSE	FALSE	FALSE	FALSE	FALSE	FALSE	FALSE	FALSE	FALSE	FALSE	FALSE	FALSE	FALSE	FALSE	FALSE	FALSE	FALSE	FALSE	FALSE	FALSE	FALSE	FALSE
P00861	0.435	0.7	NIL	-0.714	0.933	NIL	NIL	0	DCDA_ECOLI	lysA	Diaminopimelate decarboxylase, DAP decarboxylase, DAPDC, EC 4.1.1.20	reviewed	ecj:JW2806;eco:b2838;	FALSE	FALSE	FALSE	FALSE	FALSE	FALSE	FALSE	FALSE	FALSE	FALSE	FALSE	FALSE	FALSE	FALSE	FALSE	FALSE	FALSE	FALSE	FALSE	FALSE	FALSE	FALSE	FALSE	FALSE	FALSE	FALSE	FALSE	FALSE	FALSE	FALSE	FALSE	FALSE	FALSE	FALSE	FALSE	FALSE
P0ACB2	0.435	0.561	NIL	0.395	0.61	NIL	NIL	0	HEM2_ECOLI	hemB	Delta-aminolevulinic acid dehydratase, ALAD, ALADH, EC 4.2.1.24 (Porphobilinogen synthase)	reviewed	ecj:JW0361;eco:b0369;	FALSE	FALSE	FALSE	FALSE	FALSE	FALSE	FALSE	FALSE	FALSE	FALSE	FALSE	FALSE	FALSE	FALSE	FALSE	FALSE	FALSE	FALSE	FALSE	FALSE	FALSE	FALSE	FALSE	FALSE	FALSE	FALSE	FALSE	FALSE	FALSE	FALSE	FALSE	FALSE	FALSE	FALSE	FALSE	FALSE
P0AFK9	0.435	1.378	NIL	0.581	1.651	NIL	NIL	0	POTD_ECOLI	potD	Spermidine/putrescine-binding periplasmic protein, SPBP	reviewed	ecj:JW1109;eco:b1123;	FALSE	FALSE	FALSE	FALSE	FALSE	FALSE	FALSE	FALSE	FALSE	FALSE	FALSE	FALSE	FALSE	FALSE	FALSE	FALSE	FALSE	FALSE	FALSE	FALSE	FALSE	FALSE	FALSE	FALSE	FALSE	FALSE	FALSE	FALSE	FALSE	FALSE	FALSE	FALSE	FALSE	FALSE	FALSE	FALSE
P0AD68	0.435	0.949	NIL	0.512	2.429	NIL	NIL	0	FTSI_ECOLI	ftsI	Peptidoglycan D,D-transpeptidase FtsI, EC 3.4.16.4 (Essential cell division protein FtsI) (Murein transpeptidase) (Penicillin-binding protein 3, PBP-3) (Peptidoglycan synthase FtsI)	reviewed	ecj:JW0082;eco:b0084;	FALSE	FALSE	FALSE	FALSE	FALSE	FALSE	FALSE	FALSE	FALSE	FALSE	FALSE	FALSE	FALSE	FALSE	FALSE	FALSE	FALSE	FALSE	FALSE	FALSE	FALSE	FALSE	FALSE	FALSE	FALSE	FALSE	FALSE	FALSE	FALSE	FALSE	FALSE	FALSE	FALSE	FALSE	FALSE	FALSE
P0ABC7	0.435	0.607	NIL	0.824	1.112	NIL	NIL	0	HFLK_ECOLI	hflK	Modulator of FtsH protease HflK	reviewed	ecj:JW4132;eco:b4174;	FALSE	FALSE	FALSE	FALSE	FALSE	FALSE	FALSE	FALSE	FALSE	FALSE	FALSE	FALSE	FALSE	FALSE	FALSE	FALSE	FALSE	FALSE	FALSE	FALSE	FALSE	FALSE	FALSE	FALSE	FALSE	FALSE	FALSE	FALSE	FALSE	FALSE	FALSE	FALSE	FALSE	FALSE	FALSE	FALSE
P0AE06	0.432	0.652	NIL	0.538	0.695	NIL	NIL	0	ACRA_ECOLI	acrA	Multidrug efflux pump subunit AcrA (AcrAB-TolC multidrug efflux pump subunit AcrA) (Acridine resistance protein A)	reviewed	ecj:JW0452;eco:b0463;	FALSE	FALSE	FALSE	FALSE	FALSE	FALSE	FALSE	FALSE	FALSE	FALSE	FALSE	FALSE	FALSE	FALSE	FALSE	FALSE	FALSE	FALSE	FALSE	FALSE	FALSE	FALSE	FALSE	FALSE	FALSE	FALSE	FALSE	FALSE	FALSE	FALSE	FALSE	FALSE	FALSE	FALSE	FALSE	FALSE
P76541	0.432	1.108	NIL	0.05	0.148	NIL	NIL	0	EUTL_ECOLI	eutL	Bacterial microcompartment shell protein EutL (BMC-T) (Ethanolamine utilization protein EutL)	reviewed	ecj:JW2432;eco:b2439;	FALSE	FALSE	FALSE	FALSE	FALSE	FALSE	FALSE	FALSE	FALSE	FALSE	FALSE	FALSE	FALSE	FALSE	FALSE	FALSE	FALSE	FALSE	FALSE	FALSE	FALSE	FALSE	FALSE	FALSE	FALSE	FALSE	FALSE	FALSE	FALSE	FALSE	FALSE	FALSE	FALSE	FALSE	FALSE	FALSE
P46125	0.432	0.88	NIL	-0.02	0.105	NIL	NIL	0	YEDI_ECOLI	yedI	Inner membrane protein YedI	reviewed	ecj:JW1941;eco:b1958;	FALSE	FALSE	FALSE	FALSE	FALSE	FALSE	FALSE	FALSE	FALSE	FALSE	FALSE	FALSE	FALSE	FALSE	FALSE	FALSE	FALSE	FALSE	FALSE	FALSE	FALSE	FALSE	FALSE	FALSE	FALSE	FALSE	FALSE	FALSE	FALSE	FALSE	FALSE	FALSE	FALSE	FALSE	FALSE	FALSE
P0AAJ1	0.432	2.31	NIL	-0.1	0.48	NIL	NIL	0	YNFG_ECOLI	ynfG	Probable anaerobic dimethyl sulfoxide reductase chain YnfG (DMSO reductase iron-sulfur subunit YnfG)	reviewed	ecj:JW1581;eco:b1589;	FALSE	FALSE	FALSE	FALSE	FALSE	FALSE	FALSE	FALSE	FALSE	FALSE	FALSE	FALSE	FALSE	FALSE	FALSE	FALSE	FALSE	FALSE	FALSE	FALSE	FALSE	FALSE	FALSE	FALSE	FALSE	FALSE	FALSE	FALSE	FALSE	FALSE	FALSE	FALSE	FALSE	FALSE	FALSE	FALSE
P75820	0.429	0.711	NIL	-0.11	0.212	NIL	NIL	0	AMID_ECOLI	amiD	N-acetylmuramoyl-L-alanine amidase AmiD, EC 3.5.1.28	reviewed	ecj:JW0851;eco:b0867;	FALSE	FALSE	FALSE	FALSE	FALSE	FALSE	FALSE	FALSE	FALSE	FALSE	FALSE	FALSE	FALSE	FALSE	FALSE	FALSE	FALSE	FALSE	FALSE	FALSE	FALSE	FALSE	FALSE	FALSE	FALSE	FALSE	FALSE	FALSE	FALSE	FALSE	FALSE	FALSE	FALSE	FALSE	FALSE	FALSE
P32669	0.429	0.873	NIL	-0.02	0.036	NIL	NIL	0	FSAB_ECOLI	fsaB	Fructose-6-phosphate aldolase 2, EC 4.1.2.- (Fructose-6-phosphate aldolase B, FSAB)	reviewed	ecj:JW3918;eco:b3946;	FALSE	FALSE	FALSE	FALSE	FALSE	FALSE	FALSE	FALSE	FALSE	FALSE	FALSE	FALSE	FALSE	FALSE	FALSE	FALSE	FALSE	FALSE	FALSE	FALSE	FALSE	FALSE	FALSE	FALSE	FALSE	FALSE	FALSE	FALSE	FALSE	FALSE	FALSE	FALSE	FALSE	FALSE	FALSE	FALSE
P76422	0.425	0.334	NIL	0.804	0.676	NIL	NIL	0	THID_ECOLI	thiD	Hydroxymethylpyrimidine/phosphomethylpyrimidine kinase, EC 2.7.1.49, EC 2.7.4.7 (Hydroxymethylpyrimidine kinase, HMP kinase) (Hydroxymethylpyrimidine phosphate kinase, HMP-P kinase, HMP-phosphate kinase, HMPP kinase)	reviewed	ecj:JW2090;eco:b2103;	FALSE	FALSE	FALSE	FALSE	FALSE	FALSE	FALSE	FALSE	FALSE	FALSE	FALSE	FALSE	FALSE	FALSE	FALSE	FALSE	FALSE	FALSE	FALSE	FALSE	FALSE	FALSE	FALSE	FALSE	FALSE	FALSE	FALSE	FALSE	FALSE	FALSE	FALSE	FALSE	FALSE	FALSE	FALSE	FALSE
P04995	0.425	1.093	NIL	-0.561	1.073	NIL	NIL	0	EX1_ECOLI	sbcB	Exodeoxyribonuclease I, ExoI, Exonuclease I, EC 3.1.11.1 (DNA deoxyribophosphodiesterase, dRPase)	reviewed	ecj:JW1993;eco:b2011;	FALSE	FALSE	FALSE	FALSE	FALSE	FALSE	FALSE	FALSE	FALSE	FALSE	FALSE	FALSE	FALSE	FALSE	FALSE	FALSE	FALSE	FALSE	FALSE	FALSE	FALSE	FALSE	FALSE	FALSE	FALSE	FALSE	FALSE	FALSE	FALSE	FALSE	FALSE	FALSE	FALSE	FALSE	FALSE	FALSE
P0ABU9	0.425	0.266	NIL	0.033	0.02	NIL	NIL	0	TOLQ_ECOLI	tolQ	Tol-Pal system protein TolQ	reviewed	ecj:JW0727;eco:b0737;	FALSE	FALSE	FALSE	FALSE	FALSE	FALSE	FALSE	FALSE	FALSE	FALSE	FALSE	FALSE	FALSE	FALSE	FALSE	FALSE	FALSE	FALSE	FALSE	FALSE	FALSE	FALSE	FALSE	FALSE	FALSE	FALSE	FALSE	FALSE	FALSE	FALSE	FALSE	FALSE	FALSE	FALSE	FALSE	FALSE
Q47622	0.422	0.377	NIL	-0.176	0.193	NIL	NIL	0	SAPA_ECOLI	sapA	Probable ABC transporter periplasmic-binding protein SapA	reviewed	ecj:JW1287;eco:b1294;	FALSE	FALSE	TRUE	FALSE	FALSE	FALSE	FALSE	FALSE	FALSE	FALSE	FALSE	FALSE	FALSE	FALSE	FALSE	FALSE	FALSE	FALSE	FALSE	FALSE	FALSE	FALSE	FALSE	FALSE	FALSE	FALSE	FALSE	FALSE	FALSE	FALSE	FALSE	FALSE	FALSE	FALSE	FALSE	FALSE
P0ADV1	0.422	1.096	NIL	-0.359	1.395	NIL	NIL	0	LPTA_ECOLI	lptA	Lipopolysaccharide export system protein LptA	reviewed	ecj:JW3167;eco:b3200;	FALSE	FALSE	FALSE	FALSE	FALSE	FALSE	FALSE	FALSE	FALSE	FALSE	FALSE	FALSE	FALSE	FALSE	FALSE	FALSE	FALSE	FALSE	FALSE	FALSE	FALSE	FALSE	FALSE	FALSE	FALSE	FALSE	FALSE	FALSE	FALSE	FALSE	FALSE	FALSE	FALSE	FALSE	FALSE	FALSE
P30177	0.419	0.54	NIL	-0.256	0.279	NIL	NIL	0	YBIB_ECOLI	ybiB	Uncharacterized protein YbiB	reviewed	ecj:JW0785;eco:b0800;	FALSE	FALSE	FALSE	FALSE	FALSE	FALSE	FALSE	FALSE	FALSE	FALSE	FALSE	FALSE	FALSE	FALSE	FALSE	FALSE	FALSE	FALSE	FALSE	FALSE	FALSE	FALSE	FALSE	FALSE	FALSE	FALSE	FALSE	FALSE	FALSE	FALSE	FALSE	FALSE	FALSE	FALSE	FALSE	FALSE
P0C054	0.419	0.385	NIL	-0.389	0.38	NIL	NIL	0	IBPA_ECOLI	ibpA	Small heat shock protein IbpA (16 kDa heat shock protein A)	reviewed	ecj:JW3664;eco:b3687;	FALSE	FALSE	FALSE	FALSE	FALSE	FALSE	FALSE	FALSE	FALSE	FALSE	FALSE	FALSE	FALSE	FALSE	FALSE	FALSE	FALSE	FALSE	FALSE	FALSE	FALSE	FALSE	FALSE	FALSE	FALSE	FALSE	FALSE	FALSE	FALSE	FALSE	FALSE	FALSE	FALSE	FALSE	FALSE	FALSE
P60752	0.412	0.852	NIL	0.525	1.875	NIL	NIL	0	MSBA_ECOLI	msbA	ATP-dependent lipid A-core flippase, EC 7.5.2.6 (Lipid A export ATP-binding/permease protein MsbA) (Lipid flippase)	reviewed	ecj:JW0897;eco:b0914;	FALSE	TRUE	FALSE	FALSE	FALSE	FALSE	FALSE	FALSE	FALSE	FALSE	FALSE	FALSE	FALSE	FALSE	FALSE	FALSE	FALSE	FALSE	FALSE	FALSE	FALSE	FALSE	FALSE	FALSE	FALSE	FALSE	FALSE	FALSE	FALSE	FALSE	FALSE	FALSE	FALSE	FALSE	FALSE	FALSE
P77721	0.409	0.68	NIL	-0.02	0.029	NIL	NIL	0	YDJF_ECOLI	ydjF	Uncharacterized HTH-type transcriptional regulator YdjF	reviewed	ecj:JW1759;eco:b1770;	FALSE	FALSE	FALSE	FALSE	FALSE	FALSE	FALSE	FALSE	FALSE	FALSE	FALSE	FALSE	FALSE	FALSE	FALSE	FALSE	FALSE	FALSE	FALSE	FALSE	FALSE	FALSE	FALSE	FALSE	FALSE	FALSE	FALSE	FALSE	FALSE	FALSE	FALSE	FALSE	FALSE	FALSE	FALSE	FALSE
P0A8D9	0.405	0.968	NIL	-0.698	2.194	NIL	NIL	0	YFBV_ECOLI	yfbV	UPF0208 membrane protein YfbV	reviewed	ecj:JW2292;eco:b2295;	FALSE	FALSE	FALSE	FALSE	FALSE	FALSE	FALSE	FALSE	FALSE	FALSE	FALSE	FALSE	FALSE	FALSE	FALSE	FALSE	FALSE	FALSE	FALSE	FALSE	FALSE	FALSE	FALSE	FALSE	FALSE	FALSE	FALSE	FALSE	FALSE	FALSE	FALSE	FALSE	FALSE	FALSE	FALSE	FALSE
P06961	0.405	0.29	NIL	-0.744	1.209	NIL	NIL	0	CCA_ECOLI	cca	Multifunctional CCA protein [Includes: CCA-adding enzyme, EC 2.7.7.72 (CCA tRNA nucleotidyltransferase) (tRNA CCA-pyrophosphorylase) (tRNA adenylyl-/cytidylyl-transferase) (tRNA nucleotidyltransferase) (tRNA-NT); 2'-nucleotidase, EC 3.1.3.-; 2',3'-cyclic phosphodiesterase, EC 3.1.4.-; Phosphatase, EC 3.1.3.- ]	reviewed	ecj:JW3028;eco:b3056;	FALSE	FALSE	FALSE	FALSE	FALSE	FALSE	FALSE	FALSE	FALSE	FALSE	FALSE	FALSE	FALSE	FALSE	FALSE	FALSE	FALSE	FALSE	FALSE	FALSE	FALSE	FALSE	FALSE	FALSE	FALSE	FALSE	FALSE	FALSE	FALSE	FALSE	FALSE	FALSE	FALSE	FALSE	FALSE	FALSE
P0AFA2	0.402	0.155	NIL	-1.927	3.46	NIL	NIL	0	NARX_ECOLI	narX	Nitrate/nitrite sensor protein NarX, EC 2.7.13.3	reviewed	ecj:JW1213;eco:b1222;	FALSE	FALSE	FALSE	FALSE	FALSE	FALSE	FALSE	FALSE	FALSE	FALSE	FALSE	FALSE	FALSE	FALSE	FALSE	FALSE	FALSE	FALSE	FALSE	FALSE	FALSE	FALSE	FALSE	FALSE	FALSE	FALSE	FALSE	FALSE	FALSE	FALSE	FALSE	FALSE	FALSE	FALSE	FALSE	FALSE
P63264	0.402	3.072	NIL	0.465	1.229	NIL	NIL	0	CBPM_ECOLI	cbpM	Chaperone modulatory protein CbpM	reviewed	ecj:JW0984;eco:b0999;	FALSE	FALSE	FALSE	FALSE	FALSE	FALSE	FALSE	FALSE	FALSE	FALSE	FALSE	FALSE	FALSE	FALSE	FALSE	FALSE	FALSE	FALSE	FALSE	FALSE	FALSE	FALSE	FALSE	FALSE	FALSE	FALSE	FALSE	FALSE	FALSE	FALSE	FALSE	FALSE	FALSE	FALSE	FALSE	FALSE
P77536	0.402	0.326	NIL	-0.06	0.069	NIL	NIL	0	YKGF_ECOLI	ykgF	Uncharacterized electron transport protein YkgF	reviewed	ecj:JW0300;eco:b0307;	FALSE	FALSE	FALSE	FALSE	FALSE	FALSE	FALSE	FALSE	FALSE	FALSE	FALSE	FALSE	FALSE	FALSE	FALSE	FALSE	FALSE	FALSE	FALSE	FALSE	FALSE	FALSE	FALSE	FALSE	FALSE	FALSE	FALSE	FALSE	FALSE	FALSE	FALSE	FALSE	FALSE	FALSE	FALSE	FALSE
P0A9R7	0.399	0.702	NIL	-0.093	0.183	NIL	NIL	0	FTSE_ECOLI	ftsE	Cell division ATP-binding protein FtsE	reviewed	ecj:JW3428;eco:b3463;	FALSE	FALSE	FALSE	FALSE	FALSE	TRUE	FALSE	FALSE	FALSE	FALSE	FALSE	FALSE	FALSE	FALSE	FALSE	FALSE	FALSE	FALSE	FALSE	FALSE	FALSE	FALSE	FALSE	FALSE	FALSE	FALSE	FALSE	FALSE	FALSE	FALSE	FALSE	FALSE	FALSE	FALSE	FALSE	FALSE
P40874	0.399	1.087	NIL	-0.405	1.42	NIL	NIL	0	MTOX_ECOLI	solA	N-methyl-L-tryptophan oxidase, MTOX, EC 1.5.3.-	reviewed	ecj:JW1046;eco:b1059;	FALSE	FALSE	FALSE	FALSE	FALSE	FALSE	FALSE	FALSE	FALSE	FALSE	FALSE	FALSE	FALSE	FALSE	FALSE	FALSE	FALSE	FALSE	FALSE	FALSE	FALSE	FALSE	FALSE	FALSE	FALSE	FALSE	FALSE	FALSE	FALSE	FALSE	FALSE	FALSE	FALSE	FALSE	FALSE	FALSE
P37595	0.399	0.894	NIL	0.169	0.433	NIL	NIL	0	IAAA_ECOLI	iaaA	Isoaspartyl peptidase, EC 3.4.19.5 (Beta-aspartyl-peptidase) (EcAIII) (Isoaspartyl dipeptidase) [Cleaved into: Isoaspartyl peptidase subunit alpha; Isoaspartyl peptidase subunit beta ]	reviewed	ecj:JW0812;eco:b0828;	FALSE	FALSE	FALSE	FALSE	FALSE	FALSE	FALSE	FALSE	FALSE	FALSE	FALSE	FALSE	FALSE	FALSE	FALSE	FALSE	FALSE	FALSE	FALSE	FALSE	FALSE	FALSE	FALSE	FALSE	FALSE	FALSE	FALSE	FALSE	FALSE	FALSE	FALSE	FALSE	FALSE	FALSE	FALSE	FALSE
P67762	0.399	0.853	NIL	0.186	0.623	NIL	NIL	0	YHBP_ECOLI	yhbP	UPF0306 protein YhbP	reviewed	ecj:JW3123;eco:b3154;	FALSE	FALSE	FALSE	FALSE	FALSE	FALSE	FALSE	FALSE	FALSE	FALSE	FALSE	FALSE	FALSE	FALSE	FALSE	FALSE	FALSE	FALSE	FALSE	FALSE	FALSE	FALSE	FALSE	FALSE	FALSE	FALSE	FALSE	FALSE	FALSE	FALSE	FALSE	FALSE	FALSE	FALSE	FALSE	FALSE
P0A6Y1	0.395	0.58	NIL	1.166	1.724	NIL	NIL	0	IHFB_ECOLI	ihfB	Integration host factor subunit beta, IHF-beta	reviewed	ecj:JW0895;eco:b0912;	FALSE	FALSE	FALSE	FALSE	FALSE	FALSE	FALSE	FALSE	FALSE	FALSE	FALSE	FALSE	FALSE	FALSE	FALSE	FALSE	FALSE	FALSE	FALSE	FALSE	FALSE	FALSE	FALSE	FALSE	FALSE	FALSE	FALSE	FALSE	FALSE	FALSE	FALSE	TRUE	FALSE	FALSE	FALSE	FALSE
P37661	0.395	0.171	NIL	-0.827	0.686	NIL	NIL	0	EPTB_ECOLI	eptB	Kdo(2)-lipid A phosphoethanolamine 7''-transferase, EC 2.7.8.42 (Phosphoethanolamine transferase EptB)	reviewed	ecj:JW5660;eco:b3546;	FALSE	FALSE	FALSE	FALSE	FALSE	FALSE	FALSE	FALSE	FALSE	FALSE	FALSE	FALSE	FALSE	FALSE	FALSE	FALSE	FALSE	FALSE	FALSE	FALSE	FALSE	FALSE	FALSE	FALSE	FALSE	FALSE	FALSE	FALSE	FALSE	FALSE	FALSE	FALSE	FALSE	FALSE	FALSE	FALSE
P0AED7	0.395	1.596	NIL	-0.04	0.088	NIL	NIL	0	DAPE_ECOLI	dapE	Succinyl-diaminopimelate desuccinylase, SDAP desuccinylase, EC 3.5.1.18 (N-succinyl-LL-2,6-diaminoheptanedioate amidohydrolase)	reviewed	ecj:JW2456;eco:b2472;	FALSE	FALSE	FALSE	FALSE	FALSE	FALSE	FALSE	FALSE	FALSE	FALSE	FALSE	FALSE	FALSE	FALSE	FALSE	FALSE	FALSE	FALSE	FALSE	FALSE	FALSE	FALSE	FALSE	FALSE	FALSE	FALSE	FALSE	FALSE	FALSE	FALSE	FALSE	FALSE	FALSE	FALSE	FALSE	FALSE
P17854	0.392	1.306	NIL	1.97	2.826	NIL	NIL	0	CYSH_ECOLI	cysH	Phosphoadenosine 5'-phosphosulfate reductase, PAPS reductase, EC 1.8.4.8 (3'-phosphoadenylylsulfate reductase) (PAPS reductase, thioredoxin dependent) (PAPS sulfotransferase) (PAdoPS reductase)	reviewed	ecj:JW2732;eco:b2762;	FALSE	FALSE	FALSE	FALSE	FALSE	FALSE	FALSE	FALSE	FALSE	FALSE	FALSE	FALSE	FALSE	FALSE	FALSE	FALSE	FALSE	FALSE	FALSE	FALSE	FALSE	FALSE	FALSE	FALSE	FALSE	FALSE	FALSE	FALSE	FALSE	FALSE	FALSE	FALSE	FALSE	FALSE	FALSE	FALSE
P0ABV6	0.392	0.618	NIL	1.272	1.806	NIL	NIL	0	TOLR_ECOLI	tolR	Tol-Pal system protein TolR	reviewed	ecj:JW0728;eco:b0738;	FALSE	FALSE	FALSE	FALSE	FALSE	FALSE	FALSE	FALSE	FALSE	FALSE	FALSE	FALSE	FALSE	FALSE	FALSE	FALSE	FALSE	FALSE	FALSE	FALSE	FALSE	FALSE	FALSE	FALSE	FALSE	FALSE	FALSE	FALSE	FALSE	FALSE	FALSE	FALSE	FALSE	FALSE	FALSE	FALSE
P0AD44	0.389	0.618	NIL	-0.007	0.009	NIL	NIL	0	YFHG_ECOLI	yfhG	Uncharacterized protein YfhG	reviewed	ecj:JW2539;eco:b2555;	FALSE	FALSE	FALSE	FALSE	FALSE	FALSE	FALSE	FALSE	FALSE	FALSE	FALSE	FALSE	FALSE	FALSE	FALSE	FALSE	FALSE	FALSE	FALSE	FALSE	FALSE	FALSE	FALSE	FALSE	FALSE	FALSE	FALSE	FALSE	FALSE	FALSE	FALSE	FALSE	FALSE	FALSE	FALSE	FALSE
P37615	0.389	0.712	NIL	0.538	1.886	NIL	NIL	0	YHHM_ECOLI	yhhM	Uncharacterized protein YhhM	reviewed	ecj:JW3432;eco:b3467;	FALSE	FALSE	FALSE	FALSE	FALSE	FALSE	FALSE	FALSE	FALSE	FALSE	FALSE	FALSE	FALSE	FALSE	FALSE	FALSE	FALSE	FALSE	FALSE	FALSE	FALSE	FALSE	FALSE	FALSE	FALSE	FALSE	FALSE	FALSE	FALSE	FALSE	FALSE	FALSE	FALSE	FALSE	FALSE	FALSE
P37340	0.389	1.19	NIL	0.379	1.449	NIL	NIL	0	MDTK_ECOLI	mdtK	Multidrug resistance protein MdtK (Multidrug-efflux transporter)	reviewed	ecj:JW1655;eco:b1663;	FALSE	FALSE	FALSE	FALSE	FALSE	FALSE	FALSE	FALSE	FALSE	FALSE	FALSE	FALSE	FALSE	FALSE	FALSE	FALSE	FALSE	FALSE	FALSE	FALSE	FALSE	FALSE	FALSE	FALSE	FALSE	FALSE	FALSE	FALSE	FALSE	FALSE	FALSE	FALSE	FALSE	FALSE	FALSE	FALSE
P27245	0.389	0.815	NIL	0.316	1.46	NIL	NIL	0	MARR_ECOLI	marR	Multiple antibiotic resistance protein MarR	reviewed	ecj:JW5248;eco:b1530;	FALSE	FALSE	FALSE	FALSE	FALSE	FALSE	FALSE	FALSE	FALSE	FALSE	FALSE	FALSE	FALSE	FALSE	FALSE	FALSE	FALSE	FALSE	FALSE	FALSE	FALSE	FALSE	FALSE	FALSE	FALSE	FALSE	FALSE	FALSE	FALSE	FALSE	FALSE	FALSE	FALSE	FALSE	FALSE	FALSE
P75849	0.389	0.396	NIL	-0.189	0.171	NIL	NIL	0	GLO22_ECOLI	gloC	Hydroxyacylglutathione hydrolase GloC, EC 3.1.2.6 (Accessory type II glyoxalase) (Glyoxalase II 2, GlxII-2)	reviewed	ecj:JW0910;eco:b0927;	FALSE	FALSE	FALSE	FALSE	FALSE	FALSE	FALSE	FALSE	FALSE	FALSE	FALSE	FALSE	FALSE	FALSE	FALSE	FALSE	FALSE	FALSE	FALSE	FALSE	FALSE	FALSE	FALSE	FALSE	FALSE	FALSE	FALSE	FALSE	FALSE	FALSE	FALSE	FALSE	FALSE	FALSE	FALSE	FALSE
P0ADP7	0.389	0.397	NIL	-0.076	0.155	NIL	NIL	0	UBIJ_ECOLI	ubiJ	Ubiquinone biosynthesis accessory factor UbiJ	reviewed	ecj:JW3811;eco:b3834;	FALSE	FALSE	FALSE	FALSE	FALSE	FALSE	FALSE	FALSE	FALSE	FALSE	FALSE	FALSE	FALSE	FALSE	FALSE	FALSE	FALSE	FALSE	FALSE	FALSE	FALSE	FALSE	FALSE	FALSE	FALSE	FALSE	FALSE	FALSE	FALSE	FALSE	FALSE	FALSE	FALSE	FALSE	FALSE	FALSE
P76251	0.385	0.452	NIL	0.372	0.933	NIL	NIL	0	DMLA_ECOLI	dmlA	D-malate dehydrogenase [decarboxylating], EC 1.1.1.83 (D-malate degradation protein A) (D-malate oxidase)	reviewed	ecj:JW1789;eco:b1800;	FALSE	FALSE	FALSE	FALSE	FALSE	FALSE	FALSE	FALSE	FALSE	FALSE	FALSE	FALSE	FALSE	FALSE	FALSE	FALSE	FALSE	FALSE	FALSE	FALSE	FALSE	FALSE	FALSE	FALSE	FALSE	FALSE	FALSE	FALSE	FALSE	FALSE	FALSE	FALSE	FALSE	FALSE	FALSE	FALSE
P28629	0.385	1.919	NIL	1.561	2.843	NIL	NIL	0	ADIA_ECOLI	adiA	Biodegradative arginine decarboxylase, ADC, EC 4.1.1.19	reviewed	ecj:JW5731;eco:b4117;	FALSE	FALSE	FALSE	FALSE	FALSE	FALSE	FALSE	FALSE	FALSE	FALSE	FALSE	FALSE	FALSE	FALSE	FALSE	FALSE	FALSE	FALSE	FALSE	FALSE	FALSE	FALSE	FALSE	FALSE	FALSE	FALSE	FALSE	FALSE	FALSE	FALSE	FALSE	FALSE	FALSE	FALSE	FALSE	FALSE
P36938	0.385	2.438	NIL	0.478	2.712	NIL	NIL	0	PGM_ECOLI	pgm	Phosphoglucomutase, PGM, EC 5.4.2.2 (Glucose phosphomutase)	reviewed	ecj:JW0675;eco:b0688;	FALSE	FALSE	FALSE	FALSE	FALSE	FALSE	FALSE	FALSE	FALSE	FALSE	FALSE	FALSE	FALSE	FALSE	FALSE	FALSE	FALSE	FALSE	FALSE	FALSE	FALSE	FALSE	FALSE	FALSE	FALSE	FALSE	FALSE	FALSE	FALSE	FALSE	FALSE	FALSE	FALSE	FALSE	FALSE	FALSE
P32687	0.382	0.466	NIL	0.076	0.115	NIL	NIL	0	YJBF_ECOLI	yjbF	Uncharacterized lipoprotein YjbF	reviewed	ecj:JW5711;eco:b4027;	FALSE	FALSE	FALSE	FALSE	FALSE	FALSE	FALSE	FALSE	FALSE	FALSE	FALSE	FALSE	FALSE	FALSE	FALSE	FALSE	FALSE	FALSE	FALSE	FALSE	FALSE	FALSE	FALSE	FALSE	FALSE	FALSE	FALSE	FALSE	FALSE	FALSE	FALSE	FALSE	FALSE	FALSE	FALSE	FALSE
P0ADS9	0.379	1.251	NIL	0.571	1.729	NIL	NIL	0	YGGN_ECOLI	yggN	Uncharacterized protein YggN	reviewed	ecj:JW2925;eco:b2958;	FALSE	FALSE	FALSE	FALSE	FALSE	FALSE	FALSE	FALSE	FALSE	FALSE	FALSE	FALSE	FALSE	FALSE	FALSE	FALSE	FALSE	FALSE	FALSE	FALSE	FALSE	FALSE	FALSE	FALSE	FALSE	FALSE	FALSE	FALSE	FALSE	FALSE	FALSE	FALSE	FALSE	FALSE	FALSE	FALSE
P75913	0.379	2.216	NIL	0.302	1.576	NIL	NIL	0	GHRA_ECOLI	ghrA	Glyoxylate/hydroxypyruvate reductase A, EC 1.1.1.79, EC 1.1.1.81 (2-ketoacid reductase)	reviewed	ecj:JW5146;eco:b1033;	FALSE	FALSE	FALSE	FALSE	FALSE	FALSE	FALSE	FALSE	FALSE	FALSE	FALSE	FALSE	FALSE	FALSE	FALSE	FALSE	FALSE	FALSE	FALSE	FALSE	FALSE	FALSE	FALSE	FALSE	FALSE	FALSE	FALSE	FALSE	FALSE	FALSE	FALSE	FALSE	FALSE	FALSE	FALSE	FALSE
P64614	0.379	0.289	NIL	-0.259	0.191	NIL	NIL	0	YHCN_ECOLI	yhcN	Uncharacterized protein YhcN	reviewed	ecj:JW5540;eco:b3238;	FALSE	FALSE	FALSE	FALSE	FALSE	FALSE	FALSE	FALSE	FALSE	FALSE	FALSE	FALSE	FALSE	FALSE	FALSE	FALSE	FALSE	FALSE	FALSE	FALSE	FALSE	FALSE	FALSE	FALSE	FALSE	FALSE	FALSE	FALSE	FALSE	FALSE	FALSE	FALSE	FALSE	FALSE	FALSE	FALSE
P78055	0.379	2.204	NIL	0.186	1.037	NIL	NIL	0	FSAA_ECOLI	fsaA	Fructose-6-phosphate aldolase 1, EC 4.1.2.- (Fructose-6-phosphate aldolase A, FSAA)	reviewed	ecj:JW5109;eco:b0825;	FALSE	FALSE	FALSE	FALSE	FALSE	FALSE	FALSE	FALSE	FALSE	FALSE	FALSE	FALSE	FALSE	FALSE	FALSE	FALSE	FALSE	FALSE	FALSE	FALSE	FALSE	FALSE	FALSE	FALSE	FALSE	FALSE	FALSE	FALSE	FALSE	FALSE	FALSE	FALSE	FALSE	FALSE	FALSE	FALSE
P0A9K3	0.375	1.48	NIL	-0.13	0.582	NIL	NIL	0	PHOL_ECOLI	ybeZ	PhoH-like protein	reviewed	ecj:JW0657;eco:b0660;	FALSE	FALSE	FALSE	FALSE	FALSE	FALSE	FALSE	FALSE	FALSE	FALSE	FALSE	FALSE	FALSE	FALSE	FALSE	FALSE	FALSE	FALSE	FALSE	FALSE	FALSE	FALSE	FALSE	FALSE	FALSE	FALSE	FALSE	FALSE	FALSE	FALSE	FALSE	FALSE	FALSE	FALSE	FALSE	FALSE
P31441	0.375	0.831	NIL	-0.977	1.762	NIL	NIL	0	ADEC_ECOLI	ade	Adenine deaminase, Adenase, Adenine aminase, EC 3.5.4.2	reviewed	ecj:JW3640;eco:b3665;	FALSE	FALSE	FALSE	FALSE	FALSE	FALSE	FALSE	FALSE	FALSE	FALSE	FALSE	FALSE	FALSE	FALSE	FALSE	FALSE	FALSE	FALSE	FALSE	FALSE	FALSE	FALSE	FALSE	FALSE	FALSE	FALSE	FALSE	FALSE	FALSE	FALSE	FALSE	FALSE	FALSE	FALSE	FALSE	FALSE
P52062	0.372	1.287	NIL	-0.066	0.452	NIL	NIL	0	HEMW_ECOLI	hemW	Heme chaperone HemW	reviewed	ecj:JW2922;eco:b2955;	FALSE	FALSE	FALSE	FALSE	FALSE	FALSE	FALSE	FALSE	FALSE	FALSE	FALSE	FALSE	FALSE	FALSE	FALSE	FALSE	FALSE	FALSE	FALSE	FALSE	FALSE	FALSE	FALSE	FALSE	FALSE	FALSE	FALSE	FALSE	FALSE	FALSE	FALSE	FALSE	FALSE	FALSE	FALSE	FALSE
P38051	0.369	0.626	NIL	0.611	1.298	NIL	NIL	0	MENF_ECOLI	menF	Isochorismate synthase MenF, EC 5.4.4.2 (Isochorismate hydroxymutase) (Isochorismate mutase)	reviewed	ecj:JW2260;eco:b2265;	FALSE	FALSE	FALSE	FALSE	FALSE	FALSE	FALSE	FALSE	FALSE	FALSE	FALSE	FALSE	FALSE	FALSE	FALSE	FALSE	FALSE	FALSE	FALSE	FALSE	FALSE	FALSE	FALSE	FALSE	FALSE	FALSE	FALSE	FALSE	FALSE	FALSE	FALSE	FALSE	FALSE	FALSE	FALSE	FALSE
P0A9J6	0.369	0.371	NIL	-1.691	1.654	NIL	NIL	0	RBSK_ECOLI	rbsK	Ribokinase, RK, EC 2.7.1.15	reviewed	ecj:JW3731;eco:b3752;	FALSE	FALSE	FALSE	FALSE	FALSE	FALSE	FALSE	FALSE	FALSE	FALSE	FALSE	FALSE	FALSE	FALSE	FALSE	FALSE	FALSE	FALSE	FALSE	FALSE	FALSE	FALSE	FALSE	FALSE	FALSE	FALSE	FALSE	FALSE	FALSE	FALSE	FALSE	FALSE	FALSE	FALSE	FALSE	FALSE
P33343	0.369	0.764	NIL	-0.292	0.799	NIL	NIL	0	YEHD_ECOLI	yehD	Uncharacterized fimbrial-like protein YehD	reviewed	ecj:JW2098;eco:b2111;	FALSE	FALSE	FALSE	FALSE	FALSE	FALSE	FALSE	FALSE	FALSE	FALSE	FALSE	FALSE	FALSE	FALSE	FALSE	FALSE	FALSE	FALSE	FALSE	FALSE	FALSE	FALSE	FALSE	FALSE	FALSE	FALSE	FALSE	FALSE	FALSE	FALSE	FALSE	FALSE	FALSE	FALSE	FALSE	FALSE
P64483	0.362	0.652	NIL	-0.233	0.403	NIL	NIL	0	YEAK_ECOLI	yeaK	Uncharacterized protein YeaK	reviewed	ecj:JW1776;eco:b1787;	FALSE	FALSE	FALSE	FALSE	FALSE	FALSE	FALSE	FALSE	FALSE	FALSE	FALSE	FALSE	FALSE	FALSE	FALSE	FALSE	FALSE	FALSE	FALSE	FALSE	FALSE	FALSE	FALSE	FALSE	FALSE	FALSE	FALSE	FALSE	FALSE	FALSE	FALSE	FALSE	FALSE	FALSE	FALSE	FALSE
P77488	0.362	0.433	NIL	-0.555	1.231	NIL	NIL	0	DXS_ECOLI	dxs	1-deoxy-D-xylulose-5-phosphate synthase, EC 2.2.1.7 (1-deoxyxylulose-5-phosphate synthase, DXP synthase, DXPS)	reviewed	ecj:JW0410;eco:b0420;	FALSE	FALSE	FALSE	FALSE	FALSE	FALSE	FALSE	FALSE	FALSE	FALSE	FALSE	FALSE	FALSE	FALSE	FALSE	FALSE	FALSE	FALSE	FALSE	FALSE	FALSE	FALSE	FALSE	FALSE	FALSE	FALSE	FALSE	FALSE	FALSE	FALSE	FALSE	FALSE	FALSE	FALSE	FALSE	FALSE
P0A855	0.359	0.987	NIL	1.335	2.783	NIL	NIL	0	TOLB_ECOLI	tolB	Tol-Pal system protein TolB	reviewed	ecj:JW5100;eco:b0740;	FALSE	FALSE	FALSE	FALSE	FALSE	FALSE	FALSE	FALSE	FALSE	FALSE	FALSE	FALSE	FALSE	FALSE	FALSE	FALSE	FALSE	FALSE	FALSE	FALSE	FALSE	FALSE	FALSE	FALSE	FALSE	FALSE	FALSE	FALSE	FALSE	FALSE	FALSE	FALSE	FALSE	FALSE	FALSE	FALSE
P0AEJ6	0.359	3.765	NIL	0.186	0.644	NIL	NIL	0	EUTB_ECOLI	eutB	Ethanolamine ammonia-lyase large subunit, EAL large subunit, EC 4.3.1.7 (Ethanolamine ammonia-lyase alpha subunit) (Ethanolamine ammonia-lyase heavy chain) (Ethanolamine deaminase large subunit)	reviewed	ecj:JW2434;eco:b2441;	FALSE	FALSE	FALSE	FALSE	FALSE	FALSE	FALSE	FALSE	FALSE	FALSE	FALSE	FALSE	FALSE	FALSE	FALSE	FALSE	FALSE	FALSE	FALSE	FALSE	FALSE	FALSE	FALSE	FALSE	FALSE	FALSE	FALSE	FALSE	FALSE	FALSE	FALSE	FALSE	FALSE	FALSE	FALSE	FALSE
P0AFD6	0.352	1.241	NIL	0.11	0.135	NIL	NIL	0	NUOI_ECOLI	nuoI	NADH-quinone oxidoreductase subunit I, EC 7.1.1.- (NADH dehydrogenase I subunit I) (NDH-1 subunit I) (NUO9)	reviewed	ecj:JW2276;eco:b2281;	FALSE	FALSE	FALSE	FALSE	FALSE	FALSE	FALSE	FALSE	FALSE	FALSE	FALSE	FALSE	FALSE	FALSE	FALSE	FALSE	FALSE	FALSE	FALSE	FALSE	FALSE	FALSE	FALSE	FALSE	FALSE	FALSE	FALSE	FALSE	FALSE	FALSE	FALSE	FALSE	FALSE	FALSE	FALSE	FALSE
P0AE76	0.352	1.044	NIL	0.206	0.842	NIL	NIL	0	COBU_ECOLI	cobU	Bifunctional adenosylcobalamin biosynthesis protein CobU (Adenosylcobinamide kinase, EC 2.7.1.156) (Adenosylcobinamide-phosphate guanylyltransferase, EC 2.7.7.62)	reviewed	ecj:JW1971;eco:b1993;	FALSE	FALSE	FALSE	FALSE	FALSE	FALSE	FALSE	FALSE	FALSE	FALSE	FALSE	FALSE	FALSE	FALSE	FALSE	FALSE	FALSE	FALSE	FALSE	FALSE	FALSE	FALSE	FALSE	FALSE	FALSE	FALSE	FALSE	FALSE	FALSE	FALSE	FALSE	FALSE	FALSE	FALSE	FALSE	FALSE
P0A8E7	0.349	0.567	NIL	0.149	0.401	NIL	NIL	0	YAJQ_ECOLI	yajQ	UPF0234 protein YajQ	reviewed	ecj:JW5058;eco:b0426;	FALSE	FALSE	FALSE	FALSE	FALSE	FALSE	FALSE	FALSE	FALSE	FALSE	FALSE	FALSE	FALSE	FALSE	FALSE	FALSE	FALSE	FALSE	FALSE	FALSE	FALSE	FALSE	FALSE	FALSE	FALSE	FALSE	FALSE	FALSE	FALSE	FALSE	FALSE	FALSE	FALSE	FALSE	FALSE	FALSE
P18776	0.349	0.576	NIL	0.262	0.272	NIL	NIL	0	DMSB_ECOLI	dmsB	Anaerobic dimethyl sulfoxide reductase chain B (DMSO reductase iron-sulfur subunit)	reviewed	ecj:JW0878;eco:b0895;	FALSE	FALSE	FALSE	FALSE	FALSE	FALSE	FALSE	FALSE	FALSE	FALSE	FALSE	FALSE	FALSE	FALSE	FALSE	FALSE	FALSE	FALSE	FALSE	FALSE	FALSE	FALSE	FALSE	FALSE	FALSE	FALSE	FALSE	FALSE	FALSE	FALSE	FALSE	FALSE	FALSE	FALSE	FALSE	FALSE
P0A6K1	0.349	0.474	NIL	-0.322	0.578	NIL	NIL	0	DAPF_ECOLI	dapF	Diaminopimelate epimerase, DAP epimerase, EC 5.1.1.7 (PLP-independent amino acid racemase)	reviewed	ecj:JW5592;eco:b3809;	FALSE	FALSE	FALSE	FALSE	FALSE	FALSE	FALSE	FALSE	FALSE	FALSE	FALSE	FALSE	FALSE	FALSE	FALSE	FALSE	FALSE	FALSE	FALSE	FALSE	FALSE	FALSE	FALSE	FALSE	FALSE	FALSE	FALSE	FALSE	FALSE	FALSE	FALSE	FALSE	FALSE	FALSE	FALSE	FALSE
P0C0S1	0.349	0.461	NIL	1.08	1.446	NIL	NIL	0	MSCS_ECOLI	mscS	Small-conductance mechanosensitive channel	reviewed	ecj:JW2891;eco:b2924;	FALSE	FALSE	FALSE	FALSE	FALSE	FALSE	FALSE	FALSE	FALSE	FALSE	FALSE	FALSE	FALSE	FALSE	FALSE	FALSE	FALSE	FALSE	FALSE	FALSE	FALSE	FALSE	FALSE	FALSE	FALSE	FALSE	FALSE	FALSE	FALSE	FALSE	FALSE	FALSE	FALSE	FALSE	FALSE	FALSE
P25737	0.346	0.71	NIL	0.146	0.339	NIL	NIL	0	LYSP_ECOLI	lysP	Lysine-specific permease LysP (Lysine transporter LysP) (Trigger transporter LysP)	reviewed	ecj:JW2143;eco:b2156;	FALSE	FALSE	FALSE	FALSE	FALSE	FALSE	FALSE	FALSE	FALSE	FALSE	FALSE	FALSE	FALSE	FALSE	FALSE	FALSE	FALSE	FALSE	FALSE	FALSE	FALSE	FALSE	FALSE	FALSE	FALSE	FALSE	FALSE	FALSE	FALSE	FALSE	FALSE	FALSE	FALSE	FALSE	FALSE	FALSE
P0A6Z3	0.345	0.659	NIL	-0.561	1.13	NIL	NIL	0	HTPG_ECOLI	htpG	Chaperone protein HtpG (Heat shock protein C62.5) (Heat shock protein HtpG) (High temperature protein G)	reviewed	ecj:JW0462;eco:b0473;	FALSE	FALSE	FALSE	FALSE	FALSE	FALSE	FALSE	FALSE	FALSE	FALSE	FALSE	FALSE	FALSE	FALSE	FALSE	FALSE	FALSE	FALSE	FALSE	FALSE	FALSE	FALSE	FALSE	FALSE	FALSE	FALSE	FALSE	FALSE	FALSE	FALSE	FALSE	FALSE	FALSE	FALSE	FALSE	FALSE
P0A6W0	0.342	0.985	NIL	-0.462	1.674	NIL	NIL	0	GLSA2_ECOLI	glsA2	Glutaminase 2, EC 3.5.1.2	reviewed	ecj:JW1517;eco:b1524;	FALSE	FALSE	FALSE	FALSE	FALSE	FALSE	FALSE	FALSE	FALSE	FALSE	FALSE	FALSE	FALSE	FALSE	FALSE	FALSE	FALSE	FALSE	FALSE	FALSE	FALSE	FALSE	FALSE	FALSE	FALSE	FALSE	FALSE	FALSE	FALSE	FALSE	FALSE	FALSE	FALSE	FALSE	FALSE	FALSE
P37774	0.342	0.178	NIL	-0.691	0.401	NIL	NIL	0	TCYN_ECOLI	tcyN	L-cystine transport system ATP-binding protein TcyN, EC 7.4.2.12	reviewed	ecj:JW1902;eco:b1917;	FALSE	FALSE	TRUE	FALSE	FALSE	FALSE	FALSE	FALSE	FALSE	FALSE	FALSE	FALSE	FALSE	FALSE	FALSE	FALSE	FALSE	FALSE	FALSE	FALSE	FALSE	FALSE	FALSE	FALSE	FALSE	FALSE	FALSE	FALSE	FALSE	FALSE	FALSE	FALSE	FALSE	FALSE	FALSE	FALSE
P28246	0.339	0.514	NIL	0.422	0.759	NIL	NIL	0	BCR_ECOLI	bcr	Bicyclomycin resistance protein (Sulfonamide resistance protein)	reviewed	ecj:JW5363;eco:b2182;	FALSE	FALSE	FALSE	FALSE	FALSE	FALSE	FALSE	FALSE	FALSE	FALSE	FALSE	FALSE	FALSE	FALSE	FALSE	FALSE	FALSE	FALSE	FALSE	FALSE	FALSE	FALSE	FALSE	FALSE	FALSE	FALSE	FALSE	FALSE	FALSE	FALSE	FALSE	FALSE	FALSE	FALSE	FALSE	FALSE
P09126	0.339	0.655	NIL	0.419	0.995	NIL	NIL	0	HEM4_ECOLI	hemD	Uroporphyrinogen-III synthase, UROS, EC 4.2.1.75 (Hydroxymethylbilane hydrolyase [cyclizing]) (Uroporphyrinogen-III cosynthase)	reviewed	ecj:JW3776;eco:b3804;	FALSE	FALSE	FALSE	FALSE	FALSE	FALSE	FALSE	FALSE	FALSE	FALSE	FALSE	FALSE	FALSE	FALSE	FALSE	FALSE	FALSE	FALSE	FALSE	FALSE	FALSE	FALSE	FALSE	FALSE	FALSE	FALSE	FALSE	FALSE	FALSE	FALSE	FALSE	FALSE	FALSE	FALSE	FALSE	FALSE
P24242	0.339	0.659	NIL	0.113	0.623	NIL	NIL	0	ASCG_ECOLI	ascG	HTH-type transcriptional regulator AscG (Cryptic asc operon repressor)	reviewed	ecj:JW5434;eco:b2714;	FALSE	FALSE	FALSE	FALSE	FALSE	FALSE	FALSE	FALSE	FALSE	FALSE	FALSE	FALSE	FALSE	FALSE	FALSE	FALSE	FALSE	FALSE	FALSE	FALSE	FALSE	FALSE	FALSE	FALSE	FALSE	FALSE	FALSE	FALSE	FALSE	FALSE	FALSE	FALSE	FALSE	FALSE	FALSE	FALSE
P46837	0.339	0.416	NIL	0.475	0.566	NIL	NIL	0	YHGF_ECOLI	yhgF	Protein YhgF	reviewed	ecj:JW3370;eco:b3407;	FALSE	FALSE	FALSE	FALSE	FALSE	FALSE	FALSE	FALSE	FALSE	FALSE	FALSE	FALSE	FALSE	FALSE	FALSE	FALSE	FALSE	FALSE	FALSE	FALSE	FALSE	FALSE	FALSE	FALSE	FALSE	FALSE	FALSE	FALSE	FALSE	FALSE	FALSE	FALSE	FALSE	FALSE	FALSE	FALSE
P30126	0.339	1.364	NIL	0.409	0.987	NIL	NIL	0	LEUD_ECOLI	leuD	3-isopropylmalate dehydratase small subunit, EC 4.2.1.33 (Alpha-IPM isomerase, IPMI) (Isopropylmalate isomerase)	reviewed	ecj:JW0070;eco:b0071;	TRUE	FALSE	FALSE	FALSE	FALSE	FALSE	FALSE	FALSE	FALSE	FALSE	FALSE	FALSE	FALSE	FALSE	FALSE	FALSE	FALSE	FALSE	FALSE	FALSE	FALSE	FALSE	FALSE	FALSE	FALSE	FALSE	FALSE	FALSE	FALSE	FALSE	FALSE	FALSE	FALSE	FALSE	FALSE	FALSE
P0AAG8	0.336	2.262	NIL	0.113	1.304	NIL	NIL	0	MGLA_ECOLI	mglA	Galactose/methyl galactoside import ATP-binding protein MglA, EC 7.5.2.11	reviewed	ecj:JW2136;eco:b2149;	FALSE	FALSE	TRUE	FALSE	FALSE	FALSE	FALSE	FALSE	FALSE	FALSE	FALSE	FALSE	FALSE	FALSE	FALSE	FALSE	FALSE	FALSE	FALSE	FALSE	FALSE	FALSE	FALSE	FALSE	FALSE	FALSE	FALSE	FALSE	FALSE	FALSE	FALSE	FALSE	FALSE	FALSE	FALSE	FALSE
P13029	0.336	0.5	NIL	-1.927	2.375	NIL	NIL	0	KATG_ECOLI	katG	Catalase-peroxidase, CP, EC 1.11.1.21 (Hydroperoxidase I, HPI) (Peroxidase/catalase)	reviewed	ecj:JW3914;eco:b3942;	FALSE	FALSE	FALSE	FALSE	FALSE	FALSE	FALSE	FALSE	FALSE	FALSE	FALSE	FALSE	FALSE	FALSE	FALSE	FALSE	FALSE	FALSE	FALSE	FALSE	FALSE	FALSE	FALSE	FALSE	FALSE	FALSE	FALSE	FALSE	FALSE	FALSE	FALSE	FALSE	FALSE	FALSE	FALSE	FALSE
P09053	0.335	0.331	NIL	0.013	0.013	NIL	NIL	0	AVTA_ECOLI	avtA	Valine--pyruvate aminotransferase, EC 2.6.1.66 (Alanine--valine transaminase) (Transaminase C)	reviewed	ecj:JW5652;eco:b3572;	FALSE	FALSE	FALSE	FALSE	FALSE	FALSE	FALSE	FALSE	FALSE	FALSE	FALSE	FALSE	FALSE	FALSE	FALSE	FALSE	FALSE	FALSE	FALSE	FALSE	FALSE	FALSE	FALSE	FALSE	FALSE	FALSE	FALSE	FALSE	FALSE	FALSE	FALSE	FALSE	FALSE	FALSE	FALSE	FALSE
Q46811	0.335	0.097	NIL	-0.06	0.022	NIL	NIL	0	YGFK_ECOLI	ygfK	Putative oxidoreductase YgfK (Putative oxidoreductase Fe-S subunit)	reviewed	ecj:JW5923;eco:b2878;	FALSE	FALSE	FALSE	FALSE	FALSE	FALSE	FALSE	FALSE	FALSE	FALSE	FALSE	FALSE	FALSE	FALSE	FALSE	FALSE	FALSE	FALSE	FALSE	FALSE	FALSE	FALSE	FALSE	FALSE	FALSE	FALSE	FALSE	FALSE	FALSE	FALSE	FALSE	FALSE	FALSE	FALSE	FALSE	FALSE
P69428	0.332	0.404	NIL	0.233	0.511	NIL	NIL	0	TATA_ECOLI	tatA	Sec-independent protein translocase protein TatA	reviewed	ecj:JW3813;eco:b3836;	FALSE	FALSE	FALSE	FALSE	FALSE	FALSE	FALSE	FALSE	FALSE	FALSE	FALSE	FALSE	FALSE	FALSE	FALSE	FALSE	FALSE	FALSE	FALSE	FALSE	FALSE	FALSE	FALSE	FALSE	FALSE	FALSE	FALSE	FALSE	FALSE	FALSE	FALSE	FALSE	FALSE	FALSE	FALSE	FALSE
P09099	0.329	1.36	NIL	0.625	3.585	NIL	NIL	0	XYLB_ECOLI	xylB	Xylulose kinase, XK, Xylulokinase, EC 2.7.1.17 (1-deoxy-D-xylulokinase, EC 2.7.1.-)	reviewed	ecj:JW3536;eco:b3564;	FALSE	FALSE	FALSE	FALSE	FALSE	FALSE	FALSE	FALSE	FALSE	FALSE	FALSE	FALSE	FALSE	FALSE	FALSE	FALSE	FALSE	FALSE	FALSE	FALSE	FALSE	FALSE	FALSE	FALSE	FALSE	FALSE	FALSE	FALSE	FALSE	FALSE	FALSE	FALSE	FALSE	FALSE	FALSE	FALSE
P37666	0.329	0.424	NIL	-0.076	0.136	NIL	NIL	0	GHRB_ECOLI	ghrB	Glyoxylate/hydroxypyruvate reductase B, EC 1.1.1.79, EC 1.1.1.81 (2-ketoaldonate reductase) (2-ketogluconate reductase, 2KR, EC 1.1.1.215)	reviewed	ecj:JW5656;eco:b3553;	FALSE	FALSE	FALSE	FALSE	FALSE	FALSE	FALSE	FALSE	FALSE	FALSE	FALSE	FALSE	FALSE	FALSE	FALSE	FALSE	FALSE	FALSE	FALSE	FALSE	FALSE	FALSE	FALSE	FALSE	FALSE	FALSE	FALSE	FALSE	FALSE	FALSE	FALSE	FALSE	FALSE	FALSE	FALSE	FALSE
P0A8A4	0.322	1.125	NIL	-0.425	1.528	NIL	NIL	0	PSRP_ECOLI	ppsR	Phosphoenolpyruvate synthase regulatory protein, PEP synthase regulatory protein, PSRP, EC 2.7.11.33, EC 2.7.4.28 (Pyruvate, water dikinase regulatory protein)	reviewed	ecj:JW1693;eco:b1703;	FALSE	FALSE	FALSE	FALSE	FALSE	FALSE	FALSE	FALSE	FALSE	FALSE	FALSE	FALSE	FALSE	FALSE	FALSE	FALSE	FALSE	FALSE	FALSE	FALSE	FALSE	FALSE	FALSE	FALSE	FALSE	FALSE	FALSE	FALSE	FALSE	FALSE	FALSE	FALSE	FALSE	FALSE	FALSE	FALSE
P21514	0.319	0.298	NIL	1.116	0.792	NIL	NIL	0	PDEL_ECOLI	pdeL	Cyclic di-GMP phosphodiesterase PdeL, EC 3.1.4.52	reviewed	ecj:JW0307;eco:b0315;	FALSE	FALSE	FALSE	FALSE	FALSE	FALSE	FALSE	FALSE	FALSE	FALSE	FALSE	FALSE	FALSE	FALSE	FALSE	FALSE	FALSE	FALSE	FALSE	FALSE	FALSE	FALSE	FALSE	FALSE	FALSE	FALSE	FALSE	FALSE	FALSE	FALSE	FALSE	FALSE	FALSE	FALSE	FALSE	FALSE
P18196	0.319	0.574	NIL	-0.183	0.275	NIL	NIL	0	MINC_ECOLI	minC	Septum site-determining protein MinC	reviewed	ecj:JW1165;eco:b1176;	FALSE	FALSE	FALSE	FALSE	FALSE	FALSE	FALSE	FALSE	FALSE	FALSE	FALSE	FALSE	FALSE	FALSE	FALSE	FALSE	FALSE	FALSE	FALSE	FALSE	FALSE	FALSE	FALSE	FALSE	FALSE	FALSE	FALSE	FALSE	FALSE	FALSE	FALSE	FALSE	FALSE	FALSE	FALSE	FALSE
P77539	0.319	2.274	NIL	-0.08	1.219	NIL	NIL	0	YDJL_ECOLI	ydjL	Uncharacterized zinc-type alcohol dehydrogenase-like protein YdjL, EC 1.-.-.-	reviewed	ecj:JW1765;eco:b1776;	FALSE	FALSE	FALSE	FALSE	FALSE	FALSE	FALSE	FALSE	FALSE	FALSE	FALSE	FALSE	FALSE	FALSE	FALSE	FALSE	FALSE	FALSE	FALSE	FALSE	FALSE	FALSE	FALSE	FALSE	FALSE	FALSE	FALSE	FALSE	FALSE	FALSE	FALSE	FALSE	FALSE	FALSE	FALSE	FALSE
P0ABS1	0.316	0.328	NIL	-1.734	3.142	NIL	NIL	0	DKSA_ECOLI	dksA	RNA polymerase-binding transcription factor DksA (DnaK suppressor protein)	reviewed	ecj:JW0141;eco:b0145;	FALSE	FALSE	FALSE	FALSE	FALSE	FALSE	FALSE	FALSE	FALSE	FALSE	FALSE	FALSE	FALSE	FALSE	FALSE	FALSE	FALSE	FALSE	FALSE	FALSE	FALSE	FALSE	FALSE	FALSE	FALSE	FALSE	FALSE	FALSE	FALSE	FALSE	FALSE	FALSE	FALSE	FALSE	FALSE	FALSE
P24202	0.316	0.252	NIL	-0.651	1.253	NIL	NIL	0	MRR_ECOLI	mrr	Type IV methyl-directed restriction enzyme EcoKMrr, EcoKMrr (Mrr restriction system protein)	reviewed	ecj:JW4314;eco:b4351;	FALSE	FALSE	FALSE	FALSE	FALSE	FALSE	FALSE	FALSE	FALSE	FALSE	FALSE	FALSE	FALSE	FALSE	FALSE	FALSE	FALSE	FALSE	FALSE	FALSE	FALSE	FALSE	FALSE	FALSE	FALSE	FALSE	FALSE	FALSE	FALSE	FALSE	FALSE	FALSE	FALSE	FALSE	FALSE	FALSE
P23305	0.312	0.85	NIL	0.292	2.293	NIL	NIL	0	YIGA_ECOLI	yigA	Uncharacterized protein YigA	reviewed	ecj:JW3783;eco:b3810;	FALSE	FALSE	FALSE	FALSE	FALSE	FALSE	FALSE	FALSE	FALSE	FALSE	FALSE	FALSE	FALSE	FALSE	FALSE	FALSE	FALSE	FALSE	FALSE	FALSE	FALSE	FALSE	FALSE	FALSE	FALSE	FALSE	FALSE	FALSE	FALSE	FALSE	FALSE	FALSE	FALSE	FALSE	FALSE	FALSE
P23256	0.312	1.487	NIL	0.382	0.591	NIL	NIL	0	MALY_ECOLI	malY	Protein MalY [Includes: Cystathionine beta-lyase MalY, CBL, EC 4.4.1.13 (Beta-cystathionase MalY) (Cysteine lyase MalY) (Cysteine-S-conjugate beta-lyase MalY); Maltose regulon modulator ]	reviewed	ecj:JW1614;eco:b1622;	FALSE	FALSE	FALSE	FALSE	FALSE	FALSE	FALSE	FALSE	FALSE	FALSE	FALSE	FALSE	FALSE	FALSE	FALSE	FALSE	FALSE	FALSE	FALSE	FALSE	FALSE	FALSE	FALSE	FALSE	FALSE	FALSE	FALSE	FALSE	FALSE	FALSE	FALSE	FALSE	FALSE	FALSE	FALSE	FALSE
P0A8R0	0.312	0.358	NIL	-0.06	0.061	NIL	NIL	0	RRAA_ECOLI	rraA	Regulator of ribonuclease activity A	reviewed	ecj:JW3900;eco:b3929;	FALSE	FALSE	FALSE	FALSE	FALSE	FALSE	FALSE	FALSE	FALSE	FALSE	FALSE	FALSE	FALSE	FALSE	FALSE	FALSE	FALSE	FALSE	FALSE	FALSE	FALSE	FALSE	FALSE	FALSE	FALSE	FALSE	FALSE	FALSE	FALSE	FALSE	FALSE	FALSE	FALSE	FALSE	FALSE	FALSE
P37387	0.312	0.462	NIL	-1.246	2.02	NIL	NIL	0	XYLF_ECOLI	xylF	D-xylose-binding periplasmic protein	reviewed	ecj:JW3538;eco:b3566;	FALSE	FALSE	TRUE	FALSE	FALSE	FALSE	FALSE	FALSE	FALSE	FALSE	FALSE	FALSE	FALSE	FALSE	FALSE	FALSE	FALSE	FALSE	FALSE	FALSE	FALSE	FALSE	FALSE	FALSE	FALSE	FALSE	FALSE	FALSE	FALSE	FALSE	FALSE	FALSE	FALSE	FALSE	FALSE	FALSE
P60869	0.309	1	NIL	0.223	0.228	NIL	NIL	0	YBJL_ECOLI	ybjL	Putative transport protein YbjL	reviewed	ecj:JW0831;eco:b0847;	FALSE	FALSE	FALSE	FALSE	FALSE	FALSE	FALSE	FALSE	FALSE	FALSE	FALSE	FALSE	FALSE	FALSE	FALSE	FALSE	FALSE	FALSE	FALSE	FALSE	FALSE	FALSE	FALSE	FALSE	FALSE	FALSE	FALSE	FALSE	FALSE	FALSE	FALSE	FALSE	FALSE	FALSE	FALSE	FALSE
P0A725	0.309	1.212	NIL	0.615	1.92	NIL	NIL	0	LPXC_ECOLI	lpxC	UDP-3-O-acyl-N-acetylglucosamine deacetylase, UDP-3-O-acyl-GlcNAc deacetylase, EC 3.5.1.108 (Protein EnvA) (UDP-3-O-[R-3-hydroxymyristoyl]-N-acetylglucosamine deacetylase)	reviewed	ecj:JW0094;eco:b0096;	FALSE	FALSE	FALSE	FALSE	FALSE	FALSE	FALSE	FALSE	FALSE	FALSE	FALSE	FALSE	FALSE	FALSE	FALSE	FALSE	FALSE	FALSE	FALSE	FALSE	FALSE	FALSE	FALSE	FALSE	FALSE	FALSE	FALSE	FALSE	FALSE	FALSE	FALSE	FALSE	FALSE	FALSE	FALSE	FALSE
P0AF18	0.309	0.717	NIL	-0.943	3.436	NIL	NIL	0	NAGA_ECOLI	nagA	N-acetylglucosamine-6-phosphate deacetylase, GlcNAc 6-P deacetylase, EC 3.5.1.25	reviewed	ecj:JW0663;eco:b0677;	FALSE	FALSE	FALSE	FALSE	FALSE	FALSE	FALSE	FALSE	FALSE	FALSE	FALSE	FALSE	FALSE	FALSE	FALSE	FALSE	FALSE	FALSE	FALSE	FALSE	FALSE	FALSE	FALSE	FALSE	FALSE	FALSE	FALSE	FALSE	FALSE	FALSE	FALSE	FALSE	FALSE	FALSE	FALSE	FALSE
P0AGJ7	0.309	0.73	NIL	-0.678	1.201	NIL	NIL	0	TRML_ECOLI	trmL	tRNA (cytidine(34)-2'-O)-methyltransferase, EC 2.1.1.207 (tRNA (cytidine/uridine-2'-O-)-methyltransferase TrmL)	reviewed	ecj:JW3581;eco:b3606;	FALSE	FALSE	FALSE	FALSE	FALSE	FALSE	FALSE	FALSE	FALSE	FALSE	FALSE	FALSE	FALSE	FALSE	FALSE	FALSE	FALSE	FALSE	FALSE	FALSE	FALSE	FALSE	FALSE	FALSE	FALSE	FALSE	FALSE	FALSE	FALSE	FALSE	FALSE	FALSE	FALSE	FALSE	FALSE	FALSE
P76561	0.306	0.666	NIL	0.229	0.45	NIL	NIL	0	YPFH_ECOLI	ypfH	Esterase YpfH, EC 3.1.-.-	reviewed	ecj:JW5396;eco:b2473;	FALSE	FALSE	FALSE	FALSE	FALSE	FALSE	FALSE	FALSE	FALSE	FALSE	FALSE	FALSE	FALSE	FALSE	FALSE	FALSE	FALSE	FALSE	FALSE	FALSE	FALSE	FALSE	FALSE	FALSE	FALSE	FALSE	FALSE	FALSE	FALSE	FALSE	FALSE	FALSE	FALSE	FALSE	FALSE	FALSE
P0A794	0.306	0.557	NIL	0.259	0.458	NIL	NIL	0	PDXJ_ECOLI	pdxJ	Pyridoxine 5'-phosphate synthase, PNP synthase, EC 2.6.99.2	reviewed	ecj:JW2548;eco:b2564;	FALSE	FALSE	FALSE	FALSE	FALSE	FALSE	FALSE	FALSE	FALSE	FALSE	FALSE	FALSE	FALSE	FALSE	FALSE	FALSE	FALSE	FALSE	FALSE	FALSE	FALSE	FALSE	FALSE	FALSE	FALSE	FALSE	FALSE	FALSE	FALSE	FALSE	FALSE	FALSE	FALSE	FALSE	FALSE	FALSE
P16095	0.302	0.315	NIL	-0.013	0.01	NIL	NIL	0	SDHL_ECOLI	sdaA	L-serine dehydratase 1, SDH 1, EC 4.3.1.17 (L-serine deaminase 1, L-SD1)	reviewed	ecj:JW1803;eco:b1814;	FALSE	FALSE	FALSE	FALSE	FALSE	FALSE	FALSE	FALSE	FALSE	FALSE	FALSE	FALSE	FALSE	FALSE	FALSE	FALSE	FALSE	FALSE	FALSE	FALSE	FALSE	FALSE	FALSE	FALSE	FALSE	FALSE	FALSE	FALSE	FALSE	FALSE	FALSE	FALSE	FALSE	FALSE	FALSE	FALSE
P43671	0.302	0.377	NIL	1.538	2.196	NIL	NIL	0	PQIB_ECOLI	pqiB	Intermembrane transport protein PqiB (Paraquat-inducible protein B)	reviewed	ecj:JW0934;eco:b0951;	FALSE	FALSE	FALSE	FALSE	FALSE	FALSE	FALSE	FALSE	FALSE	FALSE	FALSE	FALSE	FALSE	FALSE	FALSE	FALSE	FALSE	FALSE	FALSE	FALSE	FALSE	FALSE	FALSE	FALSE	FALSE	FALSE	FALSE	FALSE	FALSE	FALSE	FALSE	FALSE	FALSE	FALSE	FALSE	FALSE
P09127	0.299	0.307	NIL	0.13	0.131	NIL	NIL	0	HEMX_ECOLI	hemX	Protein HemX (ORF X)	reviewed	ecj:JW3775;eco:b3803;	FALSE	FALSE	FALSE	FALSE	FALSE	FALSE	FALSE	FALSE	FALSE	FALSE	FALSE	FALSE	FALSE	FALSE	FALSE	FALSE	FALSE	FALSE	FALSE	FALSE	FALSE	FALSE	FALSE	FALSE	FALSE	FALSE	FALSE	FALSE	FALSE	FALSE	FALSE	FALSE	FALSE	FALSE	FALSE	FALSE
P46852	0.299	2.459	NIL	0.04	0.192	NIL	NIL	0	YHHW_ECOLI	yhhW	Quercetin 2,3-dioxygenase, Quercetinase, EC 1.13.11.24 (Pirin-like protein YhhW)	reviewed	ecj:JW3402;eco:b3439;	FALSE	FALSE	FALSE	FALSE	FALSE	FALSE	FALSE	FALSE	FALSE	FALSE	FALSE	FALSE	FALSE	FALSE	FALSE	FALSE	FALSE	FALSE	FALSE	FALSE	FALSE	FALSE	FALSE	FALSE	FALSE	FALSE	FALSE	FALSE	FALSE	FALSE	FALSE	FALSE	FALSE	FALSE	FALSE	FALSE
P0A9P4	0.299	0.94	NIL	0.056	0.101	NIL	NIL	0	TRXB_ECOLI	trxB	Thioredoxin reductase, TRXR, EC 1.8.1.9	reviewed	ecj:JW0871;eco:b0888;	FALSE	FALSE	FALSE	FALSE	FALSE	FALSE	FALSE	FALSE	FALSE	FALSE	FALSE	FALSE	FALSE	FALSE	FALSE	FALSE	FALSE	FALSE	FALSE	FALSE	FALSE	FALSE	FALSE	FALSE	FALSE	FALSE	FALSE	FALSE	FALSE	FALSE	FALSE	FALSE	FALSE	FALSE	FALSE	FALSE
P03835	0.296	0.784	NIL	0.605	0.924	NIL	NIL	0	INSG_ECOLI	insG	Transposase InsG for insertion sequence element IS4	reviewed	ecj:JW5767;eco:b4278;	FALSE	FALSE	FALSE	FALSE	FALSE	FALSE	FALSE	FALSE	FALSE	FALSE	FALSE	FALSE	FALSE	FALSE	FALSE	FALSE	FALSE	FALSE	FALSE	FALSE	FALSE	FALSE	FALSE	FALSE	FALSE	FALSE	FALSE	FALSE	FALSE	FALSE	FALSE	FALSE	FALSE	FALSE	FALSE	FALSE
P25889	0.292	0.936	NIL	-1.525	4.506	NIL	NIL	0	PREA_ECOLI	preA	NAD-dependent dihydropyrimidine dehydrogenase subunit PreA, DPD, EC 1.3.1.1 (Dihydrothymine dehydrogenase) (Dihydrouracil dehydrogenase)	reviewed	ecj:JW2134;eco:b2147;	FALSE	FALSE	FALSE	FALSE	FALSE	FALSE	FALSE	FALSE	FALSE	FALSE	FALSE	FALSE	FALSE	FALSE	FALSE	FALSE	FALSE	FALSE	FALSE	FALSE	FALSE	FALSE	FALSE	FALSE	FALSE	FALSE	FALSE	FALSE	FALSE	FALSE	FALSE	FALSE	FALSE	FALSE	FALSE	FALSE
P32703	0.292	2.673	NIL	0.817	0.772	NIL	NIL	0	YJCE_ECOLI	yjcE	Uncharacterized Na(+)/H(+) exchanger YjcE	reviewed	ecj:JW4026;eco:b4065;	FALSE	FALSE	FALSE	FALSE	FALSE	FALSE	FALSE	FALSE	FALSE	FALSE	FALSE	FALSE	FALSE	FALSE	FALSE	FALSE	FALSE	FALSE	FALSE	FALSE	FALSE	FALSE	FALSE	FALSE	FALSE	FALSE	FALSE	FALSE	FALSE	FALSE	FALSE	FALSE	FALSE	FALSE	FALSE	FALSE
P46474	0.292	0.722	NIL	0.033	0.064	NIL	NIL	0	YHDP_ECOLI	yhdP	Uncharacterized protein YhdP	reviewed	ecj:JW5542;eco:b4472;	FALSE	FALSE	FALSE	FALSE	FALSE	FALSE	FALSE	FALSE	FALSE	FALSE	FALSE	FALSE	FALSE	FALSE	FALSE	FALSE	FALSE	FALSE	FALSE	FALSE	FALSE	FALSE	FALSE	FALSE	FALSE	FALSE	FALSE	FALSE	FALSE	FALSE	FALSE	FALSE	FALSE	FALSE	FALSE	FALSE
P37188	0.292	0.699	NIL	-2.319	3.21	Down	NIL	0	PTKB_ECOLI	gatB	PTS system galactitol-specific EIIB component (EIIB-Gat) (Galactitol-specific phosphotransferase enzyme IIB component, EC 2.7.1.200)	reviewed	ecj:JW2077;eco:b2093;	FALSE	FALSE	FALSE	FALSE	FALSE	FALSE	FALSE	FALSE	FALSE	FALSE	FALSE	FALSE	FALSE	FALSE	FALSE	FALSE	FALSE	FALSE	FALSE	FALSE	FALSE	FALSE	FALSE	FALSE	FALSE	FALSE	FALSE	FALSE	FALSE	FALSE	FALSE	FALSE	FALSE	FALSE	FALSE	FALSE
P0A8N0	0.292	0.446	NIL	0.316	0.285	NIL	NIL	0	MATP_ECOLI	matP	Macrodomain Ter protein	reviewed	ecj:JW0939;eco:b0956;	FALSE	FALSE	FALSE	FALSE	FALSE	FALSE	FALSE	FALSE	FALSE	FALSE	FALSE	FALSE	FALSE	FALSE	FALSE	FALSE	FALSE	FALSE	FALSE	FALSE	FALSE	FALSE	FALSE	FALSE	FALSE	FALSE	FALSE	FALSE	FALSE	FALSE	FALSE	FALSE	FALSE	FALSE	FALSE	FALSE
P42620	0.289	0.854	NIL	0.342	0.936	NIL	NIL	0	YQJG_ECOLI	yqjG	Glutathionyl-hydroquinone reductase YqjG, GS-HQR, EC 1.8.5.7	reviewed	ecj:JW3073;eco:b3102;	FALSE	FALSE	FALSE	FALSE	FALSE	FALSE	FALSE	FALSE	FALSE	FALSE	FALSE	FALSE	FALSE	FALSE	FALSE	FALSE	FALSE	FALSE	FALSE	FALSE	FALSE	FALSE	FALSE	FALSE	FALSE	FALSE	FALSE	FALSE	FALSE	FALSE	FALSE	FALSE	FALSE	FALSE	FALSE	FALSE
P0AG20	0.286	2.203	NIL	-0.947	3.342	NIL	NIL	0	RELA_ECOLI	relA	GTP pyrophosphokinase, EC 2.7.6.5 ((p)ppGpp synthase) (ATP:GTP 3'-pyrophosphotransferase) (ppGpp synthase I)	reviewed	ecj:JW2755;eco:b2784;	FALSE	FALSE	FALSE	FALSE	FALSE	FALSE	FALSE	FALSE	FALSE	FALSE	FALSE	FALSE	FALSE	FALSE	FALSE	FALSE	FALSE	FALSE	FALSE	FALSE	FALSE	FALSE	FALSE	FALSE	FALSE	FALSE	FALSE	FALSE	FALSE	FALSE	FALSE	FALSE	FALSE	FALSE	FALSE	FALSE
P37194	0.286	0.414	NIL	1.658	2.781	NIL	NIL	0	SLP_ECOLI	slp	Outer membrane protein Slp	reviewed	ecj:JW3474;eco:b3506;	FALSE	FALSE	FALSE	FALSE	FALSE	FALSE	FALSE	FALSE	FALSE	FALSE	FALSE	FALSE	FALSE	FALSE	FALSE	FALSE	FALSE	FALSE	FALSE	FALSE	FALSE	FALSE	FALSE	FALSE	FALSE	FALSE	FALSE	FALSE	FALSE	FALSE	FALSE	FALSE	FALSE	FALSE	FALSE	FALSE
P28249	0.286	0.722	NIL	1.139	0.894	NIL	NIL	0	ASMA_ECOLI	asmA	Protein AsmA	reviewed	ecj:JW2049;eco:b2064;	FALSE	FALSE	FALSE	FALSE	FALSE	FALSE	FALSE	FALSE	FALSE	FALSE	FALSE	FALSE	FALSE	FALSE	FALSE	FALSE	FALSE	FALSE	FALSE	FALSE	FALSE	FALSE	FALSE	FALSE	FALSE	FALSE	FALSE	FALSE	FALSE	FALSE	FALSE	FALSE	FALSE	FALSE	FALSE	FALSE
P0AAZ7	0.286	0.311	NIL	-1.306	2.104	NIL	NIL	0	YCAR_ECOLI	ycaR	UPF0434 protein YcaR	reviewed	ecj:JW0900;eco:b0917;	FALSE	FALSE	FALSE	FALSE	FALSE	FALSE	FALSE	FALSE	FALSE	FALSE	FALSE	FALSE	FALSE	FALSE	FALSE	FALSE	FALSE	FALSE	FALSE	FALSE	FALSE	FALSE	FALSE	FALSE	FALSE	FALSE	FALSE	FALSE	FALSE	FALSE	FALSE	FALSE	FALSE	FALSE	FALSE	FALSE
P76346	0.286	2.571	NIL	0.445	2.625	NIL	NIL	0	MTFA_ECOLI	mtfA	Protein MtfA (Mlc titration factor A)	reviewed	ecj:JW1958;eco:b1976;	FALSE	FALSE	FALSE	FALSE	FALSE	FALSE	FALSE	FALSE	FALSE	FALSE	FALSE	FALSE	FALSE	FALSE	FALSE	FALSE	FALSE	FALSE	FALSE	FALSE	FALSE	FALSE	FALSE	FALSE	FALSE	FALSE	FALSE	FALSE	FALSE	FALSE	FALSE	FALSE	FALSE	FALSE	FALSE	FALSE
P0AGH3	0.286	0.28	NIL	0.89	0.754	NIL	NIL	0	SAPB_ECOLI	sapB	Putrescine export system permease protein SapB	reviewed	ecj:JW1286;eco:b1293;	FALSE	FALSE	TRUE	FALSE	FALSE	FALSE	FALSE	FALSE	FALSE	FALSE	FALSE	FALSE	FALSE	FALSE	FALSE	FALSE	FALSE	FALSE	FALSE	FALSE	FALSE	FALSE	FALSE	FALSE	FALSE	FALSE	FALSE	FALSE	FALSE	FALSE	FALSE	FALSE	FALSE	FALSE	FALSE	FALSE
P28248	0.282	0.4	NIL	-0.06	0.083	NIL	NIL	0	DCD_ECOLI	dcd	dCTP deaminase, EC 3.5.4.13 (Deoxycytidine triphosphate deaminase)	reviewed	ecj:JW2050;eco:b2065;	FALSE	FALSE	FALSE	FALSE	FALSE	FALSE	FALSE	FALSE	FALSE	FALSE	FALSE	FALSE	FALSE	FALSE	FALSE	FALSE	FALSE	FALSE	FALSE	FALSE	FALSE	FALSE	FALSE	FALSE	FALSE	FALSE	FALSE	FALSE	FALSE	FALSE	FALSE	FALSE	FALSE	FALSE	FALSE	FALSE
P0AC47	0.282	0.303	NIL	-0.492	0.573	NIL	NIL	0	FRDB_ECOLI	frdB	Fumarate reductase iron-sulfur subunit, EC 1.3.5.4 (Quinol-fumarate reductase iron-sulfur subunit, QFR iron-sulfur subunit)	reviewed	ecj:JW4114;eco:b4153;	FALSE	FALSE	FALSE	FALSE	FALSE	FALSE	FALSE	FALSE	FALSE	FALSE	FALSE	FALSE	FALSE	FALSE	FALSE	FALSE	FALSE	FALSE	FALSE	FALSE	FALSE	FALSE	FALSE	FALSE	FALSE	FALSE	FALSE	FALSE	FALSE	FALSE	FALSE	FALSE	FALSE	FALSE	FALSE	FALSE
P00944	0.282	0.616	NIL	0.306	0.97	NIL	NIL	0	XYLA_ECOLI	xylA	Xylose isomerase, EC 5.3.1.5 (D-xylulose keto-isomerase)	reviewed	ecj:JW3537;eco:b3565;	FALSE	FALSE	FALSE	FALSE	FALSE	FALSE	FALSE	FALSE	FALSE	FALSE	FALSE	FALSE	FALSE	FALSE	FALSE	FALSE	FALSE	FALSE	FALSE	FALSE	FALSE	FALSE	FALSE	FALSE	FALSE	FALSE	FALSE	FALSE	FALSE	FALSE	FALSE	FALSE	FALSE	FALSE	FALSE	FALSE
P76234	0.279	1.754	NIL	0.379	1.538	NIL	NIL	0	YEAE_ECOLI	yeaE	Uncharacterized protein YeaE	reviewed	ecj:JW1770;eco:b1781;	FALSE	FALSE	FALSE	FALSE	FALSE	FALSE	FALSE	FALSE	FALSE	FALSE	FALSE	FALSE	FALSE	FALSE	FALSE	FALSE	FALSE	FALSE	FALSE	FALSE	FALSE	FALSE	FALSE	FALSE	FALSE	FALSE	FALSE	FALSE	FALSE	FALSE	FALSE	FALSE	FALSE	FALSE	FALSE	FALSE
P75870	0.279	1.424	NIL	-0.003	0.014	NIL	NIL	0	YCCS_ECOLI	yccS	Inner membrane protein YccS	reviewed	ecj:JW5128;eco:b0960;	FALSE	FALSE	FALSE	FALSE	FALSE	FALSE	FALSE	FALSE	FALSE	FALSE	FALSE	FALSE	FALSE	FALSE	FALSE	FALSE	FALSE	FALSE	FALSE	FALSE	FALSE	FALSE	FALSE	FALSE	FALSE	FALSE	FALSE	FALSE	FALSE	FALSE	FALSE	FALSE	FALSE	FALSE	FALSE	FALSE
P0AAE0	0.279	0.27	NIL	-0.243	0.16	NIL	NIL	0	CYCA_ECOLI	cycA	D-serine/D-alanine/glycine transporter (Amino acid carrier CycA)	reviewed	ecj:JW4166;eco:b4208;	FALSE	FALSE	FALSE	FALSE	FALSE	FALSE	FALSE	FALSE	FALSE	FALSE	FALSE	FALSE	FALSE	FALSE	FALSE	FALSE	FALSE	FALSE	FALSE	FALSE	FALSE	FALSE	FALSE	FALSE	FALSE	FALSE	FALSE	FALSE	FALSE	FALSE	FALSE	FALSE	FALSE	FALSE	FALSE	FALSE
P0ACK8	0.279	0.961	NIL	-0.339	1.174	NIL	NIL	0	FUCR_ECOLI	fucR	L-fucose operon activator	reviewed	ecj:JW2776;eco:b2805;	FALSE	FALSE	FALSE	FALSE	FALSE	FALSE	FALSE	FALSE	FALSE	FALSE	FALSE	FALSE	FALSE	FALSE	FALSE	FALSE	FALSE	FALSE	FALSE	FALSE	FALSE	FALSE	FALSE	FALSE	FALSE	FALSE	FALSE	FALSE	FALSE	FALSE	FALSE	FALSE	FALSE	FALSE	FALSE	FALSE
P36837	0.279	0.993	NIL	-0.093	0.213	NIL	NIL	0	DTPB_ECOLI	dtpB	Dipeptide and tripeptide permease B	reviewed	ecj:JW3463;eco:b3496;	FALSE	FALSE	FALSE	FALSE	FALSE	FALSE	FALSE	FALSE	FALSE	FALSE	FALSE	FALSE	FALSE	FALSE	FALSE	FALSE	FALSE	FALSE	FALSE	FALSE	FALSE	FALSE	FALSE	FALSE	FALSE	FALSE	FALSE	FALSE	FALSE	FALSE	FALSE	FALSE	FALSE	FALSE	FALSE	FALSE
P55734	0.279	0.121	NIL	-0.661	0.308	NIL	NIL	0	YGAP_ECOLI	ygaP	Inner membrane protein YgaP	reviewed	ecj:JW2643;eco:b2668;	FALSE	FALSE	FALSE	FALSE	FALSE	FALSE	FALSE	FALSE	FALSE	FALSE	FALSE	FALSE	FALSE	FALSE	FALSE	FALSE	FALSE	FALSE	FALSE	FALSE	FALSE	FALSE	FALSE	FALSE	FALSE	FALSE	FALSE	FALSE	FALSE	FALSE	FALSE	FALSE	FALSE	FALSE	FALSE	FALSE
P13656	0.276	0.571	NIL	0.365	0.944	NIL	NIL	0	CHIA_ECOLI	chiA	Probable bifunctional chitinase/lysozyme [Includes: Chitinase, EC 3.2.1.14; Lysozyme, EC 3.2.1.17 ]	reviewed	ecj:JW3300;eco:b3338;	FALSE	FALSE	FALSE	FALSE	FALSE	FALSE	FALSE	FALSE	FALSE	FALSE	FALSE	FALSE	FALSE	FALSE	FALSE	FALSE	FALSE	FALSE	FALSE	FALSE	FALSE	FALSE	FALSE	FALSE	FALSE	FALSE	FALSE	FALSE	FALSE	FALSE	FALSE	FALSE	FALSE	FALSE	FALSE	FALSE
P42589	0.276	0.182	NIL	0.14	0.089	NIL	NIL	0	YGJH_ECOLI	ygjH	tRNA-binding protein YgjH	reviewed	ecj:JW3045;eco:b3074;	FALSE	FALSE	FALSE	FALSE	FALSE	FALSE	FALSE	FALSE	FALSE	FALSE	FALSE	FALSE	FALSE	FALSE	FALSE	FALSE	FALSE	FALSE	FALSE	FALSE	FALSE	FALSE	FALSE	FALSE	FALSE	FALSE	FALSE	FALSE	FALSE	FALSE	FALSE	FALSE	FALSE	FALSE	FALSE	FALSE
P11071	0.276	0.259	NIL	-0.206	0.231	NIL	NIL	0	ACEK_ECOLI	aceK	Isocitrate dehydrogenase kinase/phosphatase, IDH kinase/phosphatase, IDHK/P, EC 2.7.11.5, EC 3.1.3.-	reviewed	ecj:JW3976;eco:b4016;	FALSE	FALSE	FALSE	FALSE	FALSE	FALSE	FALSE	FALSE	FALSE	FALSE	FALSE	FALSE	FALSE	FALSE	FALSE	FALSE	FALSE	FALSE	FALSE	FALSE	FALSE	FALSE	FALSE	FALSE	FALSE	FALSE	FALSE	FALSE	FALSE	FALSE	FALSE	FALSE	FALSE	FALSE	FALSE	FALSE
P21499	0.272	0.65	NIL	-0.076	0.241	NIL	NIL	0	RNR_ECOLI	rnr	Ribonuclease R, RNase R, EC 3.1.13.1 (Protein VacB)	reviewed	ecj:JW5741;eco:b4179;	FALSE	FALSE	FALSE	FALSE	FALSE	FALSE	FALSE	FALSE	FALSE	FALSE	FALSE	FALSE	FALSE	FALSE	FALSE	FALSE	FALSE	FALSE	FALSE	FALSE	FALSE	FALSE	FALSE	FALSE	FALSE	FALSE	FALSE	FALSE	FALSE	FALSE	FALSE	FALSE	FALSE	FALSE	FALSE	FALSE
P05827	0.269	1.112	NIL	-0.82	5.987	NIL	NIL	0	ILVY_ECOLI	ilvY	HTH-type transcriptional regulator IlvY	reviewed	ecj:JW3746;eco:b3773;	FALSE	FALSE	FALSE	FALSE	FALSE	FALSE	FALSE	FALSE	FALSE	FALSE	FALSE	FALSE	FALSE	FALSE	FALSE	FALSE	FALSE	FALSE	FALSE	FALSE	FALSE	FALSE	FALSE	FALSE	FALSE	FALSE	FALSE	FALSE	FALSE	FALSE	FALSE	FALSE	FALSE	FALSE	FALSE	FALSE
P0A6L2	0.269	1.679	NIL	0.329	2.524	NIL	NIL	0	DAPA_ECOLI	dapA	4-hydroxy-tetrahydrodipicolinate synthase, HTPA synthase, EC 4.3.3.7	reviewed	ecj:JW2463;eco:b2478;	FALSE	FALSE	FALSE	FALSE	FALSE	FALSE	FALSE	FALSE	FALSE	FALSE	FALSE	FALSE	FALSE	FALSE	FALSE	FALSE	FALSE	FALSE	FALSE	FALSE	FALSE	FALSE	FALSE	FALSE	FALSE	FALSE	FALSE	FALSE	FALSE	FALSE	FALSE	FALSE	FALSE	FALSE	FALSE	FALSE
P0A9W9	0.269	0.911	NIL	0.375	1.107	NIL	NIL	0	YRDA_ECOLI	yrdA	Protein YrdA	reviewed	ecj:JW5710;eco:b3279;	FALSE	FALSE	FALSE	FALSE	FALSE	FALSE	FALSE	FALSE	FALSE	FALSE	FALSE	FALSE	FALSE	FALSE	FALSE	FALSE	FALSE	FALSE	FALSE	FALSE	FALSE	FALSE	FALSE	FALSE	FALSE	FALSE	FALSE	FALSE	FALSE	FALSE	FALSE	FALSE	FALSE	FALSE	FALSE	FALSE
P75736	0.269	0.149	NIL	-1.266	1.986	NIL	NIL	0	YBFF_ECOLI	ybfF	Esterase YbfF, EC 3.1.-.-	reviewed	ecj:JW0673;eco:b0686;	FALSE	FALSE	FALSE	FALSE	FALSE	FALSE	FALSE	FALSE	FALSE	FALSE	FALSE	FALSE	FALSE	FALSE	FALSE	FALSE	FALSE	FALSE	FALSE	FALSE	FALSE	FALSE	FALSE	FALSE	FALSE	FALSE	FALSE	FALSE	FALSE	FALSE	FALSE	FALSE	FALSE	FALSE	FALSE	FALSE
P63177	0.266	0.754	NIL	-0.807	2.687	NIL	NIL	0	RLMB_ECOLI	rlmB	23S rRNA (guanosine-2'-O-)-methyltransferase RlmB, EC 2.1.1.185 (23S rRNA (guanosine2251 2'-O)-methyltransferase) (23S rRNA Gm2251 2'-O-methyltransferase)	reviewed	ecj:JW4138;eco:b4180;	FALSE	FALSE	FALSE	FALSE	FALSE	FALSE	FALSE	FALSE	FALSE	FALSE	FALSE	FALSE	FALSE	FALSE	FALSE	FALSE	FALSE	FALSE	FALSE	FALSE	FALSE	FALSE	FALSE	FALSE	FALSE	FALSE	FALSE	FALSE	FALSE	FALSE	FALSE	FALSE	FALSE	FALSE	FALSE	FALSE
P0AEB7	0.266	0.273	NIL	0.066	0.058	NIL	NIL	0	YOAB_ECOLI	yoaB	RutC family protein YoaB	reviewed	ecj:JW5295;eco:b1809;	FALSE	FALSE	FALSE	FALSE	FALSE	FALSE	FALSE	FALSE	FALSE	FALSE	FALSE	FALSE	FALSE	FALSE	FALSE	FALSE	FALSE	FALSE	FALSE	FALSE	FALSE	FALSE	FALSE	FALSE	FALSE	FALSE	FALSE	FALSE	FALSE	FALSE	FALSE	FALSE	FALSE	FALSE	FALSE	FALSE
P31069	0.266	0.549	NIL	0.611	2.447	NIL	NIL	0	KCH_ECOLI	kch	Voltage-gated potassium channel Kch	reviewed	ecj:JW1242;eco:b1250;	FALSE	FALSE	FALSE	FALSE	FALSE	FALSE	FALSE	FALSE	FALSE	FALSE	FALSE	FALSE	FALSE	FALSE	FALSE	FALSE	FALSE	FALSE	FALSE	FALSE	FALSE	FALSE	FALSE	FALSE	FALSE	FALSE	FALSE	FALSE	FALSE	FALSE	FALSE	FALSE	FALSE	FALSE	FALSE	FALSE
P25748	0.266	0.227	NIL	1.628	0.512	NIL	NIL	0	GALS_ECOLI	galS	HTH-type transcriptional regulator GalS (Mgl repressor and galactose ultrainduction factor)	reviewed	ecj:JW2138;eco:b2151;	FALSE	FALSE	FALSE	FALSE	FALSE	FALSE	FALSE	FALSE	FALSE	FALSE	FALSE	FALSE	FALSE	FALSE	FALSE	FALSE	FALSE	FALSE	FALSE	FALSE	FALSE	FALSE	FALSE	FALSE	FALSE	FALSE	FALSE	FALSE	FALSE	FALSE	FALSE	FALSE	FALSE	FALSE	FALSE	FALSE
P0A6I0	0.266	0.349	NIL	0.751	1.051	NIL	NIL	0	KCY_ECOLI	cmk	Cytidylate kinase, CK, EC 2.7.4.25 (Cytidine monophosphate kinase, CMP kinase) (Protein MssA) (p25)	reviewed	ecj:JW0893;eco:b0910;	FALSE	FALSE	FALSE	FALSE	FALSE	FALSE	FALSE	FALSE	FALSE	FALSE	FALSE	FALSE	FALSE	FALSE	FALSE	FALSE	FALSE	FALSE	FALSE	FALSE	FALSE	FALSE	FALSE	FALSE	FALSE	FALSE	FALSE	FALSE	FALSE	FALSE	FALSE	FALSE	FALSE	FALSE	FALSE	FALSE
P76034	0.266	0.245	NIL	-0.259	0.305	NIL	NIL	0	YCIT_ECOLI	yciT	Uncharacterized HTH-type transcriptional regulator YciT	reviewed	ecj:JW1276;eco:b1284;	FALSE	FALSE	FALSE	FALSE	FALSE	FALSE	FALSE	FALSE	FALSE	FALSE	FALSE	FALSE	FALSE	FALSE	FALSE	FALSE	FALSE	FALSE	FALSE	FALSE	FALSE	FALSE	FALSE	FALSE	FALSE	FALSE	FALSE	FALSE	FALSE	FALSE	FALSE	FALSE	FALSE	FALSE	FALSE	FALSE
P05458	0.266	0.39	NIL	0.545	0.425	NIL	NIL	0	PTRA_ECOLI	ptrA	Protease 3, EC 3.4.24.55 (Pitrilysin) (Protease III) (Protease pi)	reviewed	ecj:JW2789;eco:b2821;	FALSE	FALSE	FALSE	FALSE	FALSE	FALSE	FALSE	FALSE	FALSE	FALSE	FALSE	FALSE	FALSE	FALSE	FALSE	FALSE	FALSE	FALSE	FALSE	FALSE	FALSE	FALSE	FALSE	FALSE	FALSE	FALSE	FALSE	FALSE	FALSE	FALSE	FALSE	FALSE	FALSE	FALSE	FALSE	FALSE
P76507	0.266	0.443	NIL	0.196	0.403	NIL	NIL	0	YFDI_ECOLI	yfdI	Uncharacterized protein YfdI	reviewed	ecj:JW5382;eco:b2352;	FALSE	FALSE	FALSE	FALSE	FALSE	FALSE	FALSE	FALSE	FALSE	FALSE	FALSE	FALSE	FALSE	FALSE	FALSE	FALSE	FALSE	FALSE	FALSE	FALSE	FALSE	FALSE	FALSE	FALSE	FALSE	FALSE	FALSE	FALSE	FALSE	FALSE	FALSE	FALSE	FALSE	FALSE	FALSE	FALSE
P62615	0.262	1.208	NIL	1.864	1.42	NIL	NIL	0	ISPE_ECOLI	ispE	4-diphosphocytidyl-2-C-methyl-D-erythritol kinase, CMK, EC 2.7.1.148 (4-(cytidine-5'-diphospho)-2-C-methyl-D-erythritol kinase)	reviewed	ecj:JW1199;eco:b1208;	FALSE	FALSE	FALSE	FALSE	FALSE	FALSE	FALSE	FALSE	FALSE	FALSE	FALSE	FALSE	FALSE	FALSE	FALSE	FALSE	FALSE	FALSE	FALSE	FALSE	FALSE	FALSE	FALSE	FALSE	FALSE	FALSE	FALSE	FALSE	FALSE	FALSE	FALSE	FALSE	FALSE	FALSE	FALSE	FALSE
P0AE34	0.262	0.681	NIL	0.186	0.307	NIL	NIL	0	ARTQ_ECOLI	artQ	Arginine ABC transporter permease protein ArtQ	reviewed	ecj:JW0846;eco:b0862;	FALSE	FALSE	TRUE	FALSE	FALSE	FALSE	FALSE	FALSE	FALSE	FALSE	FALSE	FALSE	FALSE	FALSE	FALSE	FALSE	FALSE	FALSE	FALSE	FALSE	FALSE	FALSE	FALSE	FALSE	FALSE	FALSE	FALSE	FALSE	FALSE	FALSE	FALSE	FALSE	FALSE	FALSE	FALSE	FALSE
P64429	0.262	0.829	NIL	0.385	1.216	NIL	NIL	0	YPFJ_ECOLI	ypfJ	Uncharacterized protein YpfJ	reviewed	ecj:JW2460;eco:b2475;	FALSE	FALSE	FALSE	FALSE	FALSE	FALSE	FALSE	FALSE	FALSE	FALSE	FALSE	FALSE	FALSE	FALSE	FALSE	FALSE	FALSE	FALSE	FALSE	FALSE	FALSE	FALSE	FALSE	FALSE	FALSE	FALSE	FALSE	FALSE	FALSE	FALSE	FALSE	FALSE	FALSE	FALSE	FALSE	FALSE
Q59385	0.259	0.558	NIL	1.229	1.437	NIL	NIL	0	COPA_ECOLI	copA	Copper-exporting P-type ATPase, EC 7.2.2.8 (Copper-exporting P-type ATPase A) (Cu(+)-exporting ATPase) (Soluble copper chaperone CopA(Z))	reviewed	ecj:JW0473;eco:b0484;	FALSE	FALSE	FALSE	FALSE	FALSE	FALSE	FALSE	FALSE	FALSE	FALSE	FALSE	FALSE	FALSE	FALSE	FALSE	FALSE	FALSE	FALSE	FALSE	FALSE	FALSE	FALSE	FALSE	FALSE	FALSE	FALSE	FALSE	FALSE	FALSE	FALSE	FALSE	FALSE	FALSE	FALSE	FALSE	FALSE
P0AGF2	0.259	5.137	NIL	0.213	1.064	NIL	NIL	0	CSDE_ECOLI	csdE	Sulfur acceptor protein CsdE	reviewed	ecj:JW2782;eco:b2811;	FALSE	FALSE	FALSE	FALSE	FALSE	FALSE	FALSE	FALSE	FALSE	FALSE	FALSE	FALSE	FALSE	FALSE	FALSE	FALSE	FALSE	FALSE	FALSE	FALSE	FALSE	FALSE	FALSE	FALSE	FALSE	FALSE	FALSE	FALSE	FALSE	FALSE	FALSE	FALSE	FALSE	FALSE	TRUE	FALSE
P13001	0.256	0.463	NIL	-0.206	1.041	NIL	NIL	0	BIOH_ECOLI	bioH	Pimeloyl-[acyl-carrier protein] methyl ester esterase, EC 3.1.1.85 (Biotin synthesis protein BioH) (Carboxylesterase BioH)	reviewed	ecj:JW3375;eco:b3412;	FALSE	FALSE	FALSE	FALSE	FALSE	FALSE	FALSE	FALSE	FALSE	FALSE	FALSE	FALSE	FALSE	FALSE	FALSE	FALSE	FALSE	FALSE	FALSE	FALSE	FALSE	FALSE	FALSE	FALSE	FALSE	FALSE	FALSE	FALSE	FALSE	FALSE	FALSE	FALSE	FALSE	FALSE	FALSE	FALSE
P0AEI6	0.256	0.32	NIL	0.336	0.454	NIL	NIL	0	NUDJ_ECOLI	nudJ	Phosphatase NudJ, EC 3.6.1.-	reviewed	ecj:JW1120;eco:b1134;	FALSE	FALSE	FALSE	FALSE	FALSE	FALSE	FALSE	FALSE	FALSE	FALSE	FALSE	FALSE	FALSE	FALSE	FALSE	FALSE	FALSE	FALSE	FALSE	FALSE	FALSE	FALSE	FALSE	FALSE	FALSE	FALSE	FALSE	FALSE	FALSE	FALSE	FALSE	FALSE	FALSE	FALSE	FALSE	FALSE
P32099	0.256	0.192	NIL	-0.206	0.141	NIL	NIL	0	LPLA_ECOLI	lplA	Lipoate-protein ligase A, EC 6.3.1.20 (Lipoate--protein ligase)	reviewed	ecj:JW4349;eco:b4386;	FALSE	FALSE	FALSE	FALSE	FALSE	FALSE	FALSE	FALSE	FALSE	FALSE	FALSE	FALSE	FALSE	FALSE	FALSE	FALSE	FALSE	FALSE	FALSE	FALSE	FALSE	FALSE	FALSE	FALSE	FALSE	FALSE	FALSE	FALSE	FALSE	FALSE	FALSE	FALSE	FALSE	FALSE	FALSE	FALSE
P0AG78	0.252	0.978	NIL	0.458	1.264	NIL	NIL	0	SUBI_ECOLI	sbp	Sulfate-binding protein (Sulfate starvation-induced protein 2, SSI2)	reviewed	ecj:JW3888;eco:b3917;	FALSE	FALSE	FALSE	TRUE	FALSE	FALSE	FALSE	FALSE	FALSE	FALSE	FALSE	FALSE	FALSE	FALSE	FALSE	FALSE	FALSE	FALSE	FALSE	FALSE	FALSE	FALSE	FALSE	FALSE	FALSE	FALSE	FALSE	FALSE	FALSE	FALSE	FALSE	FALSE	FALSE	FALSE	FALSE	FALSE
P0AGB3	0.252	0.575	NIL	-0.322	1.556	NIL	NIL	0	RPOH_ECOLI	rpoH	RNA polymerase sigma factor RpoH (Heat shock regulatory protein F33.4) (RNA polymerase sigma-32 factor)	reviewed	ecj:JW3426;eco:b3461;	FALSE	FALSE	FALSE	FALSE	FALSE	FALSE	FALSE	FALSE	FALSE	FALSE	FALSE	FALSE	FALSE	FALSE	FALSE	FALSE	FALSE	FALSE	FALSE	FALSE	FALSE	FALSE	FALSE	FALSE	FALSE	FALSE	FALSE	FALSE	FALSE	FALSE	FALSE	FALSE	FALSE	FALSE	FALSE	FALSE
P0A6Y8	0.252	3.168	NIL	0.149	1.92	NIL	NIL	0	DNAK_ECOLI	dnaK	Chaperone protein DnaK (HSP70) (Heat shock 70 kDa protein) (Heat shock protein 70)	reviewed	ecj:JW0013;eco:b0014;	FALSE	FALSE	FALSE	FALSE	FALSE	FALSE	FALSE	FALSE	FALSE	FALSE	FALSE	FALSE	FALSE	FALSE	FALSE	FALSE	FALSE	FALSE	FALSE	FALSE	FALSE	FALSE	FALSE	FALSE	FALSE	FALSE	FALSE	FALSE	FALSE	FALSE	FALSE	FALSE	FALSE	FALSE	FALSE	FALSE
P37344	0.252	0.317	NIL	-0.399	0.19	NIL	NIL	0	PSPF_ECOLI	pspF	Psp operon transcriptional activator (Phage shock protein F)	reviewed	ecj:JW1296;eco:b1303;	FALSE	FALSE	FALSE	FALSE	FALSE	FALSE	FALSE	FALSE	FALSE	FALSE	FALSE	FALSE	FALSE	FALSE	FALSE	FALSE	FALSE	FALSE	FALSE	FALSE	FALSE	FALSE	FALSE	FALSE	FALSE	FALSE	FALSE	FALSE	FALSE	FALSE	FALSE	FALSE	FALSE	FALSE	FALSE	FALSE
P0A9X1	0.252	1.861	NIL	-0.013	0.096	NIL	NIL	0	ZNUC_ECOLI	znuC	Zinc import ATP-binding protein ZnuC, EC 7.2.2.20	reviewed	ecj:JW1847;eco:b1858;	FALSE	TRUE	TRUE	FALSE	FALSE	FALSE	FALSE	FALSE	FALSE	FALSE	FALSE	FALSE	FALSE	FALSE	FALSE	FALSE	FALSE	FALSE	FALSE	FALSE	FALSE	FALSE	FALSE	FALSE	FALSE	FALSE	FALSE	FALSE	FALSE	FALSE	FALSE	FALSE	FALSE	FALSE	FALSE	FALSE
P0A8Q6	0.249	1.416	NIL	0.306	1.402	NIL	NIL	0	CLPS_ECOLI	clpS	ATP-dependent Clp protease adapter protein ClpS	reviewed	ecj:JW0865;eco:b0881;	FALSE	FALSE	FALSE	FALSE	FALSE	FALSE	FALSE	FALSE	FALSE	FALSE	FALSE	FALSE	FALSE	FALSE	FALSE	FALSE	FALSE	FALSE	FALSE	FALSE	FALSE	FALSE	FALSE	FALSE	FALSE	FALSE	FALSE	FALSE	FALSE	FALSE	FALSE	FALSE	FALSE	FALSE	FALSE	FALSE
P0AE82	0.249	1.132	NIL	0.276	1.487	NIL	NIL	0	CPXA_ECOLI	cpxA	Sensor histidine kinase CpxA, EC 2.7.13.3	reviewed	ecj:JW3882;eco:b3911;	FALSE	FALSE	FALSE	FALSE	FALSE	FALSE	FALSE	FALSE	FALSE	FALSE	FALSE	FALSE	FALSE	FALSE	FALSE	FALSE	FALSE	FALSE	FALSE	FALSE	FALSE	FALSE	FALSE	FALSE	FALSE	FALSE	FALSE	FALSE	FALSE	FALSE	FALSE	FALSE	FALSE	FALSE	FALSE	FALSE
P77619	0.249	0.97	NIL	0.179	2.165	NIL	NIL	0	YFEW_ECOLI	yfeW	Putative D-alanyl-D-alanine carboxypeptidase, EC 3.4.16.4 (DD-carboxypeptidase, DD-CPase) (Penicillin binding protein 4B)	reviewed	ecj:JW5395;eco:b2430;	FALSE	FALSE	FALSE	FALSE	FALSE	FALSE	FALSE	FALSE	FALSE	FALSE	FALSE	FALSE	FALSE	FALSE	FALSE	FALSE	FALSE	FALSE	FALSE	FALSE	FALSE	FALSE	FALSE	FALSE	FALSE	FALSE	FALSE	FALSE	FALSE	FALSE	FALSE	FALSE	FALSE	FALSE	FALSE	FALSE
P0AET5	0.249	0.375	NIL	1.894	1.8	NIL	NIL	0	HDED_ECOLI	hdeD	Protein HdeD	reviewed	ecj:JW3479;eco:b3511;	FALSE	FALSE	FALSE	FALSE	FALSE	FALSE	FALSE	FALSE	FALSE	FALSE	FALSE	FALSE	FALSE	FALSE	FALSE	FALSE	FALSE	FALSE	FALSE	FALSE	FALSE	FALSE	FALSE	FALSE	FALSE	FALSE	FALSE	FALSE	FALSE	FALSE	FALSE	FALSE	FALSE	FALSE	FALSE	FALSE
P68187	0.249	0.269	NIL	-0.797	1.757	NIL	NIL	0	MALK_ECOLI	malK	Maltose/maltodextrin import ATP-binding protein MalK, EC 7.5.2.1	reviewed	ecj:JW3995;eco:b4035;	FALSE	TRUE	TRUE	FALSE	FALSE	FALSE	FALSE	FALSE	FALSE	FALSE	FALSE	FALSE	FALSE	FALSE	FALSE	FALSE	FALSE	FALSE	FALSE	FALSE	FALSE	FALSE	FALSE	FALSE	FALSE	FALSE	FALSE	FALSE	FALSE	FALSE	FALSE	FALSE	FALSE	FALSE	FALSE	FALSE
P64564	0.246	1.057	NIL	0.073	0.217	NIL	NIL	0	YGGT_ECOLI	yggT	Uncharacterized protein YggT	reviewed	ecj:JW2919;eco:b2952;	FALSE	FALSE	FALSE	FALSE	FALSE	FALSE	FALSE	FALSE	FALSE	FALSE	FALSE	FALSE	FALSE	FALSE	FALSE	FALSE	FALSE	FALSE	FALSE	FALSE	FALSE	FALSE	FALSE	FALSE	FALSE	FALSE	FALSE	FALSE	FALSE	FALSE	FALSE	FALSE	FALSE	FALSE	FALSE	FALSE
P0A870	0.246	0.568	NIL	2.887	3.112	Up	NIL	0	TALB_ECOLI	talB	Transaldolase B, EC 2.2.1.2	reviewed	ecj:JW0007;eco:b0008;	FALSE	FALSE	FALSE	FALSE	FALSE	FALSE	FALSE	FALSE	FALSE	FALSE	FALSE	FALSE	FALSE	FALSE	FALSE	FALSE	FALSE	FALSE	FALSE	FALSE	FALSE	FALSE	FALSE	FALSE	FALSE	FALSE	FALSE	FALSE	FALSE	FALSE	FALSE	FALSE	FALSE	FALSE	FALSE	FALSE
P50465	0.246	0.828	NIL	0.814	1.35	NIL	NIL	0	END8_ECOLI	nei	Endonuclease 8 (DNA glycosylase/AP lyase Nei, EC 3.2.2.-, EC 4.2.99.18) (DNA-(apurinic or apyrimidinic site) lyase Nei) (Endonuclease VIII)	reviewed	ecj:JW0704;eco:b0714;	FALSE	FALSE	FALSE	FALSE	FALSE	FALSE	FALSE	FALSE	FALSE	FALSE	FALSE	FALSE	FALSE	FALSE	FALSE	FALSE	FALSE	FALSE	FALSE	FALSE	FALSE	FALSE	FALSE	FALSE	FALSE	FALSE	FALSE	FALSE	FALSE	FALSE	FALSE	FALSE	FALSE	FALSE	FALSE	FALSE
P0AAH4	0.246	1.021	NIL	0.206	1.293	NIL	NIL	0	SAPD_ECOLI	sapD	Putrescine export system ATP-binding protein SapD	reviewed	ecj:JW1284;eco:b1291;	FALSE	FALSE	TRUE	FALSE	FALSE	FALSE	FALSE	FALSE	FALSE	FALSE	FALSE	FALSE	FALSE	FALSE	FALSE	FALSE	FALSE	FALSE	FALSE	FALSE	FALSE	FALSE	FALSE	FALSE	FALSE	FALSE	FALSE	FALSE	FALSE	FALSE	FALSE	FALSE	FALSE	FALSE	FALSE	FALSE
P0ABF6	0.239	0.32	NIL	-0.113	0.237	NIL	NIL	0	CDD_ECOLI	cdd	Cytidine deaminase, EC 3.5.4.5 (Cytidine aminohydrolase, CDA)	reviewed	ecj:JW2131;eco:b2143;	FALSE	FALSE	FALSE	FALSE	FALSE	FALSE	FALSE	FALSE	FALSE	FALSE	FALSE	FALSE	FALSE	FALSE	FALSE	FALSE	FALSE	FALSE	FALSE	FALSE	FALSE	FALSE	FALSE	FALSE	FALSE	FALSE	FALSE	FALSE	FALSE	FALSE	FALSE	FALSE	FALSE	FALSE	FALSE	FALSE
P0A9G2	0.239	1.216	NIL	-0.12	0.445	NIL	NIL	0	NHAR_ECOLI	nhaR	Transcriptional activator protein NhaR (Na(+)/H(+) antiporter regulatory protein)	reviewed	ecj:JW0019;eco:b0020;	FALSE	FALSE	FALSE	FALSE	FALSE	FALSE	FALSE	FALSE	FALSE	FALSE	FALSE	FALSE	FALSE	FALSE	FALSE	FALSE	FALSE	FALSE	FALSE	FALSE	FALSE	FALSE	FALSE	FALSE	FALSE	FALSE	FALSE	FALSE	FALSE	FALSE	FALSE	FALSE	FALSE	FALSE	FALSE	FALSE
P36548	0.236	0.36	NIL	-0.256	0.329	NIL	NIL	0	AMIA_ECOLI	amiA	N-acetylmuramoyl-L-alanine amidase AmiA, EC 3.5.1.28	reviewed	ecj:JW2428;eco:b2435;	FALSE	FALSE	FALSE	FALSE	FALSE	FALSE	FALSE	FALSE	FALSE	FALSE	FALSE	FALSE	FALSE	FALSE	FALSE	FALSE	FALSE	FALSE	FALSE	FALSE	FALSE	FALSE	FALSE	FALSE	FALSE	FALSE	FALSE	FALSE	FALSE	FALSE	FALSE	FALSE	FALSE	FALSE	FALSE	FALSE
P11880	0.236	0.974	NIL	0.332	1.568	NIL	NIL	0	MURF_ECOLI	murF	UDP-N-acetylmuramoyl-tripeptide--D-alanyl-D-alanine ligase, EC 6.3.2.10 (D-alanyl-D-alanine-adding enzyme) (UDP-MurNAc-pentapeptide synthetase)	reviewed	ecj:JW0084;eco:b0086;	FALSE	FALSE	FALSE	FALSE	FALSE	FALSE	FALSE	FALSE	FALSE	FALSE	FALSE	FALSE	FALSE	FALSE	FALSE	FALSE	FALSE	FALSE	FALSE	FALSE	FALSE	FALSE	FALSE	FALSE	FALSE	FALSE	FALSE	FALSE	FALSE	FALSE	FALSE	FALSE	FALSE	FALSE	FALSE	FALSE
P0AGG8	0.233	0.243	NIL	-0.392	0.626	NIL	NIL	0	TLDD_ECOLI	tldD	Metalloprotease TldD, EC 3.4.-.-	reviewed	ecj:JW3213;eco:b3244;	FALSE	FALSE	FALSE	FALSE	FALSE	FALSE	FALSE	FALSE	FALSE	FALSE	FALSE	FALSE	FALSE	FALSE	FALSE	FALSE	FALSE	FALSE	FALSE	FALSE	FALSE	FALSE	FALSE	FALSE	FALSE	FALSE	FALSE	FALSE	FALSE	FALSE	FALSE	FALSE	FALSE	FALSE	FALSE	FALSE
P0AB85	0.233	0.276	NIL	0.432	0.468	NIL	NIL	0	APBE_ECOLI	apbE	FAD:protein FMN transferase, EC 2.7.1.180 (Flavin transferase)	reviewed	ecj:JW5368;eco:b2214;	FALSE	FALSE	FALSE	FALSE	FALSE	FALSE	FALSE	FALSE	FALSE	FALSE	FALSE	FALSE	FALSE	FALSE	FALSE	FALSE	FALSE	FALSE	FALSE	FALSE	FALSE	FALSE	FALSE	FALSE	FALSE	FALSE	FALSE	FALSE	FALSE	FALSE	FALSE	FALSE	FALSE	FALSE	FALSE	FALSE
P0AEV9	0.229	0.545	NIL	2.319	1.666	Up	NIL	0	HYCI_ECOLI	hycI	Hydrogenase 3 maturation protease, EC 3.4.23.51 (HycI protease)	reviewed	ecj:JW2687;eco:b2717;	FALSE	FALSE	FALSE	FALSE	FALSE	FALSE	FALSE	FALSE	FALSE	FALSE	FALSE	FALSE	FALSE	FALSE	FALSE	FALSE	FALSE	FALSE	FALSE	FALSE	FALSE	FALSE	FALSE	FALSE	FALSE	FALSE	FALSE	FALSE	FALSE	FALSE	FALSE	FALSE	FALSE	FALSE	FALSE	FALSE
P07004	0.229	0.448	NIL	0.472	1.057	NIL	NIL	0	PROA_ECOLI	proA	Gamma-glutamyl phosphate reductase, GPR, EC 1.2.1.41 (Glutamate-5-semialdehyde dehydrogenase) (Glutamyl-gamma-semialdehyde dehydrogenase, GSA dehydrogenase)	reviewed	ecj:JW0233;eco:b0243;	FALSE	FALSE	FALSE	FALSE	FALSE	FALSE	FALSE	FALSE	FALSE	FALSE	FALSE	FALSE	FALSE	FALSE	FALSE	FALSE	FALSE	FALSE	FALSE	FALSE	FALSE	FALSE	FALSE	FALSE	FALSE	FALSE	FALSE	FALSE	FALSE	FALSE	FALSE	FALSE	FALSE	FALSE	FALSE	FALSE
P0C0K3	0.229	0.316	NIL	0.359	0.674	NIL	NIL	0	SRKA_ECOLI	srkA	Stress response kinase A, EC 2.7.11.1 (Serine/threonine protein kinase YihE) (Serine/threonine-protein kinase SrkA)	reviewed	ecj:JW3831;eco:b3859;	FALSE	FALSE	FALSE	FALSE	FALSE	FALSE	FALSE	FALSE	FALSE	FALSE	FALSE	FALSE	FALSE	FALSE	FALSE	FALSE	FALSE	FALSE	FALSE	FALSE	FALSE	FALSE	FALSE	FALSE	FALSE	FALSE	FALSE	FALSE	FALSE	FALSE	FALSE	FALSE	FALSE	FALSE	FALSE	FALSE
P10384	0.229	1.613	NIL	-0.13	0.313	NIL	NIL	0	FADL_ECOLI	fadL	Long-chain fatty acid transport protein (Outer membrane FadL protein) (Outer membrane flp protein)	reviewed	ecj:JW2341;eco:b2344;	FALSE	FALSE	FALSE	FALSE	FALSE	FALSE	FALSE	FALSE	FALSE	FALSE	FALSE	FALSE	FALSE	FALSE	FALSE	FALSE	FALSE	FALSE	FALSE	FALSE	FALSE	FALSE	FALSE	FALSE	FALSE	FALSE	FALSE	FALSE	FALSE	FALSE	FALSE	FALSE	FALSE	FALSE	FALSE	FALSE
P0A6J3	0.226	1.616	NIL	0.229	1.821	NIL	NIL	0	CYSZ_ECOLI	cysZ	Sulfate transporter CysZ	reviewed	ecj:JW2406;eco:b2413;	FALSE	FALSE	FALSE	FALSE	FALSE	FALSE	FALSE	FALSE	FALSE	FALSE	FALSE	FALSE	FALSE	FALSE	FALSE	FALSE	FALSE	FALSE	FALSE	FALSE	FALSE	FALSE	FALSE	FALSE	FALSE	FALSE	FALSE	FALSE	FALSE	FALSE	FALSE	FALSE	FALSE	FALSE	FALSE	FALSE
P0ADA1	0.226	2.44	NIL	0.259	2.279	NIL	NIL	0	TESA_ECOLI	tesA	Thioesterase 1/protease 1/lysophospholipase L1, TAP (Acyl-CoA thioesterase 1, TESA, EC 3.1.2.2) (Acyl-CoA thioesterase I) (Arylesterase, EC 3.1.1.2) (Lysophospholipase L1, EC 3.1.1.5) (Oleoyl-[acyl-carrier-protein] hydrolase, EC 3.1.2.14) (Phospholipid degradation C, Pldc) (Protease 1, EC 3.4.21.-) (Protease I) (Thioesterase I/protease I, TEP-I)	reviewed	ecj:JW0483;eco:b0494;	FALSE	FALSE	FALSE	FALSE	FALSE	FALSE	FALSE	FALSE	FALSE	FALSE	FALSE	FALSE	FALSE	FALSE	FALSE	FALSE	FALSE	FALSE	FALSE	FALSE	FALSE	FALSE	FALSE	FALSE	FALSE	FALSE	FALSE	FALSE	FALSE	FALSE	FALSE	FALSE	FALSE	FALSE	FALSE	FALSE
P32144	0.226	0.396	NIL	0.189	0.441	NIL	NIL	0	CSQR_ECOLI	csqR	HTH-type transcriptional repressor CsqR (Regulator of sulfoquinovose catabolism)	reviewed	ecj:JW5567;eco:b3884;	FALSE	FALSE	FALSE	FALSE	FALSE	FALSE	FALSE	FALSE	FALSE	FALSE	FALSE	FALSE	FALSE	FALSE	FALSE	FALSE	FALSE	FALSE	FALSE	FALSE	FALSE	FALSE	FALSE	FALSE	FALSE	FALSE	FALSE	FALSE	FALSE	FALSE	FALSE	FALSE	FALSE	FALSE	FALSE	FALSE
P0ACV6	0.223	0.119	NIL	0.203	0.246	NIL	NIL	0	MPAA_ECOLI	mpaA	Murein peptide amidase A, EC 3.4.17.- (Gamma-D-Glu-Dap amidase) (Zinc metallocarboxypeptidase MpaA)	reviewed	ecj:JW1319;eco:b1326;	FALSE	FALSE	FALSE	FALSE	FALSE	FALSE	FALSE	FALSE	FALSE	FALSE	FALSE	FALSE	FALSE	FALSE	FALSE	FALSE	FALSE	FALSE	FALSE	FALSE	FALSE	FALSE	FALSE	FALSE	FALSE	FALSE	FALSE	FALSE	FALSE	FALSE	FALSE	FALSE	FALSE	FALSE	FALSE	FALSE
P39298	0.223	0.169	NIL	-0.213	1.321	NIL	NIL	0	YJFP_ECOLI	yjfP	Esterase YjfP, EC 3.1.-.-	reviewed	ecj:JW4148;eco:b4190;	FALSE	FALSE	FALSE	FALSE	FALSE	FALSE	FALSE	FALSE	FALSE	FALSE	FALSE	FALSE	FALSE	FALSE	FALSE	FALSE	FALSE	FALSE	FALSE	FALSE	FALSE	FALSE	FALSE	FALSE	FALSE	FALSE	FALSE	FALSE	FALSE	FALSE	FALSE	FALSE	FALSE	FALSE	FALSE	FALSE
P0ABK9	0.223	0.898	NIL	-0.169	0.646	NIL	NIL	0	NRFA_ECOLI	nrfA	Cytochrome c-552, EC 1.7.2.2 (Ammonia-forming cytochrome c nitrite reductase, Cytochrome c nitrite reductase)	reviewed	ecj:JW4031;eco:b4070;	FALSE	FALSE	FALSE	FALSE	FALSE	FALSE	FALSE	FALSE	FALSE	FALSE	FALSE	FALSE	FALSE	FALSE	FALSE	FALSE	FALSE	FALSE	FALSE	FALSE	FALSE	FALSE	FALSE	FALSE	FALSE	FALSE	FALSE	FALSE	FALSE	FALSE	FALSE	FALSE	FALSE	FALSE	FALSE	FALSE
P0ACK2	0.223	0.83	NIL	0.445	1.661	NIL	NIL	0	AGAR_ECOLI	agaR	Putative aga operon transcriptional repressor	reviewed	ecj:JW3100;eco:b3131;	FALSE	FALSE	FALSE	FALSE	FALSE	FALSE	FALSE	FALSE	FALSE	FALSE	FALSE	FALSE	FALSE	FALSE	FALSE	FALSE	FALSE	FALSE	FALSE	FALSE	FALSE	FALSE	FALSE	FALSE	FALSE	FALSE	FALSE	FALSE	FALSE	FALSE	FALSE	FALSE	FALSE	FALSE	FALSE	FALSE
P37626	0.219	0.582	NIL	-0.322	0.879	NIL	NIL	0	YHII_ECOLI	yhiI	Uncharacterized protein YhiI	reviewed	ecj:JW3454;eco:b3487;	FALSE	FALSE	FALSE	FALSE	FALSE	FALSE	FALSE	FALSE	FALSE	FALSE	FALSE	FALSE	FALSE	FALSE	FALSE	FALSE	FALSE	FALSE	FALSE	FALSE	FALSE	FALSE	FALSE	FALSE	FALSE	FALSE	FALSE	FALSE	FALSE	FALSE	FALSE	FALSE	FALSE	FALSE	FALSE	FALSE
P0AFC7	0.219	0.29	NIL	0.492	0.575	NIL	NIL	0	NUOB_ECOLI	nuoB	NADH-quinone oxidoreductase subunit B, EC 7.1.1.- (NADH dehydrogenase I subunit B) (NDH-1 subunit B) (NUO2)	reviewed	ecj:JW5875;eco:b2287;	FALSE	FALSE	FALSE	FALSE	FALSE	FALSE	FALSE	FALSE	FALSE	FALSE	FALSE	FALSE	FALSE	FALSE	FALSE	FALSE	FALSE	FALSE	FALSE	FALSE	FALSE	FALSE	FALSE	FALSE	FALSE	FALSE	FALSE	FALSE	FALSE	FALSE	FALSE	FALSE	FALSE	FALSE	FALSE	FALSE
P0A6T1	0.216	0.515	NIL	0.708	1.479	NIL	NIL	0	G6PI_ECOLI	pgi	Glucose-6-phosphate isomerase, GPI, EC 5.3.1.9 (Phosphoglucose isomerase, PGI) (Phosphohexose isomerase, PHI)	reviewed	ecj:JW3985;eco:b4025;	FALSE	FALSE	FALSE	FALSE	FALSE	FALSE	FALSE	FALSE	FALSE	FALSE	FALSE	FALSE	FALSE	FALSE	FALSE	FALSE	FALSE	FALSE	FALSE	FALSE	FALSE	FALSE	FALSE	FALSE	FALSE	FALSE	FALSE	FALSE	FALSE	FALSE	FALSE	FALSE	FALSE	FALSE	FALSE	FALSE
P0AFR4	0.216	0.357	NIL	0.704	1.252	NIL	NIL	0	YCIO_ECOLI	yciO	Uncharacterized protein YciO	reviewed	ecj:JW5196;eco:b1267;	FALSE	FALSE	FALSE	FALSE	FALSE	FALSE	FALSE	FALSE	FALSE	FALSE	FALSE	FALSE	FALSE	FALSE	FALSE	FALSE	FALSE	FALSE	FALSE	FALSE	FALSE	FALSE	FALSE	FALSE	FALSE	FALSE	FALSE	FALSE	FALSE	FALSE	FALSE	FALSE	FALSE	FALSE	FALSE	FALSE
P16926	0.216	0.32	NIL	0.548	1.142	NIL	NIL	0	MREC_ECOLI	mreC	Cell shape-determining protein MreC (Cell shape protein MreC) (Rod shape-determining protein MreC)	reviewed	ecj:JW3219;eco:b3250;	FALSE	FALSE	FALSE	FALSE	FALSE	FALSE	FALSE	FALSE	FALSE	FALSE	FALSE	FALSE	FALSE	FALSE	FALSE	FALSE	FALSE	FALSE	FALSE	FALSE	FALSE	FALSE	FALSE	FALSE	FALSE	FALSE	FALSE	FALSE	FALSE	FALSE	FALSE	FALSE	FALSE	FALSE	FALSE	FALSE
P0ADY1	0.213	0.416	NIL	0.551	1.158	NIL	NIL	0	PPID_ECOLI	ppiD	Periplasmic chaperone PpiD (Periplasmic folding chaperone)	reviewed	ecj:JW0431;eco:b0441;	FALSE	FALSE	FALSE	FALSE	FALSE	FALSE	FALSE	FALSE	FALSE	FALSE	FALSE	FALSE	FALSE	FALSE	FALSE	FALSE	FALSE	FALSE	FALSE	FALSE	FALSE	FALSE	FALSE	FALSE	FALSE	FALSE	FALSE	FALSE	FALSE	FALSE	FALSE	FALSE	FALSE	FALSE	FALSE	FALSE
P0AC84	0.213	0.087	NIL	-0.894	0.825	NIL	NIL	0	GLO2_ECOLI	gloB	Hydroxyacylglutathione hydrolase GloB, EC 3.1.2.6 (Glyoxalase II, Glx II)	reviewed	ecj:JW0202;eco:b0212;	FALSE	FALSE	FALSE	FALSE	FALSE	FALSE	FALSE	FALSE	FALSE	FALSE	FALSE	FALSE	FALSE	FALSE	FALSE	FALSE	FALSE	FALSE	FALSE	FALSE	FALSE	FALSE	FALSE	FALSE	FALSE	FALSE	FALSE	FALSE	FALSE	FALSE	FALSE	FALSE	FALSE	FALSE	FALSE	FALSE
P0ABZ6	0.209	0.643	NIL	0.365	1.231	NIL	NIL	0	SURA_ECOLI	surA	Chaperone SurA (Peptidyl-prolyl cis-trans isomerase SurA, PPIase SurA, EC 5.2.1.8) (Rotamase SurA) (Survival protein A)	reviewed	ecj:JW0052;eco:b0053;	FALSE	FALSE	FALSE	FALSE	FALSE	FALSE	FALSE	FALSE	FALSE	FALSE	FALSE	FALSE	FALSE	FALSE	FALSE	FALSE	FALSE	FALSE	FALSE	FALSE	FALSE	FALSE	FALSE	FALSE	FALSE	FALSE	FALSE	FALSE	FALSE	FALSE	FALSE	FALSE	FALSE	FALSE	FALSE	FALSE
P00582	0.209	0.879	NIL	-0.086	0.2	NIL	NIL	0	DPO1_ECOLI	polA	DNA polymerase I, POL I, EC 2.7.7.7	reviewed	ecj:JW3835;eco:b3863;	FALSE	FALSE	FALSE	FALSE	FALSE	FALSE	FALSE	FALSE	FALSE	FALSE	FALSE	FALSE	FALSE	FALSE	FALSE	FALSE	FALSE	FALSE	FALSE	FALSE	FALSE	FALSE	FALSE	FALSE	FALSE	FALSE	FALSE	FALSE	FALSE	FALSE	FALSE	FALSE	FALSE	FALSE	FALSE	FALSE
P18775	0.209	0.365	NIL	-0.429	0.803	NIL	NIL	0	DMSA_ECOLI	dmsA	Dimethyl sulfoxide reductase DmsA, DMSO reductase, DMSOR, Me2SO reductase, EC 1.8.5.3	reviewed	ecj:JW5118;eco:b0894;	FALSE	FALSE	FALSE	FALSE	FALSE	FALSE	FALSE	FALSE	FALSE	FALSE	FALSE	FALSE	FALSE	FALSE	FALSE	FALSE	FALSE	FALSE	FALSE	FALSE	FALSE	FALSE	FALSE	FALSE	FALSE	FALSE	FALSE	FALSE	FALSE	FALSE	FALSE	FALSE	FALSE	FALSE	FALSE	FALSE
P77489	0.206	0.335	NIL	0.09	0.098	NIL	NIL	0	PAOC_ECOLI	paoC	Aldehyde oxidoreductase molybdenum-binding subunit PaoC, EC 1.2.99.6	reviewed	ecj:JW0278;eco:b0284;	FALSE	FALSE	FALSE	FALSE	FALSE	FALSE	FALSE	FALSE	FALSE	FALSE	FALSE	FALSE	FALSE	FALSE	FALSE	FALSE	FALSE	FALSE	FALSE	FALSE	FALSE	FALSE	FALSE	FALSE	FALSE	FALSE	FALSE	FALSE	FALSE	FALSE	FALSE	FALSE	FALSE	FALSE	FALSE	FALSE
P0A7J0	0.206	0.167	NIL	-0.625	0.703	NIL	NIL	0	RIBB_ECOLI	ribB	3,4-dihydroxy-2-butanone 4-phosphate synthase, DHBP synthase, DHBPS, EC 4.1.99.12	reviewed	ecj:JW3009;eco:b3041;	FALSE	FALSE	FALSE	FALSE	FALSE	FALSE	FALSE	FALSE	FALSE	FALSE	FALSE	FALSE	FALSE	FALSE	FALSE	FALSE	FALSE	FALSE	FALSE	FALSE	FALSE	FALSE	FALSE	FALSE	FALSE	FALSE	FALSE	FALSE	FALSE	FALSE	FALSE	FALSE	FALSE	FALSE	FALSE	FALSE
P28630	0.206	0.568	NIL	-0.252	0.647	NIL	NIL	0	HOLA_ECOLI	holA	DNA polymerase III subunit delta, EC 2.7.7.7	reviewed	ecj:JW0635;eco:b0640;	FALSE	FALSE	FALSE	FALSE	FALSE	FALSE	FALSE	FALSE	FALSE	TRUE	TRUE	FALSE	FALSE	FALSE	FALSE	FALSE	FALSE	FALSE	FALSE	FALSE	FALSE	FALSE	FALSE	FALSE	FALSE	FALSE	FALSE	FALSE	FALSE	FALSE	FALSE	FALSE	FALSE	FALSE	FALSE	FALSE
P31460	0.203	1.508	NIL	-0.15	0.782	NIL	NIL	0	DGOR_ECOLI	dgoR	Galactonate operon transcriptional repressor (HTH-type transcriptional repressor DgoR)	reviewed	ecj:JW5627;eco:b4479;	FALSE	FALSE	FALSE	FALSE	FALSE	FALSE	FALSE	FALSE	FALSE	FALSE	FALSE	FALSE	FALSE	FALSE	FALSE	FALSE	FALSE	FALSE	FALSE	FALSE	FALSE	FALSE	FALSE	FALSE	FALSE	FALSE	FALSE	FALSE	FALSE	FALSE	FALSE	FALSE	FALSE	FALSE	FALSE	FALSE
P64604	0.203	0.407	NIL	0.598	0.957	NIL	NIL	0	MLAD_ECOLI	mlaD	Intermembrane phospholipid transport system binding protein MlaD	reviewed	ecj:JW3160;eco:b3193;	FALSE	FALSE	FALSE	FALSE	FALSE	FALSE	FALSE	FALSE	FALSE	FALSE	FALSE	FALSE	FALSE	FALSE	FALSE	FALSE	FALSE	FALSE	FALSE	FALSE	FALSE	FALSE	FALSE	FALSE	FALSE	FALSE	FALSE	FALSE	FALSE	FALSE	FALSE	FALSE	FALSE	FALSE	FALSE	FALSE
P52076	0.199	0.517	NIL	0.292	0.725	NIL	NIL	0	QSEB_ECOLI	qseB	Transcriptional regulatory protein QseB	reviewed	ecj:JW2993;eco:b3025;	FALSE	FALSE	FALSE	FALSE	FALSE	FALSE	FALSE	FALSE	FALSE	FALSE	FALSE	FALSE	FALSE	FALSE	FALSE	FALSE	FALSE	FALSE	FALSE	FALSE	FALSE	FALSE	FALSE	FALSE	FALSE	FALSE	FALSE	FALSE	FALSE	FALSE	FALSE	FALSE	FALSE	FALSE	FALSE	FALSE
P15034	0.196	0.429	NIL	0.159	1.055	NIL	NIL	0	AMPP_ECOLI	pepP	Xaa-Pro aminopeptidase, EC 3.4.11.9 (Aminoacylproline aminopeptidase) (Aminopeptidase P II, APP-II) (X-Pro aminopeptidase)	reviewed	ecj:JW2876;eco:b2908;	FALSE	FALSE	FALSE	FALSE	FALSE	FALSE	FALSE	FALSE	FALSE	FALSE	FALSE	FALSE	FALSE	FALSE	FALSE	FALSE	FALSE	FALSE	FALSE	FALSE	FALSE	FALSE	FALSE	FALSE	FALSE	FALSE	FALSE	FALSE	FALSE	FALSE	FALSE	FALSE	FALSE	FALSE	FALSE	FALSE
P0AEP1	0.196	1.283	NIL	0.256	0.91	NIL	NIL	0	GALP_ECOLI	galP	Galactose-proton symporter (Galactose transporter)	reviewed	ecj:JW2910;eco:b2943;	FALSE	FALSE	FALSE	FALSE	FALSE	FALSE	FALSE	FALSE	FALSE	FALSE	FALSE	FALSE	FALSE	FALSE	FALSE	FALSE	FALSE	FALSE	FALSE	FALSE	FALSE	FALSE	FALSE	FALSE	FALSE	FALSE	FALSE	FALSE	FALSE	FALSE	FALSE	FALSE	FALSE	FALSE	FALSE	FALSE
P0AB10	0.196	0.761	NIL	0	0	NIL	NIL	0	PQIC_ECOLI	pqiC	Intermembrane transport lipoprotein PqiC	reviewed	ecj:JW5127;eco:b0952;	FALSE	FALSE	FALSE	FALSE	FALSE	FALSE	FALSE	FALSE	FALSE	FALSE	FALSE	FALSE	FALSE	FALSE	FALSE	FALSE	FALSE	FALSE	FALSE	FALSE	FALSE	FALSE	FALSE	FALSE	FALSE	FALSE	FALSE	FALSE	FALSE	FALSE	FALSE	FALSE	FALSE	FALSE	FALSE	FALSE
P23367	0.193	1.26	NIL	0.193	1.812	NIL	NIL	0	MUTL_ECOLI	mutL	DNA mismatch repair protein MutL	reviewed	ecj:JW4128;eco:b4170;	FALSE	FALSE	FALSE	FALSE	FALSE	FALSE	FALSE	FALSE	FALSE	FALSE	FALSE	FALSE	FALSE	FALSE	FALSE	FALSE	FALSE	FALSE	FALSE	FALSE	FALSE	FALSE	FALSE	FALSE	FALSE	FALSE	FALSE	FALSE	FALSE	FALSE	FALSE	FALSE	FALSE	FALSE	FALSE	FALSE
P15043	0.193	0.915	NIL	0.292	1.769	NIL	NIL	0	RECQ_ECOLI	recQ	ATP-dependent DNA helicase RecQ, EC 3.6.4.12	reviewed	ecj:JW5855;eco:b3822;	FALSE	FALSE	FALSE	FALSE	FALSE	FALSE	FALSE	FALSE	FALSE	FALSE	FALSE	FALSE	FALSE	FALSE	FALSE	FALSE	FALSE	FALSE	FALSE	FALSE	FALSE	FALSE	FALSE	FALSE	FALSE	FALSE	FALSE	FALSE	FALSE	FALSE	FALSE	FALSE	FALSE	FALSE	FALSE	FALSE
P39356	0.193	0.489	NIL	0.289	0.476	NIL	NIL	0	YJHU_ECOLI	yjhU	Uncharacterized transcriptional regulator YjhU	reviewed	ecj:JW5952;eco:b4295;	FALSE	FALSE	FALSE	FALSE	FALSE	FALSE	FALSE	FALSE	FALSE	FALSE	FALSE	FALSE	FALSE	FALSE	FALSE	FALSE	FALSE	FALSE	FALSE	FALSE	FALSE	FALSE	FALSE	FALSE	FALSE	FALSE	FALSE	FALSE	FALSE	FALSE	FALSE	FALSE	FALSE	FALSE	FALSE	FALSE
P0AFC0	0.193	1.285	NIL	1.707	3.016	NIL	NIL	0	NUDB_ECOLI	nudB	Dihydroneopterin triphosphate diphosphatase, EC 3.6.1.67 (Dihydroneopterin triphosphate pyrophosphatase) (dATP pyrophosphohydrolase)	reviewed	ecj:JW1854;eco:b1865;	FALSE	FALSE	FALSE	FALSE	FALSE	FALSE	FALSE	FALSE	FALSE	FALSE	FALSE	FALSE	FALSE	FALSE	FALSE	FALSE	FALSE	FALSE	FALSE	FALSE	FALSE	FALSE	FALSE	FALSE	FALSE	FALSE	FALSE	FALSE	FALSE	FALSE	FALSE	FALSE	FALSE	FALSE	FALSE	FALSE
P0A9L8	0.189	0.55	NIL	0.329	1.202	NIL	NIL	0	P5CR_ECOLI	proC	Pyrroline-5-carboxylate reductase, P5C reductase, P5CR, EC 1.5.1.2 (PCA reductase)	reviewed	ecj:JW0377;eco:b0386;	FALSE	FALSE	FALSE	FALSE	FALSE	FALSE	FALSE	FALSE	FALSE	FALSE	FALSE	FALSE	FALSE	FALSE	FALSE	FALSE	FALSE	FALSE	FALSE	FALSE	FALSE	FALSE	FALSE	FALSE	FALSE	FALSE	FALSE	FALSE	FALSE	FALSE	FALSE	FALSE	FALSE	FALSE	FALSE	FALSE
P27300	0.189	0.245	NIL	-0.831	1.168	NIL	NIL	0	LPXK_ECOLI	lpxK	Tetraacyldisaccharide 4'-kinase, EC 2.7.1.130 (Lipid A 4'-kinase)	reviewed	ecj:JW0898;eco:b0915;	FALSE	FALSE	FALSE	FALSE	FALSE	FALSE	FALSE	FALSE	FALSE	FALSE	FALSE	FALSE	FALSE	FALSE	FALSE	FALSE	FALSE	FALSE	FALSE	FALSE	FALSE	FALSE	FALSE	FALSE	FALSE	FALSE	FALSE	FALSE	FALSE	FALSE	FALSE	FALSE	FALSE	FALSE	FALSE	FALSE
P77374	0.189	0.211	NIL	-0.482	1.974	NIL	NIL	0	YNFE_ECOLI	ynfE	Putative dimethyl sulfoxide reductase chain YnfE, DMSO reductase, EC 1.8.99.-	reviewed	ecj:JW1579;eco:b1587;	FALSE	FALSE	FALSE	FALSE	FALSE	FALSE	FALSE	FALSE	FALSE	FALSE	FALSE	FALSE	FALSE	FALSE	FALSE	FALSE	FALSE	FALSE	FALSE	FALSE	FALSE	FALSE	FALSE	FALSE	FALSE	FALSE	FALSE	FALSE	FALSE	FALSE	FALSE	FALSE	FALSE	FALSE	FALSE	FALSE
P63020	0.189	2.21	NIL	0.199	1.246	NIL	NIL	0	NFUA_ECOLI	nfuA	Fe/S biogenesis protein NfuA	reviewed	ecj:JW3377;eco:b3414;	FALSE	FALSE	FALSE	FALSE	FALSE	FALSE	FALSE	FALSE	FALSE	FALSE	FALSE	FALSE	FALSE	FALSE	FALSE	FALSE	FALSE	FALSE	FALSE	FALSE	FALSE	FALSE	FALSE	FALSE	FALSE	FALSE	FALSE	FALSE	FALSE	FALSE	FALSE	FALSE	FALSE	FALSE	FALSE	FALSE
P28861	0.186	0.482	NIL	0.495	1.318	NIL	NIL	0	FENR_ECOLI	fpr	Flavodoxin/ferredoxin--NADP reductase, EC 1.18.1.2, EC 1.19.1.1 (Ferredoxin (flavodoxin):NADP(+) oxidoreductase) (Ferredoxin--NADP reductase, FNR) (Flavodoxin--NADP reductase, FLDR) (Methyl viologen resistance protein A) (dA1)	reviewed	ecj:JW3895;eco:b3924;	FALSE	FALSE	FALSE	FALSE	FALSE	FALSE	FALSE	FALSE	FALSE	FALSE	FALSE	FALSE	FALSE	FALSE	FALSE	FALSE	FALSE	FALSE	FALSE	FALSE	FALSE	FALSE	FALSE	FALSE	FALSE	FALSE	FALSE	FALSE	FALSE	FALSE	FALSE	FALSE	FALSE	FALSE	FALSE	FALSE
P0AFW0	0.186	0.146	NIL	-0.053	0.032	NIL	NIL	0	RFAH_ECOLI	rfaH	Transcription antitermination protein RfaH	reviewed	ecj:JW3818;eco:b3842;	FALSE	FALSE	FALSE	FALSE	FALSE	FALSE	FALSE	FALSE	FALSE	FALSE	FALSE	FALSE	FALSE	FALSE	FALSE	FALSE	FALSE	FALSE	FALSE	FALSE	FALSE	FALSE	FALSE	FALSE	FALSE	FALSE	FALSE	FALSE	FALSE	FALSE	FALSE	FALSE	FALSE	FALSE	FALSE	FALSE
P13458	0.186	0.652	NIL	0.013	0.048	NIL	NIL	0	SBCC_ECOLI	sbcC	Nuclease SbcCD subunit C	reviewed	ecj:JW0387;eco:b0397;	FALSE	FALSE	FALSE	FALSE	FALSE	FALSE	FALSE	FALSE	FALSE	FALSE	FALSE	FALSE	TRUE	FALSE	FALSE	FALSE	FALSE	FALSE	FALSE	FALSE	FALSE	FALSE	FALSE	FALSE	FALSE	FALSE	FALSE	FALSE	FALSE	FALSE	FALSE	FALSE	FALSE	FALSE	FALSE	FALSE
P0AE52	0.186	0.377	NIL	-0.126	0.184	NIL	NIL	0	BCP_ECOLI	bcp	Peroxiredoxin Bcp, EC 1.11.1.24 (Bacterioferritin comigratory protein) (Thioredoxin peroxidase) (Thioredoxin-dependent peroxiredoxin Bcp)	reviewed	ecj:JW2465;eco:b2480;	FALSE	FALSE	FALSE	FALSE	FALSE	FALSE	FALSE	FALSE	FALSE	FALSE	FALSE	FALSE	FALSE	FALSE	FALSE	FALSE	FALSE	FALSE	FALSE	FALSE	FALSE	FALSE	FALSE	FALSE	FALSE	FALSE	FALSE	FALSE	FALSE	FALSE	FALSE	FALSE	FALSE	FALSE	FALSE	FALSE
P77285	0.186	1.334	NIL	0.292	1.297	NIL	NIL	0	RSXG_ECOLI	rsxG	Ion-translocating oxidoreductase complex subunit G, EC 7.-.-.- (Rsx electron transport complex subunit G)	reviewed	ecj:JW1623;eco:b1631;	FALSE	FALSE	FALSE	FALSE	FALSE	FALSE	FALSE	FALSE	FALSE	FALSE	FALSE	FALSE	FALSE	FALSE	FALSE	FALSE	FALSE	FALSE	FALSE	FALSE	FALSE	FALSE	FALSE	FALSE	FALSE	FALSE	FALSE	FALSE	FALSE	FALSE	FALSE	FALSE	FALSE	FALSE	FALSE	FALSE
P75914	0.186	1.118	NIL	-0.452	2.271	NIL	NIL	0	YCDX_ECOLI	ycdX	Probable phosphatase YcdX, EC 3.1.3.-	reviewed	ecj:JW1017;eco:b1034;	FALSE	FALSE	FALSE	FALSE	FALSE	FALSE	FALSE	FALSE	FALSE	FALSE	FALSE	FALSE	FALSE	FALSE	FALSE	FALSE	FALSE	FALSE	FALSE	FALSE	FALSE	FALSE	FALSE	FALSE	FALSE	FALSE	FALSE	FALSE	FALSE	FALSE	FALSE	FALSE	FALSE	FALSE	FALSE	FALSE
P0ADW3	0.186	0.398	NIL	0.668	0.795	NIL	NIL	0	YHCB_ECOLI	yhcB	Inner membrane protein YhcB	reviewed	ecj:JW5539;eco:b3233;	FALSE	FALSE	FALSE	FALSE	FALSE	FALSE	FALSE	FALSE	FALSE	FALSE	FALSE	FALSE	FALSE	FALSE	FALSE	FALSE	FALSE	FALSE	FALSE	FALSE	FALSE	FALSE	FALSE	FALSE	FALSE	FALSE	FALSE	FALSE	FALSE	FALSE	FALSE	FALSE	FALSE	FALSE	FALSE	FALSE
P77775	0.186	1.439	NIL	-0.076	0.554	NIL	NIL	0	YFCH_ECOLI	yfcH	Epimerase family protein YfcH	reviewed	ecj:JW2301;eco:b2304;	FALSE	FALSE	FALSE	FALSE	FALSE	FALSE	FALSE	FALSE	FALSE	FALSE	FALSE	FALSE	FALSE	FALSE	FALSE	FALSE	FALSE	FALSE	FALSE	FALSE	FALSE	FALSE	FALSE	FALSE	FALSE	FALSE	FALSE	FALSE	FALSE	FALSE	FALSE	FALSE	FALSE	FALSE	FALSE	FALSE
P0ACF4	0.183	0.274	NIL	-1.01	1.59	NIL	NIL	0	DBHB_ECOLI	hupB	DNA-binding protein HU-beta (HU-1) (NS1)	reviewed	ecj:JW0430;eco:b0440;	FALSE	FALSE	FALSE	FALSE	FALSE	FALSE	FALSE	FALSE	FALSE	FALSE	FALSE	FALSE	FALSE	FALSE	FALSE	FALSE	FALSE	TRUE	FALSE	FALSE	FALSE	FALSE	FALSE	FALSE	FALSE	FALSE	FALSE	TRUE	FALSE	FALSE	FALSE	FALSE	FALSE	FALSE	FALSE	FALSE
P0AAT2	0.183	1.511	NIL	0.515	2.365	NIL	NIL	0	YBDF_ECOLI	ybdF	Uncharacterized protein YbdF	reviewed	ecj:JW5083;eco:b0579;	FALSE	FALSE	FALSE	FALSE	FALSE	FALSE	FALSE	FALSE	FALSE	FALSE	FALSE	FALSE	FALSE	FALSE	FALSE	FALSE	FALSE	FALSE	FALSE	FALSE	FALSE	FALSE	FALSE	FALSE	FALSE	FALSE	FALSE	FALSE	FALSE	FALSE	FALSE	FALSE	FALSE	FALSE	FALSE	FALSE
Q47690	0.183	0.545	NIL	-0.193	0.598	NIL	NIL	0	MMUM_ECOLI	mmuM	Homocysteine S-methyltransferase, EC 2.1.1.10 (S-methylmethionine:homocysteine methyltransferase)	reviewed	ecj:JW0253;eco:b0261;	FALSE	FALSE	FALSE	FALSE	FALSE	FALSE	FALSE	FALSE	FALSE	FALSE	FALSE	FALSE	FALSE	FALSE	FALSE	FALSE	FALSE	FALSE	FALSE	FALSE	FALSE	FALSE	FALSE	FALSE	FALSE	FALSE	FALSE	FALSE	FALSE	FALSE	FALSE	FALSE	FALSE	FALSE	FALSE	FALSE
P0A7E3	0.179	0.486	NIL	0.096	0.481	NIL	NIL	0	PYRE_ECOLI	pyrE	Orotate phosphoribosyltransferase, OPRT, OPRTase, EC 2.4.2.10	reviewed	ecj:JW3617;eco:b3642;	FALSE	FALSE	FALSE	FALSE	FALSE	FALSE	FALSE	FALSE	FALSE	FALSE	FALSE	FALSE	FALSE	FALSE	FALSE	FALSE	FALSE	FALSE	FALSE	FALSE	FALSE	FALSE	FALSE	FALSE	FALSE	FALSE	FALSE	FALSE	FALSE	FALSE	FALSE	FALSE	FALSE	FALSE	FALSE	FALSE
P0A6B7	0.179	0.499	NIL	-0.382	1.567	NIL	NIL	0	ISCS_ECOLI	iscS	Cysteine desulfurase IscS, EC 2.8.1.7 (NifS protein homolog) (ThiI transpersulfidase) (TusA transpersulfidase)	reviewed	ecj:JW2514;eco:b2530;	FALSE	FALSE	FALSE	FALSE	FALSE	FALSE	FALSE	FALSE	FALSE	FALSE	FALSE	FALSE	FALSE	FALSE	FALSE	FALSE	FALSE	FALSE	FALSE	FALSE	FALSE	FALSE	FALSE	FALSE	FALSE	FALSE	FALSE	FALSE	FALSE	FALSE	FALSE	FALSE	TRUE	TRUE	TRUE	FALSE
P0AE14	0.179	0.886	NIL	0.239	0.8	NIL	NIL	0	AMPE_ECOLI	ampE	Protein AmpE	reviewed	ecj:JW0107;eco:b0111;	FALSE	FALSE	FALSE	FALSE	FALSE	FALSE	FALSE	FALSE	FALSE	FALSE	FALSE	FALSE	FALSE	FALSE	FALSE	FALSE	FALSE	FALSE	FALSE	FALSE	FALSE	FALSE	FALSE	FALSE	FALSE	FALSE	FALSE	FALSE	FALSE	FALSE	FALSE	FALSE	FALSE	FALSE	FALSE	FALSE
P08394	0.176	0.08	NIL	-0.957	0.637	NIL	NIL	0	RECB_ECOLI	recB	RecBCD enzyme subunit RecB, EC 3.1.11.5 (Exodeoxyribonuclease V 135 kDa polypeptide) (Exodeoxyribonuclease V beta chain) (Exonuclease V subunit RecB, ExoV subunit RecB) (Helicase/nuclease RecBCD subunit RecB)	reviewed	ecj:JW2788;eco:b2820;	FALSE	FALSE	FALSE	FALSE	FALSE	FALSE	FALSE	FALSE	FALSE	FALSE	FALSE	FALSE	FALSE	FALSE	FALSE	FALSE	FALSE	FALSE	FALSE	FALSE	FALSE	FALSE	FALSE	FALSE	FALSE	FALSE	FALSE	FALSE	FALSE	FALSE	FALSE	FALSE	FALSE	FALSE	FALSE	FALSE
P0A8D6	0.176	0.307	NIL	-0.698	0.9	NIL	NIL	0	YMDB_ECOLI	ymdB	O-acetyl-ADP-ribose deacetylase, EC 3.1.1.106 (Regulator of RNase III activity)	reviewed	ecj:JW1032;eco:b1045;	FALSE	FALSE	FALSE	FALSE	FALSE	FALSE	FALSE	FALSE	FALSE	FALSE	FALSE	FALSE	FALSE	FALSE	FALSE	FALSE	FALSE	FALSE	FALSE	FALSE	FALSE	FALSE	FALSE	FALSE	FALSE	FALSE	FALSE	FALSE	FALSE	FALSE	FALSE	FALSE	FALSE	FALSE	FALSE	FALSE
P0A6F5	0.176	2.145	NIL	0.08	1.024	NIL	NIL	0	CH60_ECOLI	groEL	Chaperonin GroEL, EC 5.6.1.7 (60 kDa chaperonin) (Chaperonin-60, Cpn60) (GroEL protein)	reviewed	ecj:JW4103;eco:b4143;	FALSE	FALSE	FALSE	FALSE	FALSE	FALSE	FALSE	FALSE	FALSE	FALSE	FALSE	FALSE	FALSE	FALSE	FALSE	FALSE	FALSE	FALSE	FALSE	FALSE	FALSE	FALSE	FALSE	FALSE	FALSE	FALSE	TRUE	FALSE	FALSE	FALSE	FALSE	FALSE	FALSE	FALSE	FALSE	FALSE
P75957	0.176	0.28	NIL	0.319	0.465	NIL	NIL	0	LOLD_ECOLI	lolD	Lipoprotein-releasing system ATP-binding protein LolD, EC 7.6.2.-	reviewed	ecj:JW5162;eco:b1117;	FALSE	TRUE	FALSE	FALSE	FALSE	FALSE	FALSE	FALSE	FALSE	FALSE	FALSE	FALSE	FALSE	FALSE	FALSE	FALSE	FALSE	FALSE	FALSE	FALSE	FALSE	FALSE	FALSE	FALSE	FALSE	FALSE	FALSE	FALSE	FALSE	FALSE	FALSE	FALSE	FALSE	FALSE	FALSE	FALSE
P09549	0.173	1.035	NIL	0.166	0.436	NIL	NIL	0	DEDD_ECOLI	dedD	Cell division protein DedD	reviewed	ecj:JW5378;eco:b2314;	FALSE	FALSE	FALSE	FALSE	FALSE	FALSE	FALSE	FALSE	FALSE	FALSE	FALSE	FALSE	FALSE	FALSE	FALSE	FALSE	FALSE	FALSE	FALSE	FALSE	FALSE	FALSE	FALSE	FALSE	FALSE	FALSE	FALSE	FALSE	FALSE	FALSE	FALSE	FALSE	FALSE	FALSE	FALSE	FALSE
P33607	0.173	1.202	NIL	0.113	0.999	NIL	NIL	0	NUOL_ECOLI	nuoL	NADH-quinone oxidoreductase subunit L, EC 7.1.1.- (NADH dehydrogenase I subunit L) (NDH-1 subunit L) (NUO12)	reviewed	ecj:JW2273;eco:b2278;	FALSE	FALSE	FALSE	FALSE	FALSE	FALSE	FALSE	FALSE	FALSE	FALSE	FALSE	FALSE	FALSE	FALSE	FALSE	FALSE	FALSE	FALSE	FALSE	FALSE	FALSE	FALSE	FALSE	FALSE	FALSE	FALSE	FALSE	FALSE	FALSE	FALSE	FALSE	FALSE	FALSE	FALSE	FALSE	FALSE
P0AEN1	0.173	0.157	NIL	-0.947	1.523	NIL	NIL	0	FRE_ECOLI	fre	NAD(P)H-flavin reductase, EC 1.5.1.41 (FMN reductase) (Ferrisiderophore reductase C) (NAD(P)H:flavin oxidoreductase) (Riboflavin reductase [NAD(P)H])	reviewed	ecj:JW3820;eco:b3844;	FALSE	FALSE	FALSE	FALSE	FALSE	FALSE	FALSE	FALSE	FALSE	FALSE	FALSE	FALSE	FALSE	FALSE	FALSE	FALSE	FALSE	FALSE	FALSE	FALSE	FALSE	FALSE	FALSE	FALSE	FALSE	FALSE	FALSE	FALSE	FALSE	FALSE	FALSE	FALSE	FALSE	FALSE	FALSE	FALSE
P32160	0.173	1.689	NIL	0.259	1.744	NIL	NIL	0	YIIQ_ECOLI	yiiQ	Uncharacterized protein YiiQ	reviewed	ecj:JW3891;eco:b3920;	FALSE	FALSE	FALSE	FALSE	FALSE	FALSE	FALSE	FALSE	FALSE	FALSE	FALSE	FALSE	FALSE	FALSE	FALSE	FALSE	FALSE	FALSE	FALSE	FALSE	FALSE	FALSE	FALSE	FALSE	FALSE	FALSE	FALSE	FALSE	FALSE	FALSE	FALSE	FALSE	FALSE	FALSE	FALSE	FALSE
P67826	0.173	1.975	NIL	0.047	0.032	NIL	NIL	0	CUTC_ECOLI	cutC	PF03932 family protein CutC (Putative copper homeostasis protein CutC)	reviewed	ecj:JW1863;eco:b1874;	FALSE	FALSE	FALSE	FALSE	FALSE	FALSE	FALSE	FALSE	FALSE	FALSE	FALSE	FALSE	FALSE	FALSE	FALSE	FALSE	FALSE	FALSE	FALSE	FALSE	FALSE	FALSE	FALSE	FALSE	FALSE	FALSE	FALSE	FALSE	FALSE	FALSE	FALSE	FALSE	FALSE	FALSE	FALSE	FALSE
P0AAB4	0.173	0.222	NIL	-0.053	0.102	NIL	NIL	0	UBID_ECOLI	ubiD	3-octaprenyl-4-hydroxybenzoate carboxy-lyase, EC 4.1.1.98 (Polyprenyl p-hydroxybenzoate decarboxylase)	reviewed	ecj:JW3819;eco:b3843;	FALSE	FALSE	FALSE	FALSE	FALSE	FALSE	FALSE	FALSE	FALSE	FALSE	FALSE	FALSE	FALSE	FALSE	FALSE	FALSE	FALSE	FALSE	FALSE	FALSE	FALSE	FALSE	FALSE	FALSE	FALSE	FALSE	FALSE	FALSE	FALSE	FALSE	FALSE	FALSE	FALSE	FALSE	FALSE	FALSE
P33920	0.169	0.121	NIL	0.046	0.045	NIL	NIL	0	NDPA_ECOLI	yejK	Nucleoid-associated protein YejK	reviewed	ecj:JW2174;eco:b2186;	FALSE	FALSE	FALSE	FALSE	FALSE	FALSE	FALSE	FALSE	FALSE	FALSE	FALSE	FALSE	FALSE	FALSE	FALSE	FALSE	FALSE	FALSE	FALSE	FALSE	FALSE	FALSE	FALSE	FALSE	FALSE	FALSE	FALSE	FALSE	FALSE	FALSE	FALSE	FALSE	FALSE	FALSE	FALSE	FALSE
P0ABN9	0.169	0.263	NIL	-0.601	0.876	NIL	NIL	0	DCUB_ECOLI	dcuB	Anaerobic C4-dicarboxylate transporter DcuB	reviewed	ecj:JW4084;eco:b4123;	FALSE	FALSE	FALSE	FALSE	FALSE	FALSE	FALSE	FALSE	FALSE	FALSE	FALSE	FALSE	FALSE	FALSE	FALSE	FALSE	FALSE	FALSE	FALSE	FALSE	FALSE	FALSE	FALSE	FALSE	FALSE	FALSE	FALSE	FALSE	FALSE	FALSE	FALSE	FALSE	FALSE	FALSE	FALSE	FALSE
P09158	0.169	0.321	NIL	-0.11	0.272	NIL	NIL	0	SPEE_ECOLI	speE	Polyamine aminopropyltransferase (Cadaverine aminopropyltransferase, EC 2.5.1.-) (Putrescine aminopropyltransferase, PAPT) (Spermidine aminopropyltransferase, EC 2.5.1.79) (Spermidine synthase, SPDS, SPDSY, EC 2.5.1.16) (Spermine synthase, EC 2.5.1.22) (Thermospermine synthase)	reviewed	ecj:JW0117;eco:b0121;	FALSE	FALSE	FALSE	FALSE	FALSE	FALSE	FALSE	FALSE	FALSE	FALSE	FALSE	FALSE	FALSE	FALSE	FALSE	FALSE	FALSE	FALSE	FALSE	FALSE	FALSE	FALSE	FALSE	FALSE	FALSE	FALSE	FALSE	FALSE	FALSE	FALSE	FALSE	FALSE	FALSE	FALSE	FALSE	FALSE
P26648	0.163	0.278	NIL	-0.492	1.286	NIL	NIL	0	FTSP_ECOLI	ftsP	Cell division protein FtsP	reviewed	ecj:JW2985;eco:b3017;	FALSE	FALSE	FALSE	FALSE	FALSE	FALSE	FALSE	FALSE	FALSE	FALSE	FALSE	FALSE	FALSE	FALSE	FALSE	FALSE	FALSE	FALSE	FALSE	FALSE	FALSE	FALSE	FALSE	FALSE	FALSE	FALSE	FALSE	FALSE	FALSE	FALSE	FALSE	FALSE	FALSE	FALSE	FALSE	FALSE
P10908	0.163	0.219	NIL	0.159	0.181	NIL	NIL	0	UGPQ_ECOLI	ugpQ	Glycerophosphodiester phosphodiesterase, cytoplasmic, Glycerophosphoryl diester phosphodiesterase, cytoplasmic, EC 3.1.4.46	reviewed	ecj:JW3414;eco:b3449;	FALSE	FALSE	FALSE	FALSE	FALSE	FALSE	FALSE	FALSE	FALSE	FALSE	FALSE	FALSE	FALSE	FALSE	FALSE	FALSE	FALSE	FALSE	FALSE	FALSE	FALSE	FALSE	FALSE	FALSE	FALSE	FALSE	FALSE	FALSE	FALSE	FALSE	FALSE	FALSE	FALSE	FALSE	FALSE	FALSE
P09147	0.159	0.928	NIL	1.159	1.583	NIL	NIL	0	GALE_ECOLI	galE	UDP-glucose 4-epimerase, EC 5.1.3.2 (Galactowaldenase) (UDP-galactose 4-epimerase)	reviewed	ecj:JW0742;eco:b0759;	FALSE	FALSE	FALSE	FALSE	FALSE	FALSE	FALSE	FALSE	FALSE	FALSE	FALSE	FALSE	FALSE	FALSE	FALSE	FALSE	FALSE	FALSE	FALSE	FALSE	FALSE	FALSE	FALSE	FALSE	FALSE	FALSE	FALSE	FALSE	FALSE	FALSE	FALSE	FALSE	FALSE	FALSE	FALSE	FALSE
P28306	0.159	0.228	NIL	0.664	1.015	NIL	NIL	0	MLTG_ECOLI	mltG	Endolytic murein transglycosylase, EC 4.2.2.- (Peptidoglycan polymerization terminase)	reviewed	ecj:JW1083;eco:b1097;	FALSE	FALSE	FALSE	FALSE	FALSE	FALSE	FALSE	FALSE	FALSE	FALSE	FALSE	FALSE	FALSE	FALSE	FALSE	FALSE	FALSE	FALSE	FALSE	FALSE	FALSE	FALSE	FALSE	FALSE	FALSE	FALSE	FALSE	FALSE	FALSE	FALSE	FALSE	FALSE	FALSE	FALSE	FALSE	FALSE
P75767	0.156	0.238	NIL	0.13	0.163	NIL	NIL	0	GNGF_ECOLI	ybhK	Putative gluconeogenesis factor	reviewed	ecj:JW0763;eco:b0780;	FALSE	FALSE	FALSE	FALSE	FALSE	FALSE	FALSE	FALSE	FALSE	FALSE	FALSE	FALSE	FALSE	FALSE	FALSE	FALSE	FALSE	FALSE	FALSE	FALSE	FALSE	FALSE	FALSE	FALSE	FALSE	FALSE	FALSE	FALSE	FALSE	FALSE	FALSE	FALSE	FALSE	FALSE	FALSE	FALSE
P69451	0.156	0.128	NIL	-0.262	0.39	NIL	NIL	0	LCFA_ECOLI	fadD	Long-chain-fatty-acid--CoA ligase, EC 6.2.1.3 (Long-chain acyl-CoA synthetase, Acyl-CoA synthetase)	reviewed	ecj:JW1794;eco:b1805;	FALSE	FALSE	FALSE	FALSE	FALSE	FALSE	FALSE	FALSE	FALSE	FALSE	FALSE	FALSE	FALSE	FALSE	FALSE	FALSE	FALSE	FALSE	FALSE	FALSE	FALSE	FALSE	FALSE	FALSE	FALSE	FALSE	FALSE	FALSE	FALSE	FALSE	FALSE	FALSE	FALSE	FALSE	FALSE	FALSE
P0CF93	0.156	0.286	NIL	0.302	0.303	NIL	NIL	0	INSL3_ECOLI	insL3	Putative transposase InsL for insertion sequence element IS186C	reviewed	ecj:JW5390;eco:b0016;eco:b0582;eco:b2394;	FALSE	FALSE	FALSE	FALSE	FALSE	FALSE	FALSE	FALSE	FALSE	FALSE	FALSE	FALSE	FALSE	FALSE	FALSE	FALSE	FALSE	FALSE	FALSE	FALSE	FALSE	FALSE	FALSE	FALSE	FALSE	FALSE	FALSE	FALSE	FALSE	FALSE	FALSE	FALSE	FALSE	FALSE	FALSE	FALSE
Q47147	0.156	2.839	NIL	0.09	2.535	NIL	NIL	0	YAFJ_ECOLI	yafJ	Putative glutamine amidotransferase YafJ, EC 2.4.2.-	reviewed	ecj:JW0213;eco:b0223;	FALSE	FALSE	FALSE	FALSE	FALSE	FALSE	FALSE	FALSE	FALSE	FALSE	FALSE	FALSE	FALSE	FALSE	FALSE	FALSE	FALSE	FALSE	FALSE	FALSE	FALSE	FALSE	FALSE	FALSE	FALSE	FALSE	FALSE	FALSE	FALSE	FALSE	FALSE	FALSE	FALSE	FALSE	FALSE	FALSE
P75958	0.153	0.095	NIL	-0.322	0.698	NIL	NIL	0	LOLE_ECOLI	lolE	Lipoprotein-releasing system transmembrane protein LolE	reviewed	ecj:JW1104;eco:b1118;	FALSE	TRUE	FALSE	FALSE	FALSE	FALSE	FALSE	FALSE	FALSE	FALSE	FALSE	FALSE	FALSE	FALSE	FALSE	FALSE	FALSE	FALSE	FALSE	FALSE	FALSE	FALSE	FALSE	FALSE	FALSE	FALSE	FALSE	FALSE	FALSE	FALSE	FALSE	FALSE	FALSE	FALSE	FALSE	FALSE
P27832	0.153	3.414	NIL	-0.017	0.09	NIL	NIL	0	WECD_ECOLI	wecD	dTDP-fucosamine acetyltransferase, EC 2.3.1.210 (TDP-fucosamine acetyltransferase) (dTDP-4-amino-4,6-dideoxy-D-galactose acyltransferase)	reviewed	ecj:JW5597;eco:b3790;	FALSE	FALSE	FALSE	FALSE	FALSE	FALSE	FALSE	FALSE	FALSE	FALSE	FALSE	FALSE	FALSE	FALSE	FALSE	FALSE	FALSE	FALSE	FALSE	FALSE	FALSE	FALSE	FALSE	FALSE	FALSE	FALSE	FALSE	FALSE	FALSE	FALSE	FALSE	FALSE	FALSE	FALSE	FALSE	FALSE
P67662	0.15	0.22	NIL	-0.249	0.479	NIL	NIL	0	AAER_ECOLI	aaeR	HTH-type transcriptional activator AaeR	reviewed	ecj:JW3212;eco:b3243;	FALSE	FALSE	FALSE	FALSE	FALSE	FALSE	FALSE	FALSE	FALSE	FALSE	FALSE	FALSE	FALSE	FALSE	FALSE	FALSE	FALSE	FALSE	FALSE	FALSE	FALSE	FALSE	FALSE	FALSE	FALSE	FALSE	FALSE	FALSE	FALSE	FALSE	FALSE	FALSE	FALSE	FALSE	FALSE	FALSE
P30744	0.15	0.138	NIL	-2.285	1.85	Down	NIL	0	SDHM_ECOLI	sdaB	L-serine dehydratase 2, SDH 2, EC 4.3.1.17 (L-serine deaminase 2, L-SD2)	reviewed	ecj:JW2768;eco:b2797;	FALSE	FALSE	FALSE	FALSE	FALSE	FALSE	FALSE	FALSE	FALSE	FALSE	FALSE	FALSE	FALSE	FALSE	FALSE	FALSE	FALSE	FALSE	FALSE	FALSE	FALSE	FALSE	FALSE	FALSE	FALSE	FALSE	FALSE	FALSE	FALSE	FALSE	FALSE	FALSE	FALSE	FALSE	FALSE	FALSE
P0ACU2	0.149	0.325	NIL	-0.213	0.49	NIL	NIL	0	RUTR_ECOLI	rutR	HTH-type transcriptional regulator RutR (Rut operon repressor)	reviewed	ecj:JW0998;eco:b1013;	FALSE	FALSE	FALSE	FALSE	FALSE	FALSE	FALSE	FALSE	FALSE	FALSE	FALSE	FALSE	FALSE	FALSE	FALSE	FALSE	FALSE	FALSE	FALSE	FALSE	FALSE	FALSE	FALSE	FALSE	FALSE	FALSE	FALSE	FALSE	FALSE	FALSE	FALSE	FALSE	FALSE	FALSE	FALSE	FALSE
P37348	0.149	0.614	NIL	-0.242	0.823	NIL	NIL	0	YECE_ECOLI	yecE	UPF0759 protein YecE	reviewed	ecj:JW1857;eco:b1868;	FALSE	FALSE	FALSE	FALSE	FALSE	FALSE	FALSE	FALSE	FALSE	FALSE	FALSE	FALSE	FALSE	FALSE	FALSE	FALSE	FALSE	FALSE	FALSE	FALSE	FALSE	FALSE	FALSE	FALSE	FALSE	FALSE	FALSE	FALSE	FALSE	FALSE	FALSE	FALSE	FALSE	FALSE	FALSE	FALSE
P77256	0.146	0.148	NIL	0.113	0.182	NIL	NIL	0	AKRMG_ECOLI	ydjG	NADH-specific methylglyoxal reductase, EC 1.1.1.- (AKR11B2)	reviewed	ecj:JW1760;eco:b1771;	FALSE	FALSE	FALSE	FALSE	FALSE	FALSE	FALSE	FALSE	FALSE	FALSE	FALSE	FALSE	FALSE	FALSE	FALSE	FALSE	FALSE	FALSE	FALSE	FALSE	FALSE	FALSE	FALSE	FALSE	FALSE	FALSE	FALSE	FALSE	FALSE	FALSE	FALSE	FALSE	FALSE	FALSE	FALSE	FALSE
P0AFX9	0.146	0.125	NIL	-0.688	0.669	NIL	NIL	0	RSEB_ECOLI	rseB	Sigma-E factor regulatory protein RseB	reviewed	ecj:JW2555;eco:b2571;	FALSE	FALSE	FALSE	FALSE	FALSE	FALSE	FALSE	FALSE	FALSE	FALSE	FALSE	FALSE	FALSE	FALSE	FALSE	FALSE	FALSE	FALSE	FALSE	FALSE	FALSE	FALSE	FALSE	FALSE	FALSE	FALSE	FALSE	FALSE	FALSE	FALSE	FALSE	FALSE	FALSE	FALSE	FALSE	FALSE
P0AD05	0.146	0.089	NIL	-0.774	1.128	NIL	NIL	0	YECA_ECOLI	yecA	Uncharacterized protein YecA	reviewed	ecj:JW1896;eco:b1908;	FALSE	FALSE	FALSE	FALSE	FALSE	FALSE	FALSE	FALSE	FALSE	FALSE	FALSE	FALSE	FALSE	FALSE	FALSE	FALSE	FALSE	FALSE	FALSE	FALSE	FALSE	FALSE	FALSE	FALSE	FALSE	FALSE	FALSE	FALSE	FALSE	FALSE	FALSE	FALSE	FALSE	FALSE	FALSE	FALSE
P0A6I9	0.146	0.405	NIL	0.472	1.538	NIL	NIL	0	COAE_ECOLI	coaE	Dephospho-CoA kinase, EC 2.7.1.24 (Dephosphocoenzyme A kinase)	reviewed	ecj:JW0100;eco:b0103;	FALSE	FALSE	FALSE	FALSE	FALSE	FALSE	FALSE	FALSE	FALSE	FALSE	FALSE	FALSE	FALSE	FALSE	FALSE	FALSE	FALSE	FALSE	FALSE	FALSE	FALSE	FALSE	FALSE	FALSE	FALSE	FALSE	FALSE	FALSE	FALSE	FALSE	FALSE	FALSE	FALSE	FALSE	FALSE	FALSE
P75682	0.146	0.707	NIL	0.037	0.07	NIL	NIL	0	YAGE_ECOLI	yagE	Putative 2-dehydro-3-deoxy-D-gluconate aldolase YagE, KDG aldolase YagE, EC 4.1.2.51 (Putative 2-dehydro-3-deoxy-D-pentonate aldolase YagE, EC 4.1.2.28)	reviewed	ecj:JW0261;eco:b0268;	FALSE	FALSE	FALSE	FALSE	FALSE	FALSE	FALSE	FALSE	FALSE	FALSE	FALSE	FALSE	FALSE	FALSE	FALSE	FALSE	FALSE	FALSE	FALSE	FALSE	FALSE	FALSE	FALSE	FALSE	FALSE	FALSE	FALSE	FALSE	FALSE	FALSE	FALSE	FALSE	FALSE	FALSE	FALSE	FALSE
P45544	0.146	0.859	NIL	-0.08	0.476	NIL	NIL	0	FRLR_ECOLI	frlR	Probable fructoselysine utilization operon transcriptional repressor (HTH-type transcriptional regulator FrlR)	reviewed	ecj:JW5698;eco:b3375;	FALSE	FALSE	FALSE	FALSE	FALSE	FALSE	FALSE	FALSE	FALSE	FALSE	FALSE	FALSE	FALSE	FALSE	FALSE	FALSE	FALSE	FALSE	FALSE	FALSE	FALSE	FALSE	FALSE	FALSE	FALSE	FALSE	FALSE	FALSE	FALSE	FALSE	FALSE	FALSE	FALSE	FALSE	FALSE	FALSE
P32134	0.143	0.996	NIL	0.199	1.053	NIL	NIL	0	YIHM_ECOLI	yihM	Uncharacterized protein YihM	reviewed	ecj:JW3844;eco:b3873;	FALSE	FALSE	FALSE	FALSE	FALSE	FALSE	FALSE	FALSE	FALSE	FALSE	FALSE	FALSE	FALSE	FALSE	FALSE	FALSE	FALSE	FALSE	FALSE	FALSE	FALSE	FALSE	FALSE	FALSE	FALSE	FALSE	FALSE	FALSE	FALSE	FALSE	FALSE	FALSE	FALSE	FALSE	FALSE	FALSE
P51024	0.143	0.527	NIL	-0.884	2.542	NIL	NIL	0	YAIL_ECOLI	yaiL	Uncharacterized protein YaiL	reviewed	ecj:JW0345;eco:b0354;	FALSE	FALSE	FALSE	FALSE	FALSE	FALSE	FALSE	FALSE	FALSE	FALSE	FALSE	FALSE	FALSE	FALSE	FALSE	FALSE	FALSE	FALSE	FALSE	FALSE	FALSE	FALSE	FALSE	FALSE	FALSE	FALSE	FALSE	FALSE	FALSE	FALSE	FALSE	FALSE	FALSE	FALSE	FALSE	FALSE
P06721	0.143	0.137	NIL	0.429	0.703	NIL	NIL	0	METC_ECOLI	metC	Cystathionine beta-lyase MetC, CBL, CL, EC 4.4.1.13 (Beta-cystathionase MetC) (Cysteine desulfhydrase MetC, CD, EC 4.4.1.28) (Cysteine lyase MetC) (Cysteine-S-conjugate beta-lyase MetC)	reviewed	ecj:JW2975;eco:b3008;	FALSE	FALSE	FALSE	FALSE	FALSE	FALSE	FALSE	FALSE	FALSE	FALSE	FALSE	FALSE	FALSE	FALSE	FALSE	FALSE	FALSE	FALSE	FALSE	FALSE	FALSE	FALSE	FALSE	FALSE	FALSE	FALSE	FALSE	FALSE	FALSE	FALSE	FALSE	FALSE	FALSE	FALSE	FALSE	FALSE
P0AFE8	0.14	0.778	NIL	-0.023	0.104	NIL	NIL	0	NUOM_ECOLI	nuoM	NADH-quinone oxidoreductase subunit M, EC 7.1.1.- (NADH dehydrogenase I subunit M) (NDH-1 subunit M) (NUO13)	reviewed	ecj:JW2272;eco:b2277;	FALSE	FALSE	FALSE	FALSE	FALSE	FALSE	FALSE	FALSE	FALSE	FALSE	FALSE	FALSE	FALSE	FALSE	FALSE	FALSE	FALSE	FALSE	FALSE	FALSE	FALSE	FALSE	FALSE	FALSE	FALSE	FALSE	FALSE	FALSE	FALSE	FALSE	FALSE	FALSE	FALSE	FALSE	FALSE	FALSE
P46853	0.14	0.122	NIL	-0.452	0.577	NIL	NIL	0	YHHX_ECOLI	yhhX	Uncharacterized oxidoreductase YhhX, EC 1.-.-.-	reviewed	ecj:JW3403;eco:b3440;	FALSE	FALSE	FALSE	FALSE	FALSE	FALSE	FALSE	FALSE	FALSE	FALSE	FALSE	FALSE	FALSE	FALSE	FALSE	FALSE	FALSE	FALSE	FALSE	FALSE	FALSE	FALSE	FALSE	FALSE	FALSE	FALSE	FALSE	FALSE	FALSE	FALSE	FALSE	FALSE	FALSE	FALSE	FALSE	FALSE
P37690	0.14	0.551	NIL	-0.083	0.154	NIL	NIL	0	ENVC_ECOLI	envC	Murein hydrolase activator EnvC (Septal ring factor)	reviewed	ecj:JW5646;eco:b3613;	FALSE	FALSE	FALSE	FALSE	FALSE	FALSE	FALSE	FALSE	FALSE	FALSE	FALSE	FALSE	FALSE	FALSE	FALSE	FALSE	FALSE	FALSE	FALSE	FALSE	FALSE	FALSE	FALSE	FALSE	FALSE	FALSE	FALSE	FALSE	FALSE	FALSE	FALSE	FALSE	FALSE	FALSE	FALSE	FALSE
P15877	0.136	0.33	NIL	0.654	0.975	NIL	NIL	0	DHG_ECOLI	gcd	Quinoprotein glucose dehydrogenase, EC 1.1.5.2 (Glucose dehydrogenase [pyrroloquinoline-quinone])	reviewed	ecj:JW0120;eco:b0124;	FALSE	FALSE	FALSE	FALSE	FALSE	FALSE	FALSE	FALSE	FALSE	FALSE	FALSE	FALSE	FALSE	FALSE	FALSE	FALSE	FALSE	FALSE	FALSE	FALSE	FALSE	FALSE	FALSE	FALSE	FALSE	FALSE	FALSE	FALSE	FALSE	FALSE	FALSE	FALSE	FALSE	FALSE	FALSE	FALSE
P0AE70	0.136	1.354	NIL	0.1	0.211	NIL	NIL	0	MAZF_ECOLI	mazF	Endoribonuclease toxin MazF, EC 3.1.27.- (Toxin MazF) (mRNA interferase MazF)	reviewed	ecj:JW2753;eco:b2782;	FALSE	FALSE	FALSE	FALSE	FALSE	FALSE	FALSE	FALSE	FALSE	FALSE	FALSE	FALSE	FALSE	FALSE	FALSE	FALSE	FALSE	FALSE	FALSE	FALSE	FALSE	FALSE	FALSE	FALSE	FALSE	FALSE	FALSE	FALSE	FALSE	FALSE	FALSE	FALSE	FALSE	FALSE	FALSE	FALSE
P31433	0.136	0.145	NIL	0.213	0.202	NIL	NIL	0	YICH_ECOLI	yicH	AsmA family protein YicH	reviewed	ecj:JW3630;eco:b3655;	FALSE	FALSE	FALSE	FALSE	FALSE	FALSE	FALSE	FALSE	FALSE	FALSE	FALSE	FALSE	FALSE	FALSE	FALSE	FALSE	FALSE	FALSE	FALSE	FALSE	FALSE	FALSE	FALSE	FALSE	FALSE	FALSE	FALSE	FALSE	FALSE	FALSE	FALSE	FALSE	FALSE	FALSE	FALSE	FALSE
P0AAK7	0.133	0.103	NIL	-0.243	0.228	NIL	NIL	0	NRFC_ECOLI	nrfC	Protein NrfC	reviewed	ecj:JW4033;eco:b4072;	FALSE	FALSE	FALSE	FALSE	FALSE	FALSE	FALSE	FALSE	FALSE	FALSE	FALSE	FALSE	FALSE	FALSE	FALSE	FALSE	FALSE	FALSE	FALSE	FALSE	FALSE	FALSE	FALSE	FALSE	FALSE	FALSE	FALSE	FALSE	FALSE	FALSE	FALSE	FALSE	FALSE	FALSE	FALSE	FALSE
P0AD19	0.133	0.155	NIL	0.515	0.741	NIL	NIL	0	YOHK_ECOLI	yohK	Inner membrane protein YohK	reviewed	ecj:JW2130;eco:b2142;	FALSE	FALSE	FALSE	FALSE	FALSE	FALSE	FALSE	FALSE	FALSE	FALSE	FALSE	FALSE	FALSE	FALSE	FALSE	FALSE	FALSE	FALSE	FALSE	FALSE	FALSE	FALSE	FALSE	FALSE	FALSE	FALSE	FALSE	FALSE	FALSE	FALSE	FALSE	FALSE	FALSE	FALSE	FALSE	FALSE
P0AEK7	0.133	0.965	NIL	0.017	0.098	NIL	NIL	0	FDNI_ECOLI	fdnI	Formate dehydrogenase, nitrate-inducible, cytochrome b556(Fdn) subunit (Anaerobic formate dehydrogenase cytochrome b556 subunit) (Formate dehydrogenase-N subunit gamma, FDH-N subunit gamma)	reviewed	ecj:JW1472;eco:b1476;	FALSE	FALSE	FALSE	FALSE	FALSE	FALSE	FALSE	FALSE	FALSE	FALSE	FALSE	FALSE	FALSE	FALSE	FALSE	FALSE	FALSE	FALSE	FALSE	FALSE	FALSE	FALSE	FALSE	FALSE	FALSE	FALSE	FALSE	FALSE	FALSE	FALSE	FALSE	FALSE	FALSE	FALSE	FALSE	FALSE
P33650	0.133	0.31	NIL	0.173	0.418	NIL	NIL	0	FEOB_ECOLI	feoB	Fe(2+) transporter FeoB (Ferrous iron transport protein B)	reviewed	ecj:JW3372;eco:b3409;	FALSE	FALSE	FALSE	FALSE	FALSE	FALSE	FALSE	FALSE	FALSE	FALSE	FALSE	FALSE	FALSE	FALSE	FALSE	FALSE	FALSE	FALSE	FALSE	FALSE	FALSE	FALSE	FALSE	FALSE	FALSE	FALSE	FALSE	FALSE	FALSE	FALSE	FALSE	FALSE	FALSE	FALSE	FALSE	FALSE
P60664	0.133	0.807	NIL	-0.066	0.488	NIL	NIL	0	HIS6_ECOLI	hisF	Imidazole glycerol phosphate synthase subunit HisF, EC 4.3.2.10 (IGP synthase cyclase subunit) (IGP synthase subunit HisF) (ImGP synthase subunit HisF, IGPS subunit HisF)	reviewed	ecj:JW2007;eco:b2025;	FALSE	FALSE	FALSE	FALSE	FALSE	FALSE	FALSE	FALSE	FALSE	FALSE	FALSE	FALSE	FALSE	FALSE	FALSE	FALSE	FALSE	FALSE	FALSE	FALSE	FALSE	FALSE	FALSE	FALSE	FALSE	FALSE	FALSE	FALSE	FALSE	FALSE	FALSE	FALSE	FALSE	FALSE	FALSE	FALSE
P04983	0.133	0.21	NIL	0.581	1.346	NIL	NIL	0	RBSA_ECOLI	rbsA	Ribose import ATP-binding protein RbsA, EC 7.5.2.7	reviewed	ecj:JW3728;eco:b3749;	FALSE	TRUE	TRUE	FALSE	FALSE	FALSE	FALSE	FALSE	FALSE	FALSE	FALSE	FALSE	FALSE	FALSE	FALSE	FALSE	FALSE	FALSE	FALSE	FALSE	FALSE	FALSE	FALSE	FALSE	FALSE	FALSE	FALSE	FALSE	FALSE	FALSE	FALSE	FALSE	FALSE	FALSE	FALSE	FALSE
P52095	0.13	1.573	NIL	-0.179	2.276	NIL	NIL	0	LDCC_ECOLI	ldcC	Constitutive lysine decarboxylase, LDCC, EC 4.1.1.18	reviewed	ecj:JW0181;eco:b0186;	FALSE	FALSE	FALSE	FALSE	FALSE	FALSE	FALSE	FALSE	FALSE	FALSE	FALSE	FALSE	FALSE	FALSE	FALSE	FALSE	FALSE	FALSE	FALSE	FALSE	FALSE	FALSE	FALSE	FALSE	FALSE	FALSE	FALSE	FALSE	FALSE	FALSE	FALSE	FALSE	FALSE	FALSE	FALSE	FALSE
P0A7B8	0.13	1.455	NIL	0.05	0.596	NIL	NIL	0	HSLV_ECOLI	hslV	ATP-dependent protease subunit HslV, EC 3.4.25.2 (Heat shock protein HslV)	reviewed	ecj:JW3903;eco:b3932;	FALSE	FALSE	FALSE	FALSE	FALSE	FALSE	FALSE	FALSE	FALSE	FALSE	FALSE	FALSE	FALSE	FALSE	FALSE	FALSE	FALSE	FALSE	FALSE	FALSE	FALSE	FALSE	FALSE	FALSE	FALSE	FALSE	FALSE	FALSE	FALSE	FALSE	TRUE	FALSE	FALSE	FALSE	FALSE	FALSE
P76559	0.13	0.42	NIL	0.458	1.393	NIL	NIL	0	YPFG_ECOLI	ypfG	Uncharacterized protein YpfG	reviewed	ecj:JW2450;eco:b2466;	FALSE	FALSE	FALSE	FALSE	FALSE	FALSE	FALSE	FALSE	FALSE	FALSE	FALSE	FALSE	FALSE	FALSE	FALSE	FALSE	FALSE	FALSE	FALSE	FALSE	FALSE	FALSE	FALSE	FALSE	FALSE	FALSE	FALSE	FALSE	FALSE	FALSE	FALSE	FALSE	FALSE	FALSE	FALSE	FALSE
P31119	0.126	0.749	NIL	-0.199	1.242	NIL	NIL	0	AAS_ECOLI	aas	Bifunctional protein Aas [Includes: 2-acylglycerophosphoethanolamine acyltransferase, EC 2.3.1.40 (2-acyl-GPE acyltransferase) (Acyl-[acyl-carrier-protein]--phospholipid O-acyltransferase); Acyl-[acyl-carrier-protein] synthetase, EC 6.2.1.20 (Acyl-ACP synthetase) (Long-chain-fatty-acid--[acyl-carrier-protein] ligase) ]	reviewed	ecj:JW2804;eco:b2836;	FALSE	FALSE	FALSE	FALSE	FALSE	FALSE	FALSE	FALSE	FALSE	FALSE	FALSE	FALSE	FALSE	FALSE	FALSE	FALSE	FALSE	FALSE	FALSE	FALSE	FALSE	FALSE	FALSE	FALSE	FALSE	FALSE	FALSE	FALSE	FALSE	FALSE	FALSE	FALSE	FALSE	FALSE	FALSE	FALSE
P30014	0.123	0.084	NIL	-0.415	0.316	NIL	NIL	0	RNT_ECOLI	rnt	Ribonuclease T, EC 3.1.13.- (Exoribonuclease T, RNase T)	reviewed	ecj:JW1644;eco:b1652;	FALSE	FALSE	FALSE	FALSE	FALSE	FALSE	FALSE	FALSE	FALSE	FALSE	FALSE	FALSE	FALSE	FALSE	FALSE	FALSE	FALSE	FALSE	FALSE	FALSE	FALSE	FALSE	FALSE	FALSE	FALSE	FALSE	FALSE	FALSE	FALSE	FALSE	FALSE	FALSE	FALSE	FALSE	FALSE	FALSE
P63883	0.123	0.078	NIL	-0.259	0.408	NIL	NIL	0	AMIC_ECOLI	amiC	N-acetylmuramoyl-L-alanine amidase AmiC, EC 3.5.1.28	reviewed	ecj:JW5449;eco:b2817;	FALSE	FALSE	FALSE	FALSE	FALSE	FALSE	FALSE	FALSE	FALSE	FALSE	FALSE	FALSE	FALSE	FALSE	FALSE	FALSE	FALSE	FALSE	FALSE	FALSE	FALSE	FALSE	FALSE	FALSE	FALSE	FALSE	FALSE	FALSE	FALSE	FALSE	FALSE	FALSE	FALSE	FALSE	FALSE	FALSE
P0C0T5	0.12	2.055	NIL	0.086	1.917	NIL	NIL	0	MEPA_ECOLI	mepA	Penicillin-insensitive murein endopeptidase, EC 3.4.24.- (D-alanyl-D-alanine-endopeptidase, DD-endopeptidase)	reviewed	ecj:JW2325;eco:b2328;	FALSE	FALSE	FALSE	FALSE	FALSE	FALSE	FALSE	FALSE	FALSE	FALSE	FALSE	FALSE	FALSE	FALSE	FALSE	FALSE	FALSE	FALSE	FALSE	FALSE	FALSE	FALSE	FALSE	FALSE	FALSE	FALSE	FALSE	FALSE	FALSE	FALSE	FALSE	FALSE	FALSE	FALSE	FALSE	FALSE
P11446	0.12	0.762	NIL	-0.133	0.861	NIL	NIL	0	ARGC_ECOLI	argC	N-acetyl-gamma-glutamyl-phosphate reductase, AGPR, EC 1.2.1.38 (N-acetyl-glutamate semialdehyde dehydrogenase, NAGSA dehydrogenase)	reviewed	ecj:JW3930;eco:b3958;	FALSE	FALSE	FALSE	FALSE	FALSE	FALSE	FALSE	FALSE	FALSE	FALSE	FALSE	FALSE	FALSE	FALSE	FALSE	FALSE	FALSE	FALSE	FALSE	FALSE	FALSE	FALSE	FALSE	FALSE	FALSE	FALSE	FALSE	FALSE	FALSE	FALSE	FALSE	FALSE	FALSE	FALSE	FALSE	FALSE
P32131	0.12	0.697	NIL	0.056	0.276	NIL	NIL	0	HEMN_ECOLI	hemN	Oxygen-independent coproporphyrinogen III oxidase, CPO, EC 1.3.98.3 (Coproporphyrinogen III dehydrogenase, CPDH)	reviewed	ecj:JW3838;eco:b3867;	FALSE	FALSE	FALSE	FALSE	FALSE	FALSE	FALSE	FALSE	FALSE	FALSE	FALSE	FALSE	FALSE	FALSE	FALSE	FALSE	FALSE	FALSE	FALSE	FALSE	FALSE	FALSE	FALSE	FALSE	FALSE	FALSE	FALSE	FALSE	FALSE	FALSE	FALSE	FALSE	FALSE	FALSE	FALSE	FALSE
[truncated: 1,140 more rows]
[truncated: 1,498 more columns]

## Sheet: Up_GOBP
Enrichment FDR	nGenes	Pathway Genes	Fold Enrichment	Pathway	URL	Genes
[truncated: 49 more rows]

## Sheet: Down_GOBP
Enrichment FDR	nGenes	Pathway Genes	Fold Enrichment	Pathway	URL	Genes
[truncated: 112 more rows]
